# Supplementary material for: Plasmid streamlining drives the extinction of antibiotic resistance plasmids under selection for horizontal transmission
Source: PLoS Biol. 2025 Dec 11;23(12):e3003564. doi: 10.1371/journal.pbio.3003564 (PMC12711027; doi:10.1371/journal.pbio.3003564)
Supplement: S1 Table — Mutations present in R1 variants are indicated. (XLSX) [file pbio.3003564.s001.xlsx]

## Sheet: Sheet1
R1 clone	strain	treatment	lineage	variants present	variant used and name	copA* mutation	leading region mutation	finO mutation	coverage backbone	coverage AMR region
m97e	mut	0.97	5	full-length only	full-length m97e	590 C>T	59047 G9>G8	none	29.6842	28.6241
m97f	mut	0.97	6	full-length & streamlined	streamlined sm97f	584 C>T	none	none	45.9889	0.0654857
w90c	wt	0.9	3	full-length & streamlined	streamlined sw90d	590 C>T	none	none	15.7149	1.45926
w90d	wt	0.9	4	full-length & streamlined	streamlined sw90d	589 G>T	none	none	15.71	1.89982
m68c	mut	0.68	3	full-length & streamlined	streamlined sm68c	589 G>T	none	95185 A7>A8	27.4435	2.25505
R1finO	mut	0.68	5	full-length only	full-length R1finO	none	none	95185 A7>A8	11.861	13.3354
sw_e	wt	no plasmid	5	streamlined only	streamlined sw_e	none	59047 G9>G8	none	3.45663	0
R1 (wt)	wt	ancestor	na	full-length only	full-length R1	none	none	none	2.73253	2.75083
