# Supplementary material for: Plasmid streamlining drives the extinction of antibiotic resistance plasmids under selection for horizontal transmission
Source: PLoS Biol. 2025 Dec 11;23(12):e3003564. doi: 10.1371/journal.pbio.3003564 (PMC12711027; doi:10.1371/journal.pbio.3003564)
Supplement: S2 Table — (XLSX) [file pbio.3003564.s002.xlsx]

## Sheet: Sheet1
Name	R1_seq_coordinates	Sequence
R1_CopA_F	1787F	ACTTCCCCATAAGGTTAC
R1_CopA_R	1886R	TTAAAGGAGATATAAACAGGT
R1_bla_F	17798F	TTATCACTCATGGTTATGG
R1_bla_R	17897R	AGAATGACTTGGTTGAGTAC
R1_del_F	5234F	ACGTTCAATGGTGCAAACCG
R1_del_R	41587R	TCTGTCTGCCGTAGCTTTGG
R1del_long F	4565F	AGAGGACCACATTGACGAAG
R1del_mid F	4904F	ATCAGGATCAACATCGCTCG
R1del_shortF	5353F	ATCATGCTTGGCAAACACTG
R1del_short R	6352R	TCTGCCGTAGCTTTGGTATC
R1del_mid R	6602R	ATGACAGACTTCTCCGACAC
R1del_long R	7031R	AAATGGTTATCGGACGGTCG
R1_cat_del_fwd		TTCATCCGCTTATTATCACTTATTCAGGCGTAGCAACCAGGCGTTTAAGGCCTTGAGTCCACGCTAGATC
R1_cat_del_rev		CGTAAGAGGTTCCAACTTTCACCATAATGAAATAAGATCACTACCGGGCGCCTACTTCCTTTGGTTCCGG
