# Supplementary material for: Plasmid streamlining drives the extinction of antibiotic resistance plasmids under selection for horizontal transmission
Source: PLoS Biol. 2025 Dec 11;23(12):e3003564. doi: 10.1371/journal.pbio.3003564 (PMC12711027; doi:10.1371/journal.pbio.3003564)
Supplement: S3 Table — Results of TukeyHSD tests are shown for all plasmid type comparisons, using a linear model, lm(exponential growth rate ~ strain × plasmid × rep_nb). Strains are MG ∆lac and MG RifR; rep_nb was coded 1–6 as a factor. (XLSX) [file pbio.3003564.s003.xlsx]

## Sheet: Sheet1
comparison	plasmid.diff	plasmid.lwr	plasmid.upr	plasmid.p.adj
R1-none	-0.01184	-0.0306847	0.00700469	0.543143
sw_e-none	0.00118731	-0.0178597	0.0202343	1
m97e-none	-0.0443401	-0.0632506	-0.0254296	3.21e-10
sw90d-none	-0.0087775	-0.0277554	0.0102004	0.853676
sm97f-none	-0.0033754	-0.0223533	0.0156025	0.999425
R1finO-none	-0.114643	-0.133554	-0.095733	2.3e-10
sm68c-none	-0.262233	-0.281077	-0.243388	2.3e-10
sw_e-R1	0.0130273	-0.0059544	0.032009	0.423618
m97e-R1	-0.0325001	-0.0513448	-0.0136554	6.18e-06
sw90d-R1	0.00306247	-0.0158499	0.0219748	0.999691
sm97f-R1	0.00846462	-0.0104477	0.027377	0.873917
R1finO-R1	-0.102804	-0.121648	-0.0839588	2.3e-10
sm68c -R1	-0.250393	-0.269171	-0.231614	2.3e-10
m97e- sw_e	-0.0455274	-0.0645744	-0.0264804	2.66e-10
sw90d - sw_e	-0.0099648	-0.0290788	0.00914911	0.758302
sm97f - sw_e	-0.0045627	-0.0236766	0.0145512	0.996188
R1finO- sw_e	-0.115831	-0.134878	-0.0967838	2.3e-10
sm68c - sw_e	-0.26342	-0.282402	-0.244438	2.3e-10
sw90d -m97e	0.0355626	0.0165847	0.0545404	5.51e-07
sm97f -m97e	0.0409647	0.0219868	0.0599426	3.68e-09
R1finO -m97e	-0.0703034	-0.0892139	-0.051393	2.3e-10
sm68c -m97e	-0.217893	-0.236737	-0.199048	2.3e-10
sm97f - sw90d	0.00540214	-0.0136429	0.0244472	0.989066
R1finO - sw90d	-0.105866	-0.124844	-0.0868881	2.3e-10
sm68c - sw90d	-0.253455	-0.272367	-0.234543	2.3e-10
R1finO - sm97f	-0.111268	-0.130246	-0.0922902	2.3e-10
sm68c - sm97f	-0.258857	-0.27777	-0.239945	2.3e-10
sm68c - R1finO	-0.147589	-0.166434	-0.128745	2.3e-10
