# Supplementary material for: Plasmid streamlining drives the extinction of antibiotic resistance plasmids under selection for horizontal transmission
Source: PLoS Biol. 2025 Dec 11;23(12):e3003564. doi: 10.1371/journal.pbio.3003564 (PMC12711027; doi:10.1371/journal.pbio.3003564)
Supplement: S1 Data — (XLSX) [file pbio.3003564.s011.xlsx]

## Sheet: coverage_data_1_S1_S3
clone	position	contig	treatment	background	lineage	unique_cov	redundant_cov	chr_mean_cov
anc	161	plm	anc	wt	anc	165	0	71.5383
anc	323	plm	anc	wt	anc	204	0	71.5383
anc	485	plm	anc	wt	anc	210	0	71.5383
anc	647	plm	anc	wt	anc	180	0	71.5383
anc	809	plm	anc	wt	anc	208	0	71.5383
anc	971	plm	anc	wt	anc	184	0	71.5383
anc	1133	plm	anc	wt	anc	247	0	71.5383
anc	1295	plm	anc	wt	anc	233	0	71.5383
anc	1457	plm	anc	wt	anc	209	0	71.5383
anc	1619	plm	anc	wt	anc	162	0	71.5383
anc	1781	plm	anc	wt	anc	199	0	71.5383
anc	1943	plm	anc	wt	anc	150	0	71.5383
anc	2105	plm	anc	wt	anc	106	0	71.5383
anc	2267	plm	anc	wt	anc	171	0	71.5383
anc	2429	plm	anc	wt	anc	184	0	71.5383
anc	2591	plm	anc	wt	anc	225	0	71.5383
anc	2753	plm	anc	wt	anc	210	0	71.5383
anc	2915	plm	anc	wt	anc	218	0	71.5383
anc	3077	plm	anc	wt	anc	216	0	71.5383
anc	3239	plm	anc	wt	anc	176	0	71.5383
anc	3401	plm	anc	wt	anc	211	0	71.5383
anc	3563	plm	anc	wt	anc	227	0	71.5383
anc	3725	plm	anc	wt	anc	214	0	71.5383
anc	3887	plm	anc	wt	anc	216	0	71.5383
anc	4049	plm	anc	wt	anc	192	0	71.5383
anc	4211	plm	anc	wt	anc	171	0	71.5383
anc	4373	plm	anc	wt	anc	172	0	71.5383
anc	4535	plm	anc	wt	anc	192	0	71.5383
anc	4697	plm	anc	wt	anc	233	0	71.5383
anc	4859	plm	anc	wt	anc	208	0	71.5383
anc	5021	plm	anc	wt	anc	198	0	71.5383
anc	5183	plm	anc	wt	anc	190	0	71.5383
anc	5345	plm	anc	wt	anc	183	0	71.5383
anc	5507	plm	anc	wt	anc	123	73.0428	71.5383
anc	5669	plm	anc	wt	anc	3	167.424	71.5383
anc	5831	plm	anc	wt	anc	0	157.75	71.5383
anc	5993	plm	anc	wt	anc	15	145.653	71.5383
anc	6155	plm	anc	wt	anc	137	53.8742	71.5383
anc	6317	plm	anc	wt	anc	194	0	71.5383
anc	6479	plm	anc	wt	anc	197	0	71.5383
anc	6641	plm	anc	wt	anc	219	0	71.5383
anc	6803	plm	anc	wt	anc	282	0	71.5383
anc	6965	plm	anc	wt	anc	216	0	71.5383
anc	7127	plm	anc	wt	anc	198	0	71.5383
anc	7289	plm	anc	wt	anc	199	0	71.5383
anc	7451	plm	anc	wt	anc	201	0	71.5383
anc	7613	plm	anc	wt	anc	193	0	71.5383
anc	7775	plm	anc	wt	anc	195	0	71.5383
anc	7937	plm	anc	wt	anc	184	0	71.5383
anc	8099	plm	anc	wt	anc	192	0	71.5383
anc	8261	plm	anc	wt	anc	195	0	71.5383
anc	8423	plm	anc	wt	anc	213	0	71.5383
anc	8585	plm	anc	wt	anc	211	0	71.5383
anc	8747	plm	anc	wt	anc	163	0	71.5383
anc	8909	plm	anc	wt	anc	210	0	71.5383
anc	9071	plm	anc	wt	anc	223	0	71.5383
anc	9233	plm	anc	wt	anc	225	0	71.5383
anc	9395	plm	anc	wt	anc	191	0	71.5383
anc	9557	plm	anc	wt	anc	188	0	71.5383
anc	9719	plm	anc	wt	anc	172	0	71.5383
anc	9881	plm	anc	wt	anc	172	0	71.5383
anc	10043	plm	anc	wt	anc	98	0	71.5383
anc	10205	plm	anc	wt	anc	126	0	71.5383
anc	10367	plm	anc	wt	anc	138	0	71.5383
anc	10529	plm	anc	wt	anc	159	0	71.5383
anc	10691	plm	anc	wt	anc	185	0	71.5383
anc	10853	plm	anc	wt	anc	137	0	71.5383
anc	11015	plm	anc	wt	anc	147	0	71.5383
anc	11177	plm	anc	wt	anc	183	0	71.5383
anc	11339	plm	anc	wt	anc	174	0	71.5383
anc	11501	plm	anc	wt	anc	193	0	71.5383
anc	11663	plm	anc	wt	anc	178	0	71.5383
anc	11825	plm	anc	wt	anc	193	0	71.5383
anc	11987	plm	anc	wt	anc	245	0	71.5383
anc	12149	plm	anc	wt	anc	231	0	71.5383
anc	12311	plm	anc	wt	anc	195	0	71.5383
anc	12473	plm	anc	wt	anc	150	0	71.5383
anc	12635	plm	anc	wt	anc	158	0	71.5383
anc	12797	plm	anc	wt	anc	183	0	71.5383
anc	12959	plm	anc	wt	anc	188	0	71.5383
anc	13121	plm	anc	wt	anc	179	0	71.5383
anc	13283	plm	anc	wt	anc	181	0	71.5383
anc	13445	plm	anc	wt	anc	151	0	71.5383
anc	13607	plm	anc	wt	anc	178	0	71.5383
anc	13769	plm	anc	wt	anc	208	0	71.5383
anc	13931	plm	anc	wt	anc	209	0	71.5383
anc	14093	plm	anc	wt	anc	195	0	71.5383
anc	14255	plm	anc	wt	anc	190	0	71.5383
anc	14417	plm	anc	wt	anc	202	0	71.5383
anc	14579	plm	anc	wt	anc	235	0	71.5383
anc	14741	plm	anc	wt	anc	187	0	71.5383
anc	14903	plm	anc	wt	anc	161	0	71.5383
anc	15065	plm	anc	wt	anc	156	0	71.5383
anc	15227	plm	anc	wt	anc	190	0	71.5383
anc	15389	plm	anc	wt	anc	152	56.2016	71.5383
anc	15551	plm	anc	wt	anc	15	163.852	71.5383
anc	15713	plm	anc	wt	anc	0	162.783	71.5383
anc	15875	plm	anc	wt	anc	3	159.358	71.5383
anc	16037	plm	anc	wt	anc	114	68.3988	71.5383
anc	16199	plm	anc	wt	anc	218	0	71.5383
anc	16361	plm	anc	wt	anc	201	0	71.5383
anc	16523	plm	anc	wt	anc	185	0	71.5383
anc	16685	plm	anc	wt	anc	194	0	71.5383
anc	16847	plm	anc	wt	anc	200	0	71.5383
anc	17009	plm	anc	wt	anc	148	0	71.5383
anc	17171	plm	anc	wt	anc	166	0	71.5383
anc	17333	plm	anc	wt	anc	183	0	71.5383
anc	17495	plm	anc	wt	anc	191	0	71.5383
anc	17657	plm	anc	wt	anc	198	0	71.5383
anc	17819	plm	anc	wt	anc	217	0	71.5383
anc	17981	plm	anc	wt	anc	211	0	71.5383
anc	18143	plm	anc	wt	anc	180	0	71.5383
anc	18305	plm	anc	wt	anc	142	0	71.5383
anc	18467	plm	anc	wt	anc	223	0	71.5383
anc	18629	plm	anc	wt	anc	217	0	71.5383
anc	18791	plm	anc	wt	anc	202	0	71.5383
anc	18953	plm	anc	wt	anc	154	0	71.5383
anc	19115	plm	anc	wt	anc	145	0	71.5383
anc	19277	plm	anc	wt	anc	158	0	71.5383
anc	19439	plm	anc	wt	anc	154	0	71.5383
anc	19601	plm	anc	wt	anc	169	0	71.5383
anc	19763	plm	anc	wt	anc	161	0	71.5383
anc	19925	plm	anc	wt	anc	167	0	71.5383
anc	20087	plm	anc	wt	anc	179	0	71.5383
anc	20249	plm	anc	wt	anc	154	0	71.5383
anc	20411	plm	anc	wt	anc	205	0	71.5383
anc	20573	plm	anc	wt	anc	178	0	71.5383
anc	20735	plm	anc	wt	anc	144	0	71.5383
anc	20897	plm	anc	wt	anc	165	0	71.5383
anc	21059	plm	anc	wt	anc	182	0	71.5383
anc	21221	plm	anc	wt	anc	195	0	71.5383
anc	21383	plm	anc	wt	anc	210	0	71.5383
anc	21545	plm	anc	wt	anc	172	0	71.5383
anc	21707	plm	anc	wt	anc	201	0	71.5383
anc	21869	plm	anc	wt	anc	163	0	71.5383
anc	22031	plm	anc	wt	anc	153	0	71.5383
anc	22193	plm	anc	wt	anc	143	0	71.5383
anc	22355	plm	anc	wt	anc	140	0	71.5383
anc	22517	plm	anc	wt	anc	180	0	71.5383
anc	22679	plm	anc	wt	anc	201	0	71.5383
anc	22841	plm	anc	wt	anc	223	0	71.5383
anc	23003	plm	anc	wt	anc	219	0	71.5383
anc	23165	plm	anc	wt	anc	207	0	71.5383
anc	23327	plm	anc	wt	anc	240	0	71.5383
anc	23489	plm	anc	wt	anc	214	0	71.5383
anc	23651	plm	anc	wt	anc	232	0	71.5383
anc	23813	plm	anc	wt	anc	254	0	71.5383
anc	23975	plm	anc	wt	anc	230	0	71.5383
anc	24137	plm	anc	wt	anc	224	0	71.5383
anc	24299	plm	anc	wt	anc	245	0	71.5383
anc	24461	plm	anc	wt	anc	289	0	71.5383
anc	24623	plm	anc	wt	anc	273	0	71.5383
anc	24785	plm	anc	wt	anc	186	0	71.5383
anc	24947	plm	anc	wt	anc	194	0	71.5383
anc	25109	plm	anc	wt	anc	211	0	71.5383
anc	25271	plm	anc	wt	anc	227	0	71.5383
anc	25433	plm	anc	wt	anc	178	0	71.5383
anc	25595	plm	anc	wt	anc	186	0	71.5383
anc	25757	plm	anc	wt	anc	227	0	71.5383
anc	25919	plm	anc	wt	anc	252	0	71.5383
anc	26081	plm	anc	wt	anc	246	0	71.5383
anc	26243	plm	anc	wt	anc	239	0	71.5383
anc	26405	plm	anc	wt	anc	257	0	71.5383
anc	26567	plm	anc	wt	anc	275	0	71.5383
anc	26729	plm	anc	wt	anc	252	0	71.5383
anc	26891	plm	anc	wt	anc	225	0	71.5383
anc	27053	plm	anc	wt	anc	265	0	71.5383
anc	27215	plm	anc	wt	anc	244	0	71.5383
anc	27377	plm	anc	wt	anc	228	0	71.5383
anc	27539	plm	anc	wt	anc	201	0	71.5383
anc	27701	plm	anc	wt	anc	226	0	71.5383
anc	27863	plm	anc	wt	anc	190	0	71.5383
anc	28025	plm	anc	wt	anc	180	0	71.5383
anc	28187	plm	anc	wt	anc	190	0	71.5383
anc	28349	plm	anc	wt	anc	174	0	71.5383
anc	28511	plm	anc	wt	anc	220	0	71.5383
anc	28673	plm	anc	wt	anc	209	0	71.5383
anc	28835	plm	anc	wt	anc	171	0	71.5383
anc	28997	plm	anc	wt	anc	181	0	71.5383
anc	29159	plm	anc	wt	anc	190	0	71.5383
anc	29321	plm	anc	wt	anc	229	0	71.5383
anc	29483	plm	anc	wt	anc	219	0	71.5383
anc	29645	plm	anc	wt	anc	224	0	71.5383
anc	29807	plm	anc	wt	anc	223	0	71.5383
anc	29969	plm	anc	wt	anc	238	0	71.5383
anc	30131	plm	anc	wt	anc	220	0	71.5383
anc	30293	plm	anc	wt	anc	188	0	71.5383
anc	30455	plm	anc	wt	anc	178	0	71.5383
anc	30617	plm	anc	wt	anc	156	0	71.5383
anc	30779	plm	anc	wt	anc	106	0	71.5383
anc	30941	plm	anc	wt	anc	147	0	71.5383
anc	31103	plm	anc	wt	anc	154	0	71.5383
anc	31265	plm	anc	wt	anc	133	0	71.5383
anc	31427	plm	anc	wt	anc	163	0	71.5383
anc	31589	plm	anc	wt	anc	187	0	71.5383
anc	31751	plm	anc	wt	anc	120	0	71.5383
anc	31913	plm	anc	wt	anc	78	0	71.5383
anc	32075	plm	anc	wt	anc	149	0	71.5383
anc	32237	plm	anc	wt	anc	193	0	71.5383
anc	32399	plm	anc	wt	anc	180	0	71.5383
anc	32561	plm	anc	wt	anc	130	0	71.5383
anc	32723	plm	anc	wt	anc	172	0	71.5383
anc	32885	plm	anc	wt	anc	169	0	71.5383
anc	33047	plm	anc	wt	anc	186	0	71.5383
anc	33209	plm	anc	wt	anc	259	0	71.5383
anc	33371	plm	anc	wt	anc	273	0	71.5383
anc	33533	plm	anc	wt	anc	266	0	71.5383
anc	33695	plm	anc	wt	anc	230	0	71.5383
anc	33857	plm	anc	wt	anc	260	0	71.5383
anc	34019	plm	anc	wt	anc	267	0	71.5383
anc	34181	plm	anc	wt	anc	240	0	71.5383
anc	34343	plm	anc	wt	anc	197	0	71.5383
anc	34505	plm	anc	wt	anc	228	0	71.5383
anc	34667	plm	anc	wt	anc	219	0	71.5383
anc	34829	plm	anc	wt	anc	186	0	71.5383
anc	34991	plm	anc	wt	anc	202	0	71.5383
anc	35153	plm	anc	wt	anc	194	0	71.5383
anc	35315	plm	anc	wt	anc	156	0	71.5383
anc	35477	plm	anc	wt	anc	205	0	71.5383
anc	35639	plm	anc	wt	anc	233	0	71.5383
anc	35801	plm	anc	wt	anc	224	0	71.5383
anc	35963	plm	anc	wt	anc	199	0	71.5383
anc	36125	plm	anc	wt	anc	224	0	71.5383
anc	36287	plm	anc	wt	anc	273	0	71.5383
anc	36449	plm	anc	wt	anc	217	0	71.5383
anc	36611	plm	anc	wt	anc	191	0	71.5383
anc	36773	plm	anc	wt	anc	237	0	71.5383
anc	36935	plm	anc	wt	anc	233	0	71.5383
anc	37097	plm	anc	wt	anc	229	0	71.5383
anc	37259	plm	anc	wt	anc	248	0	71.5383
anc	37421	plm	anc	wt	anc	185	0	71.5383
anc	37583	plm	anc	wt	anc	188	0	71.5383
anc	37745	plm	anc	wt	anc	239	0	71.5383
anc	37907	plm	anc	wt	anc	222	0	71.5383
anc	38069	plm	anc	wt	anc	225	0	71.5383
anc	38231	plm	anc	wt	anc	224	0	71.5383
anc	38393	plm	anc	wt	anc	286	0	71.5383
anc	38555	plm	anc	wt	anc	253	0	71.5383
anc	38717	plm	anc	wt	anc	234	0	71.5383
anc	38879	plm	anc	wt	anc	247	0	71.5383
anc	39041	plm	anc	wt	anc	247	0	71.5383
anc	39203	plm	anc	wt	anc	205	0	71.5383
anc	39365	plm	anc	wt	anc	204	0	71.5383
anc	39527	plm	anc	wt	anc	175	0	71.5383
anc	39689	plm	anc	wt	anc	132	0	71.5383
anc	39851	plm	anc	wt	anc	131	0	71.5383
anc	40013	plm	anc	wt	anc	159	0	71.5383
anc	40175	plm	anc	wt	anc	179	0	71.5383
anc	40337	plm	anc	wt	anc	192	0	71.5383
anc	40499	plm	anc	wt	anc	148	0	71.5383
anc	40661	plm	anc	wt	anc	169	0	71.5383
anc	40823	plm	anc	wt	anc	42	136.924	71.5383
anc	40985	plm	anc	wt	anc	0	156.767	71.5383
anc	41147	plm	anc	wt	anc	0	151.492	71.5383
anc	41309	plm	anc	wt	anc	97	96.7071	71.5383
anc	41471	plm	anc	wt	anc	245	0	71.5383
anc	41633	plm	anc	wt	anc	190	0	71.5383
anc	41795	plm	anc	wt	anc	164	0	71.5383
anc	41957	plm	anc	wt	anc	216	0	71.5383
anc	42119	plm	anc	wt	anc	192	0	71.5383
anc	42281	plm	anc	wt	anc	169	0	71.5383
anc	42443	plm	anc	wt	anc	179	0	71.5383
anc	42605	plm	anc	wt	anc	181	0	71.5383
anc	42767	plm	anc	wt	anc	193	0	71.5383
anc	42929	plm	anc	wt	anc	185	0	71.5383
anc	43091	plm	anc	wt	anc	220	0	71.5383
anc	43253	plm	anc	wt	anc	210	0	71.5383
anc	43415	plm	anc	wt	anc	224	0	71.5383
anc	43577	plm	anc	wt	anc	178	0	71.5383
anc	43739	plm	anc	wt	anc	217	0	71.5383
anc	43901	plm	anc	wt	anc	212	0	71.5383
anc	44063	plm	anc	wt	anc	213	0	71.5383
anc	44225	plm	anc	wt	anc	237	0	71.5383
anc	44387	plm	anc	wt	anc	142	0	71.5383
anc	44549	plm	anc	wt	anc	205	0	71.5383
anc	44711	plm	anc	wt	anc	249	0	71.5383
anc	44873	plm	anc	wt	anc	213	0	71.5383
anc	45035	plm	anc	wt	anc	191	0	71.5383
anc	45197	plm	anc	wt	anc	180	0	71.5383
anc	45359	plm	anc	wt	anc	178	0	71.5383
anc	45521	plm	anc	wt	anc	203	0	71.5383
anc	45683	plm	anc	wt	anc	199	0	71.5383
anc	45845	plm	anc	wt	anc	169	0	71.5383
anc	46007	plm	anc	wt	anc	178	0	71.5383
anc	46169	plm	anc	wt	anc	210	0	71.5383
anc	46331	plm	anc	wt	anc	179	0	71.5383
anc	46493	plm	anc	wt	anc	154	0	71.5383
anc	46655	plm	anc	wt	anc	191	0	71.5383
anc	46817	plm	anc	wt	anc	186	0	71.5383
anc	46979	plm	anc	wt	anc	171	0	71.5383
anc	47141	plm	anc	wt	anc	161	0	71.5383
anc	47303	plm	anc	wt	anc	199	0	71.5383
anc	47465	plm	anc	wt	anc	196	0	71.5383
anc	47627	plm	anc	wt	anc	205	0	71.5383
anc	47789	plm	anc	wt	anc	179	0	71.5383
anc	47951	plm	anc	wt	anc	239	0	71.5383
anc	48113	plm	anc	wt	anc	239	0	71.5383
anc	48275	plm	anc	wt	anc	243	0	71.5383
anc	48437	plm	anc	wt	anc	247	0	71.5383
anc	48599	plm	anc	wt	anc	197	0	71.5383
anc	48761	plm	anc	wt	anc	230	0	71.5383
anc	48923	plm	anc	wt	anc	214	0	71.5383
anc	49085	plm	anc	wt	anc	207	0	71.5383
anc	49247	plm	anc	wt	anc	237	0	71.5383
anc	49409	plm	anc	wt	anc	193	1	71.5383
anc	49571	plm	anc	wt	anc	172	0	71.5383
anc	49733	plm	anc	wt	anc	179	0	71.5383
anc	49895	plm	anc	wt	anc	180	0	71.5383
anc	50057	plm	anc	wt	anc	184	0	71.5383
anc	50219	plm	anc	wt	anc	170	0	71.5383
anc	50381	plm	anc	wt	anc	157	0	71.5383
anc	50543	plm	anc	wt	anc	182	0	71.5383
anc	50705	plm	anc	wt	anc	215	0	71.5383
anc	50867	plm	anc	wt	anc	191	0	71.5383
anc	51029	plm	anc	wt	anc	173	0	71.5383
anc	51191	plm	anc	wt	anc	185	0	71.5383
anc	51353	plm	anc	wt	anc	195	0	71.5383
anc	51515	plm	anc	wt	anc	151	0	71.5383
anc	51677	plm	anc	wt	anc	156	0	71.5383
anc	51839	plm	anc	wt	anc	142	0	71.5383
anc	52001	plm	anc	wt	anc	177	0	71.5383
anc	52163	plm	anc	wt	anc	154	0	71.5383
anc	52325	plm	anc	wt	anc	180	0	71.5383
anc	52487	plm	anc	wt	anc	159	0	71.5383
anc	52649	plm	anc	wt	anc	173	0	71.5383
anc	52811	plm	anc	wt	anc	42	151.5	71.5383
anc	52973	plm	anc	wt	anc	0	211	71.5383
anc	53135	plm	anc	wt	anc	48	139.5	71.5383
anc	53297	plm	anc	wt	anc	187	0	71.5383
anc	53459	plm	anc	wt	anc	238	0	71.5383
anc	53621	plm	anc	wt	anc	213	0	71.5383
anc	53783	plm	anc	wt	anc	210	0	71.5383
anc	53945	plm	anc	wt	anc	176	0	71.5383
anc	54107	plm	anc	wt	anc	192	0	71.5383
anc	54269	plm	anc	wt	anc	207	0	71.5383
anc	54431	plm	anc	wt	anc	182	0	71.5383
anc	54593	plm	anc	wt	anc	170	0	71.5383
anc	54755	plm	anc	wt	anc	216	0	71.5383
anc	54917	plm	anc	wt	anc	215	0	71.5383
anc	55079	plm	anc	wt	anc	168	0	71.5383
anc	55241	plm	anc	wt	anc	216	0	71.5383
anc	55403	plm	anc	wt	anc	231	0	71.5383
anc	55565	plm	anc	wt	anc	245	0	71.5383
anc	55727	plm	anc	wt	anc	224	0	71.5383
anc	55889	plm	anc	wt	anc	232	0	71.5383
anc	56051	plm	anc	wt	anc	223	0	71.5383
anc	56213	plm	anc	wt	anc	254	0	71.5383
anc	56375	plm	anc	wt	anc	209	0	71.5383
anc	56537	plm	anc	wt	anc	197	0	71.5383
anc	56699	plm	anc	wt	anc	223	0	71.5383
anc	56861	plm	anc	wt	anc	235	0	71.5383
anc	57023	plm	anc	wt	anc	194	0	71.5383
anc	57185	plm	anc	wt	anc	173	0	71.5383
anc	57347	plm	anc	wt	anc	217	0	71.5383
anc	57509	plm	anc	wt	anc	207	0	71.5383
anc	57671	plm	anc	wt	anc	250	0	71.5383
anc	57833	plm	anc	wt	anc	238	0	71.5383
anc	57995	plm	anc	wt	anc	225	0	71.5383
anc	58157	plm	anc	wt	anc	59	101.5	71.5383
anc	58319	plm	anc	wt	anc	0	205	71.5383
anc	58481	plm	anc	wt	anc	26	148.833	71.5383
anc	58643	plm	anc	wt	anc	120	38	71.5383
anc	58805	plm	anc	wt	anc	206	0	71.5383
anc	58967	plm	anc	wt	anc	177	0	71.5383
anc	59129	plm	anc	wt	anc	158	0	71.5383
anc	59291	plm	anc	wt	anc	184	0	71.5383
anc	59453	plm	anc	wt	anc	179	0	71.5383
anc	59615	plm	anc	wt	anc	184	0	71.5383
anc	59777	plm	anc	wt	anc	178	0	71.5383
anc	59939	plm	anc	wt	anc	132	0	71.5383
anc	60101	plm	anc	wt	anc	174	0	71.5383
anc	60263	plm	anc	wt	anc	139	0	71.5383
anc	60425	plm	anc	wt	anc	148	0	71.5383
anc	60587	plm	anc	wt	anc	175	0	71.5383
anc	60749	plm	anc	wt	anc	142	0	71.5383
anc	60911	plm	anc	wt	anc	98	0	71.5383
anc	61073	plm	anc	wt	anc	151	0	71.5383
anc	61235	plm	anc	wt	anc	187	0	71.5383
anc	61397	plm	anc	wt	anc	192	0	71.5383
anc	61559	plm	anc	wt	anc	163	0	71.5383
anc	61721	plm	anc	wt	anc	167	0	71.5383
anc	61883	plm	anc	wt	anc	131	0	71.5383
anc	62045	plm	anc	wt	anc	179	0	71.5383
anc	62207	plm	anc	wt	anc	174	0	71.5383
anc	62369	plm	anc	wt	anc	175	0	71.5383
anc	62531	plm	anc	wt	anc	199	0	71.5383
anc	62693	plm	anc	wt	anc	141	0	71.5383
anc	62855	plm	anc	wt	anc	226	0	71.5383
anc	63017	plm	anc	wt	anc	201	0	71.5383
anc	63179	plm	anc	wt	anc	174	0	71.5383
anc	63341	plm	anc	wt	anc	215	0	71.5383
anc	63503	plm	anc	wt	anc	250	0	71.5383
anc	63665	plm	anc	wt	anc	256	0	71.5383
anc	63827	plm	anc	wt	anc	185	0	71.5383
anc	63989	plm	anc	wt	anc	163	0	71.5383
anc	64151	plm	anc	wt	anc	201	0	71.5383
anc	64313	plm	anc	wt	anc	229	0	71.5383
anc	64475	plm	anc	wt	anc	178	0	71.5383
anc	64637	plm	anc	wt	anc	201	0	71.5383
anc	64799	plm	anc	wt	anc	269	0	71.5383
anc	64961	plm	anc	wt	anc	273	0	71.5383
anc	65123	plm	anc	wt	anc	261	0	71.5383
anc	65285	plm	anc	wt	anc	222	0	71.5383
anc	65447	plm	anc	wt	anc	232	0	71.5383
anc	65609	plm	anc	wt	anc	213	0	71.5383
anc	65771	plm	anc	wt	anc	230	0	71.5383
anc	65933	plm	anc	wt	anc	223	0	71.5383
anc	66095	plm	anc	wt	anc	216	0	71.5383
anc	66257	plm	anc	wt	anc	211	0	71.5383
anc	66419	plm	anc	wt	anc	191	0	71.5383
anc	66581	plm	anc	wt	anc	180	0	71.5383
anc	66743	plm	anc	wt	anc	182	0	71.5383
anc	66905	plm	anc	wt	anc	151	0	71.5383
anc	67067	plm	anc	wt	anc	132	0	71.5383
anc	67229	plm	anc	wt	anc	163	0	71.5383
anc	67391	plm	anc	wt	anc	150	0	71.5383
anc	67553	plm	anc	wt	anc	193	0	71.5383
anc	67715	plm	anc	wt	anc	199	0	71.5383
anc	67877	plm	anc	wt	anc	179	0	71.5383
anc	68039	plm	anc	wt	anc	139	0	71.5383
anc	68201	plm	anc	wt	anc	167	0	71.5383
anc	68363	plm	anc	wt	anc	202	0	71.5383
anc	68525	plm	anc	wt	anc	210	0	71.5383
anc	68687	plm	anc	wt	anc	202	0	71.5383
anc	68849	plm	anc	wt	anc	186	0	71.5383
anc	69011	plm	anc	wt	anc	163	0	71.5383
anc	69173	plm	anc	wt	anc	201	0	71.5383
anc	69335	plm	anc	wt	anc	225	0	71.5383
anc	69497	plm	anc	wt	anc	217	0	71.5383
anc	69659	plm	anc	wt	anc	173	0	71.5383
anc	69821	plm	anc	wt	anc	186	0	71.5383
anc	69983	plm	anc	wt	anc	212	0	71.5383
anc	70145	plm	anc	wt	anc	182	0	71.5383
anc	70307	plm	anc	wt	anc	176	0	71.5383
anc	70469	plm	anc	wt	anc	206	0	71.5383
anc	70631	plm	anc	wt	anc	207	0	71.5383
anc	70793	plm	anc	wt	anc	223	0	71.5383
anc	70955	plm	anc	wt	anc	196	0	71.5383
anc	71117	plm	anc	wt	anc	184	0	71.5383
anc	71279	plm	anc	wt	anc	182	0	71.5383
anc	71441	plm	anc	wt	anc	207	0	71.5383
anc	71603	plm	anc	wt	anc	220	0	71.5383
anc	71765	plm	anc	wt	anc	205	0	71.5383
anc	71927	plm	anc	wt	anc	168	0	71.5383
anc	72089	plm	anc	wt	anc	184	0	71.5383
anc	72251	plm	anc	wt	anc	202	0	71.5383
anc	72413	plm	anc	wt	anc	209	0	71.5383
anc	72575	plm	anc	wt	anc	243	0	71.5383
anc	72737	plm	anc	wt	anc	223	0	71.5383
anc	72899	plm	anc	wt	anc	214	0	71.5383
anc	73061	plm	anc	wt	anc	215	0	71.5383
anc	73223	plm	anc	wt	anc	220	0	71.5383
anc	73385	plm	anc	wt	anc	209	0	71.5383
anc	73547	plm	anc	wt	anc	221	0	71.5383
anc	73709	plm	anc	wt	anc	241	0	71.5383
anc	73871	plm	anc	wt	anc	226	0	71.5383
anc	74033	plm	anc	wt	anc	216	0	71.5383
anc	74195	plm	anc	wt	anc	231	0	71.5383
anc	74357	plm	anc	wt	anc	210	0	71.5383
anc	74519	plm	anc	wt	anc	201	0	71.5383
anc	74681	plm	anc	wt	anc	169	0	71.5383
anc	74843	plm	anc	wt	anc	132	0	71.5383
anc	75005	plm	anc	wt	anc	166	0	71.5383
anc	75167	plm	anc	wt	anc	217	0	71.5383
anc	75329	plm	anc	wt	anc	212	0	71.5383
anc	75491	plm	anc	wt	anc	180	0	71.5383
anc	75653	plm	anc	wt	anc	235	0	71.5383
anc	75815	plm	anc	wt	anc	228	0	71.5383
anc	75977	plm	anc	wt	anc	237	0	71.5383
anc	76139	plm	anc	wt	anc	241	0	71.5383
anc	76301	plm	anc	wt	anc	212	0	71.5383
anc	76463	plm	anc	wt	anc	226	0	71.5383
anc	76625	plm	anc	wt	anc	188	0	71.5383
anc	76787	plm	anc	wt	anc	156	0	71.5383
anc	76949	plm	anc	wt	anc	164	0	71.5383
anc	77111	plm	anc	wt	anc	160	0	71.5383
anc	77273	plm	anc	wt	anc	143	0	71.5383
anc	77435	plm	anc	wt	anc	119	0	71.5383
anc	77597	plm	anc	wt	anc	144	0	71.5383
anc	77759	plm	anc	wt	anc	228	0	71.5383
anc	77921	plm	anc	wt	anc	177	0	71.5383
anc	78083	plm	anc	wt	anc	169	0	71.5383
anc	78245	plm	anc	wt	anc	212	0	71.5383
anc	78407	plm	anc	wt	anc	214	0	71.5383
anc	78569	plm	anc	wt	anc	195	0	71.5383
anc	78731	plm	anc	wt	anc	192	0	71.5383
anc	78893	plm	anc	wt	anc	151	0	71.5383
anc	79055	plm	anc	wt	anc	195	0	71.5383
anc	79217	plm	anc	wt	anc	215	0	71.5383
anc	79379	plm	anc	wt	anc	186	0	71.5383
anc	79541	plm	anc	wt	anc	168	0	71.5383
anc	79703	plm	anc	wt	anc	152	0	71.5383
anc	79865	plm	anc	wt	anc	145	0	71.5383
anc	80027	plm	anc	wt	anc	127	0	71.5383
anc	80189	plm	anc	wt	anc	101	0	71.5383
anc	80351	plm	anc	wt	anc	84	0	71.5383
anc	80513	plm	anc	wt	anc	101	0	71.5383
anc	80675	plm	anc	wt	anc	101	0	71.5383
anc	80837	plm	anc	wt	anc	144	0	71.5383
anc	80999	plm	anc	wt	anc	153	0	71.5383
anc	81161	plm	anc	wt	anc	182	0	71.5383
anc	81323	plm	anc	wt	anc	231	0	71.5383
anc	81485	plm	anc	wt	anc	161	0	71.5383
anc	81647	plm	anc	wt	anc	191	0	71.5383
anc	81809	plm	anc	wt	anc	195	0	71.5383
anc	81971	plm	anc	wt	anc	154	0	71.5383
anc	82133	plm	anc	wt	anc	205	0	71.5383
anc	82295	plm	anc	wt	anc	225	0	71.5383
anc	82457	plm	anc	wt	anc	189	0	71.5383
anc	82619	plm	anc	wt	anc	239	0	71.5383
anc	82781	plm	anc	wt	anc	281	0	71.5383
anc	82943	plm	anc	wt	anc	244	0	71.5383
anc	83105	plm	anc	wt	anc	243	0	71.5383
anc	83267	plm	anc	wt	anc	262	0	71.5383
anc	83429	plm	anc	wt	anc	208	0	71.5383
anc	83591	plm	anc	wt	anc	280	0	71.5383
anc	83753	plm	anc	wt	anc	255	0	71.5383
anc	83915	plm	anc	wt	anc	280	0	71.5383
anc	84077	plm	anc	wt	anc	270	0	71.5383
anc	84239	plm	anc	wt	anc	237	0	71.5383
anc	84401	plm	anc	wt	anc	226	0	71.5383
anc	84563	plm	anc	wt	anc	224	0	71.5383
anc	84725	plm	anc	wt	anc	240	0	71.5383
anc	84887	plm	anc	wt	anc	237	0	71.5383
anc	85049	plm	anc	wt	anc	249	0	71.5383
anc	85211	plm	anc	wt	anc	264	0	71.5383
anc	85373	plm	anc	wt	anc	246	0	71.5383
anc	85535	plm	anc	wt	anc	153	0	71.5383
anc	85697	plm	anc	wt	anc	144	0	71.5383
anc	85859	plm	anc	wt	anc	198	0	71.5383
anc	86021	plm	anc	wt	anc	195	0	71.5383
anc	86183	plm	anc	wt	anc	185	0	71.5383
anc	86345	plm	anc	wt	anc	155	0	71.5383
anc	86507	plm	anc	wt	anc	210	0	71.5383
anc	86669	plm	anc	wt	anc	183	0	71.5383
anc	86831	plm	anc	wt	anc	189	0	71.5383
anc	86993	plm	anc	wt	anc	200	0	71.5383
anc	87155	plm	anc	wt	anc	155	0	71.5383
anc	87317	plm	anc	wt	anc	181	0	71.5383
anc	87479	plm	anc	wt	anc	129	0	71.5383
anc	87641	plm	anc	wt	anc	81	0	71.5383
anc	87803	plm	anc	wt	anc	167	0	71.5383
anc	87965	plm	anc	wt	anc	193	0	71.5383
anc	88127	plm	anc	wt	anc	202	0	71.5383
anc	88289	plm	anc	wt	anc	228	0	71.5383
anc	88451	plm	anc	wt	anc	272	0	71.5383
anc	88613	plm	anc	wt	anc	268	0	71.5383
anc	88775	plm	anc	wt	anc	223	0	71.5383
anc	88937	plm	anc	wt	anc	223	0	71.5383
anc	89099	plm	anc	wt	anc	192	0	71.5383
anc	89261	plm	anc	wt	anc	206	0	71.5383
anc	89423	plm	anc	wt	anc	218	0	71.5383
anc	89585	plm	anc	wt	anc	236	0	71.5383
anc	89747	plm	anc	wt	anc	227	0	71.5383
anc	89909	plm	anc	wt	anc	242	0	71.5383
anc	90071	plm	anc	wt	anc	217	0	71.5383
anc	90233	plm	anc	wt	anc	213	0	71.5383
anc	90395	plm	anc	wt	anc	209	0	71.5383
anc	90557	plm	anc	wt	anc	211	0	71.5383
anc	90719	plm	anc	wt	anc	244	0	71.5383
anc	90881	plm	anc	wt	anc	287	0	71.5383
anc	91043	plm	anc	wt	anc	299	0	71.5383
anc	91205	plm	anc	wt	anc	281	0	71.5383
anc	91367	plm	anc	wt	anc	283	0	71.5383
anc	91529	plm	anc	wt	anc	316	0	71.5383
anc	91691	plm	anc	wt	anc	293	0	71.5383
anc	91853	plm	anc	wt	anc	244	0	71.5383
anc	92015	plm	anc	wt	anc	242	0	71.5383
anc	92177	plm	anc	wt	anc	267	0	71.5383
anc	92339	plm	anc	wt	anc	253	0	71.5383
anc	92501	plm	anc	wt	anc	262	0	71.5383
anc	92663	plm	anc	wt	anc	229	0	71.5383
anc	92825	plm	anc	wt	anc	191	0	71.5383
anc	92987	plm	anc	wt	anc	180	0	71.5383
anc	93149	plm	anc	wt	anc	158	0	71.5383
anc	93311	plm	anc	wt	anc	175	0	71.5383
anc	93473	plm	anc	wt	anc	199	0	71.5383
anc	93635	plm	anc	wt	anc	204	0	71.5383
anc	93797	plm	anc	wt	anc	218	0	71.5383
anc	93959	plm	anc	wt	anc	218	0	71.5383
anc	94121	plm	anc	wt	anc	202	0	71.5383
anc	94283	plm	anc	wt	anc	174	0	71.5383
anc	94445	plm	anc	wt	anc	152	0	71.5383
anc	94607	plm	anc	wt	anc	178	0	71.5383
anc	94769	plm	anc	wt	anc	209	0	71.5383
anc	94931	plm	anc	wt	anc	201	0	71.5383
anc	95093	plm	anc	wt	anc	170	0	71.5383
anc	95255	plm	anc	wt	anc	149	0	71.5383
anc	95417	plm	anc	wt	anc	218	0	71.5383
anc	95579	plm	anc	wt	anc	215	0	71.5383
anc	95741	plm	anc	wt	anc	135	0	71.5383
anc	95903	plm	anc	wt	anc	146	0	71.5383
anc	96065	plm	anc	wt	anc	191	0	71.5383
anc	96227	plm	anc	wt	anc	226	0	71.5383
anc	96389	plm	anc	wt	anc	261	0	71.5383
anc	96551	plm	anc	wt	anc	222	0	71.5383
anc	96713	plm	anc	wt	anc	229	0	71.5383
anc	96875	plm	anc	wt	anc	183	0	71.5383
anc	97037	plm	anc	wt	anc	228	0	71.5383
anc	97199	plm	anc	wt	anc	233	0	71.5383
anc	97361	plm	anc	wt	anc	173	0	71.5383
anc	97523	plm	anc	wt	anc	159	0	71.5383
ancmut	161	plm	anc	mut	anc	176	0	66.2233
ancmut	323	plm	anc	mut	anc	174	0	66.2233
ancmut	485	plm	anc	mut	anc	212	0	66.2233
ancmut	647	plm	anc	mut	anc	182	0	66.2233
ancmut	809	plm	anc	mut	anc	222	0	66.2233
ancmut	971	plm	anc	mut	anc	237	0	66.2233
ancmut	1133	plm	anc	mut	anc	272	0	66.2233
ancmut	1295	plm	anc	mut	anc	249	0	66.2233
ancmut	1457	plm	anc	mut	anc	196	0	66.2233
ancmut	1619	plm	anc	mut	anc	170	0	66.2233
ancmut	1781	plm	anc	mut	anc	165	0	66.2233
ancmut	1943	plm	anc	mut	anc	164	0	66.2233
ancmut	2105	plm	anc	mut	anc	117	0	66.2233
ancmut	2267	plm	anc	mut	anc	168	0	66.2233
ancmut	2429	plm	anc	mut	anc	176	0	66.2233
ancmut	2591	plm	anc	mut	anc	234	0	66.2233
ancmut	2753	plm	anc	mut	anc	237	0	66.2233
ancmut	2915	plm	anc	mut	anc	228	0	66.2233
ancmut	3077	plm	anc	mut	anc	248	0	66.2233
ancmut	3239	plm	anc	mut	anc	151	0	66.2233
ancmut	3401	plm	anc	mut	anc	227	0	66.2233
ancmut	3563	plm	anc	mut	anc	213	0	66.2233
ancmut	3725	plm	anc	mut	anc	205	0	66.2233
ancmut	3887	plm	anc	mut	anc	188	0	66.2233
ancmut	4049	plm	anc	mut	anc	184	0	66.2233
ancmut	4211	plm	anc	mut	anc	178	0	66.2233
ancmut	4373	plm	anc	mut	anc	171	0	66.2233
ancmut	4535	plm	anc	mut	anc	185	0	66.2233
ancmut	4697	plm	anc	mut	anc	227	0	66.2233
ancmut	4859	plm	anc	mut	anc	232	0	66.2233
ancmut	5021	plm	anc	mut	anc	159	0	66.2233
ancmut	5183	plm	anc	mut	anc	208	0	66.2233
ancmut	5345	plm	anc	mut	anc	188	0	66.2233
ancmut	5507	plm	anc	mut	anc	122	76.4674	66.2233
ancmut	5669	plm	anc	mut	anc	3	157.486	66.2233
ancmut	5831	plm	anc	mut	anc	0	157.25	66.2233
ancmut	5993	plm	anc	mut	anc	12	134.901	66.2233
ancmut	6155	plm	anc	mut	anc	124	54.6687	66.2233
ancmut	6317	plm	anc	mut	anc	188	0	66.2233
ancmut	6479	plm	anc	mut	anc	179	0	66.2233
ancmut	6641	plm	anc	mut	anc	226	0	66.2233
ancmut	6803	plm	anc	mut	anc	263	0	66.2233
ancmut	6965	plm	anc	mut	anc	254	0	66.2233
ancmut	7127	plm	anc	mut	anc	254	0	66.2233
ancmut	7289	plm	anc	mut	anc	190	0	66.2233
ancmut	7451	plm	anc	mut	anc	160	0	66.2233
ancmut	7613	plm	anc	mut	anc	176	0	66.2233
ancmut	7775	plm	anc	mut	anc	172	0	66.2233
ancmut	7937	plm	anc	mut	anc	166	0	66.2233
ancmut	8099	plm	anc	mut	anc	169	0	66.2233
ancmut	8261	plm	anc	mut	anc	186	0	66.2233
ancmut	8423	plm	anc	mut	anc	223	0	66.2233
ancmut	8585	plm	anc	mut	anc	225	0	66.2233
ancmut	8747	plm	anc	mut	anc	160	0	66.2233
ancmut	8909	plm	anc	mut	anc	172	0	66.2233
ancmut	9071	plm	anc	mut	anc	240	0	66.2233
ancmut	9233	plm	anc	mut	anc	217	0	66.2233
ancmut	9395	plm	anc	mut	anc	158	0	66.2233
ancmut	9557	plm	anc	mut	anc	167	0	66.2233
ancmut	9719	plm	anc	mut	anc	218	0	66.2233
ancmut	9881	plm	anc	mut	anc	193	0	66.2233
ancmut	10043	plm	anc	mut	anc	156	0	66.2233
ancmut	10205	plm	anc	mut	anc	180	0	66.2233
ancmut	10367	plm	anc	mut	anc	171	0	66.2233
ancmut	10529	plm	anc	mut	anc	189	0	66.2233
ancmut	10691	plm	anc	mut	anc	189	0	66.2233
ancmut	10853	plm	anc	mut	anc	167	0	66.2233
ancmut	11015	plm	anc	mut	anc	148	0	66.2233
ancmut	11177	plm	anc	mut	anc	218	0	66.2233
ancmut	11339	plm	anc	mut	anc	216	0	66.2233
ancmut	11501	plm	anc	mut	anc	177	0	66.2233
ancmut	11663	plm	anc	mut	anc	186	0	66.2233
ancmut	11825	plm	anc	mut	anc	196	0	66.2233
ancmut	11987	plm	anc	mut	anc	212	0	66.2233
ancmut	12149	plm	anc	mut	anc	174	0	66.2233
ancmut	12311	plm	anc	mut	anc	151	0	66.2233
ancmut	12473	plm	anc	mut	anc	137	0	66.2233
ancmut	12635	plm	anc	mut	anc	161	0	66.2233
ancmut	12797	plm	anc	mut	anc	160	0	66.2233
ancmut	12959	plm	anc	mut	anc	190	0	66.2233
ancmut	13121	plm	anc	mut	anc	191	0	66.2233
ancmut	13283	plm	anc	mut	anc	185	0	66.2233
ancmut	13445	plm	anc	mut	anc	166	0	66.2233
ancmut	13607	plm	anc	mut	anc	187	0	66.2233
ancmut	13769	plm	anc	mut	anc	243	0	66.2233
ancmut	13931	plm	anc	mut	anc	210	0	66.2233
ancmut	14093	plm	anc	mut	anc	172	0	66.2233
ancmut	14255	plm	anc	mut	anc	186	0	66.2233
ancmut	14417	plm	anc	mut	anc	184	0	66.2233
ancmut	14579	plm	anc	mut	anc	212	0	66.2233
ancmut	14741	plm	anc	mut	anc	153	0	66.2233
ancmut	14903	plm	anc	mut	anc	165	0	66.2233
ancmut	15065	plm	anc	mut	anc	144	0	66.2233
ancmut	15227	plm	anc	mut	anc	220	0	66.2233
ancmut	15389	plm	anc	mut	anc	158	62.4508	66.2233
ancmut	15551	plm	anc	mut	anc	11	155.686	66.2233
ancmut	15713	plm	anc	mut	anc	0	159.9	66.2233
ancmut	15875	plm	anc	mut	anc	11	151.918	66.2233
ancmut	16037	plm	anc	mut	anc	105	71.9762	66.2233
ancmut	16199	plm	anc	mut	anc	200	0	66.2233
ancmut	16361	plm	anc	mut	anc	206	0	66.2233
ancmut	16523	plm	anc	mut	anc	169	0	66.2233
ancmut	16685	plm	anc	mut	anc	194	0	66.2233
ancmut	16847	plm	anc	mut	anc	179	0	66.2233
ancmut	17009	plm	anc	mut	anc	185	0	66.2233
ancmut	17171	plm	anc	mut	anc	179	0	66.2233
ancmut	17333	plm	anc	mut	anc	197	0	66.2233
ancmut	17495	plm	anc	mut	anc	223	0	66.2233
ancmut	17657	plm	anc	mut	anc	221	0	66.2233
ancmut	17819	plm	anc	mut	anc	235	0	66.2233
ancmut	17981	plm	anc	mut	anc	220	0	66.2233
ancmut	18143	plm	anc	mut	anc	184	0	66.2233
ancmut	18305	plm	anc	mut	anc	124	0	66.2233
ancmut	18467	plm	anc	mut	anc	193	0	66.2233
ancmut	18629	plm	anc	mut	anc	228	0	66.2233
ancmut	18791	plm	anc	mut	anc	227	0	66.2233
ancmut	18953	plm	anc	mut	anc	176	0	66.2233
ancmut	19115	plm	anc	mut	anc	137	0	66.2233
ancmut	19277	plm	anc	mut	anc	178	0	66.2233
ancmut	19439	plm	anc	mut	anc	192	0	66.2233
ancmut	19601	plm	anc	mut	anc	187	0	66.2233
ancmut	19763	plm	anc	mut	anc	144	0	66.2233
ancmut	19925	plm	anc	mut	anc	167	0	66.2233
ancmut	20087	plm	anc	mut	anc	168	0	66.2233
ancmut	20249	plm	anc	mut	anc	138	0	66.2233
ancmut	20411	plm	anc	mut	anc	167	0	66.2233
ancmut	20573	plm	anc	mut	anc	202	0	66.2233
ancmut	20735	plm	anc	mut	anc	154	0	66.2233
ancmut	20897	plm	anc	mut	anc	178	0	66.2233
ancmut	21059	plm	anc	mut	anc	167	0	66.2233
ancmut	21221	plm	anc	mut	anc	191	0	66.2233
ancmut	21383	plm	anc	mut	anc	189	0	66.2233
ancmut	21545	plm	anc	mut	anc	186	0	66.2233
ancmut	21707	plm	anc	mut	anc	242	0	66.2233
ancmut	21869	plm	anc	mut	anc	195	0	66.2233
ancmut	22031	plm	anc	mut	anc	181	0	66.2233
ancmut	22193	plm	anc	mut	anc	145	0	66.2233
ancmut	22355	plm	anc	mut	anc	129	0	66.2233
ancmut	22517	plm	anc	mut	anc	167	0	66.2233
ancmut	22679	plm	anc	mut	anc	232	0	66.2233
ancmut	22841	plm	anc	mut	anc	207	0	66.2233
ancmut	23003	plm	anc	mut	anc	194	0	66.2233
ancmut	23165	plm	anc	mut	anc	149	0	66.2233
ancmut	23327	plm	anc	mut	anc	203	0	66.2233
ancmut	23489	plm	anc	mut	anc	197	0	66.2233
ancmut	23651	plm	anc	mut	anc	217	0	66.2233
ancmut	23813	plm	anc	mut	anc	238	0	66.2233
ancmut	23975	plm	anc	mut	anc	199	0	66.2233
ancmut	24137	plm	anc	mut	anc	176	0	66.2233
ancmut	24299	plm	anc	mut	anc	207	0	66.2233
ancmut	24461	plm	anc	mut	anc	303	0	66.2233
ancmut	24623	plm	anc	mut	anc	263	0	66.2233
ancmut	24785	plm	anc	mut	anc	177	0	66.2233
ancmut	24947	plm	anc	mut	anc	152	0	66.2233
ancmut	25109	plm	anc	mut	anc	150	0	66.2233
ancmut	25271	plm	anc	mut	anc	157	0	66.2233
ancmut	25433	plm	anc	mut	anc	173	0	66.2233
ancmut	25595	plm	anc	mut	anc	189	0	66.2233
ancmut	25757	plm	anc	mut	anc	199	0	66.2233
ancmut	25919	plm	anc	mut	anc	277	0	66.2233
ancmut	26081	plm	anc	mut	anc	244	0	66.2233
ancmut	26243	plm	anc	mut	anc	248	0	66.2233
ancmut	26405	plm	anc	mut	anc	232	0	66.2233
ancmut	26567	plm	anc	mut	anc	266	0	66.2233
ancmut	26729	plm	anc	mut	anc	221	0	66.2233
ancmut	26891	plm	anc	mut	anc	184	0	66.2233
ancmut	27053	plm	anc	mut	anc	185	0	66.2233
ancmut	27215	plm	anc	mut	anc	212	0	66.2233
ancmut	27377	plm	anc	mut	anc	203	0	66.2233
ancmut	27539	plm	anc	mut	anc	180	0	66.2233
ancmut	27701	plm	anc	mut	anc	194	0	66.2233
ancmut	27863	plm	anc	mut	anc	200	0	66.2233
ancmut	28025	plm	anc	mut	anc	162	0	66.2233
ancmut	28187	plm	anc	mut	anc	184	0	66.2233
ancmut	28349	plm	anc	mut	anc	199	0	66.2233
ancmut	28511	plm	anc	mut	anc	198	0	66.2233
ancmut	28673	plm	anc	mut	anc	196	0	66.2233
ancmut	28835	plm	anc	mut	anc	175	0	66.2233
ancmut	28997	plm	anc	mut	anc	149	0	66.2233
ancmut	29159	plm	anc	mut	anc	204	0	66.2233
ancmut	29321	plm	anc	mut	anc	238	0	66.2233
ancmut	29483	plm	anc	mut	anc	180	0	66.2233
ancmut	29645	plm	anc	mut	anc	208	0	66.2233
ancmut	29807	plm	anc	mut	anc	232	0	66.2233
ancmut	29969	plm	anc	mut	anc	197	0	66.2233
ancmut	30131	plm	anc	mut	anc	200	0	66.2233
ancmut	30293	plm	anc	mut	anc	183	0	66.2233
ancmut	30455	plm	anc	mut	anc	197	0	66.2233
ancmut	30617	plm	anc	mut	anc	185	0	66.2233
ancmut	30779	plm	anc	mut	anc	142	0	66.2233
ancmut	30941	plm	anc	mut	anc	127	0	66.2233
ancmut	31103	plm	anc	mut	anc	175	0	66.2233
ancmut	31265	plm	anc	mut	anc	159	0	66.2233
ancmut	31427	plm	anc	mut	anc	186	0	66.2233
ancmut	31589	plm	anc	mut	anc	163	0	66.2233
ancmut	31751	plm	anc	mut	anc	124	0	66.2233
ancmut	31913	plm	anc	mut	anc	86	0	66.2233
ancmut	32075	plm	anc	mut	anc	147	0	66.2233
ancmut	32237	plm	anc	mut	anc	174	0	66.2233
ancmut	32399	plm	anc	mut	anc	172	0	66.2233
ancmut	32561	plm	anc	mut	anc	175	0	66.2233
ancmut	32723	plm	anc	mut	anc	180	0	66.2233
ancmut	32885	plm	anc	mut	anc	122	0	66.2233
ancmut	33047	plm	anc	mut	anc	161	0	66.2233
ancmut	33209	plm	anc	mut	anc	211	0	66.2233
ancmut	33371	plm	anc	mut	anc	230	0	66.2233
ancmut	33533	plm	anc	mut	anc	252	0	66.2233
ancmut	33695	plm	anc	mut	anc	248	0	66.2233
ancmut	33857	plm	anc	mut	anc	274	0	66.2233
ancmut	34019	plm	anc	mut	anc	250	0	66.2233
ancmut	34181	plm	anc	mut	anc	216	0	66.2233
ancmut	34343	plm	anc	mut	anc	218	0	66.2233
ancmut	34505	plm	anc	mut	anc	242	0	66.2233
ancmut	34667	plm	anc	mut	anc	254	0	66.2233
ancmut	34829	plm	anc	mut	anc	225	0	66.2233
ancmut	34991	plm	anc	mut	anc	222	0	66.2233
ancmut	35153	plm	anc	mut	anc	207	0	66.2233
ancmut	35315	plm	anc	mut	anc	237	0	66.2233
ancmut	35477	plm	anc	mut	anc	211	0	66.2233
ancmut	35639	plm	anc	mut	anc	242	0	66.2233
ancmut	35801	plm	anc	mut	anc	219	0	66.2233
ancmut	35963	plm	anc	mut	anc	206	0	66.2233
ancmut	36125	plm	anc	mut	anc	233	0	66.2233
ancmut	36287	plm	anc	mut	anc	218	0	66.2233
ancmut	36449	plm	anc	mut	anc	193	0	66.2233
ancmut	36611	plm	anc	mut	anc	174	0	66.2233
ancmut	36773	plm	anc	mut	anc	216	0	66.2233
ancmut	36935	plm	anc	mut	anc	237	0	66.2233
ancmut	37097	plm	anc	mut	anc	214	0	66.2233
ancmut	37259	plm	anc	mut	anc	238	0	66.2233
ancmut	37421	plm	anc	mut	anc	220	0	66.2233
ancmut	37583	plm	anc	mut	anc	219	0	66.2233
ancmut	37745	plm	anc	mut	anc	210	0	66.2233
ancmut	37907	plm	anc	mut	anc	196	0	66.2233
ancmut	38069	plm	anc	mut	anc	251	0	66.2233
ancmut	38231	plm	anc	mut	anc	227	0	66.2233
ancmut	38393	plm	anc	mut	anc	283	0	66.2233
ancmut	38555	plm	anc	mut	anc	237	0	66.2233
ancmut	38717	plm	anc	mut	anc	206	0	66.2233
ancmut	38879	plm	anc	mut	anc	230	0	66.2233
ancmut	39041	plm	anc	mut	anc	255	0	66.2233
ancmut	39203	plm	anc	mut	anc	204	0	66.2233
ancmut	39365	plm	anc	mut	anc	249	0	66.2233
ancmut	39527	plm	anc	mut	anc	181	0	66.2233
ancmut	39689	plm	anc	mut	anc	163	0	66.2233
ancmut	39851	plm	anc	mut	anc	168	0	66.2233
ancmut	40013	plm	anc	mut	anc	165	0	66.2233
ancmut	40175	plm	anc	mut	anc	192	0	66.2233
ancmut	40337	plm	anc	mut	anc	185	0	66.2233
ancmut	40499	plm	anc	mut	anc	185	0	66.2233
ancmut	40661	plm	anc	mut	anc	182	0	66.2233
ancmut	40823	plm	anc	mut	anc	37	136.271	66.2233
ancmut	40985	plm	anc	mut	anc	0	152.65	66.2233
ancmut	41147	plm	anc	mut	anc	0	152.931	66.2233
ancmut	41309	plm	anc	mut	anc	78	92.6428	66.2233
ancmut	41471	plm	anc	mut	anc	191	0	66.2233
ancmut	41633	plm	anc	mut	anc	187	0	66.2233
ancmut	41795	plm	anc	mut	anc	217	0	66.2233
ancmut	41957	plm	anc	mut	anc	219	0	66.2233
ancmut	42119	plm	anc	mut	anc	231	0	66.2233
ancmut	42281	plm	anc	mut	anc	212	0	66.2233
ancmut	42443	plm	anc	mut	anc	177	0	66.2233
ancmut	42605	plm	anc	mut	anc	179	0	66.2233
ancmut	42767	plm	anc	mut	anc	215	0	66.2233
ancmut	42929	plm	anc	mut	anc	236	0	66.2233
ancmut	43091	plm	anc	mut	anc	235	0	66.2233
ancmut	43253	plm	anc	mut	anc	217	0	66.2233
ancmut	43415	plm	anc	mut	anc	209	0	66.2233
ancmut	43577	plm	anc	mut	anc	193	0	66.2233
ancmut	43739	plm	anc	mut	anc	189	0	66.2233
ancmut	43901	plm	anc	mut	anc	259	0	66.2233
ancmut	44063	plm	anc	mut	anc	234	0	66.2233
ancmut	44225	plm	anc	mut	anc	255	0	66.2233
ancmut	44387	plm	anc	mut	anc	162	0	66.2233
ancmut	44549	plm	anc	mut	anc	192	0	66.2233
ancmut	44711	plm	anc	mut	anc	285	0	66.2233
ancmut	44873	plm	anc	mut	anc	228	0	66.2233
ancmut	45035	plm	anc	mut	anc	161	0	66.2233
ancmut	45197	plm	anc	mut	anc	158	0	66.2233
ancmut	45359	plm	anc	mut	anc	226	0	66.2233
ancmut	45521	plm	anc	mut	anc	214	0	66.2233
ancmut	45683	plm	anc	mut	anc	197	0	66.2233
ancmut	45845	plm	anc	mut	anc	146	0	66.2233
ancmut	46007	plm	anc	mut	anc	159	0	66.2233
ancmut	46169	plm	anc	mut	anc	241	0	66.2233
ancmut	46331	plm	anc	mut	anc	185	0	66.2233
ancmut	46493	plm	anc	mut	anc	184	0	66.2233
ancmut	46655	plm	anc	mut	anc	180	0	66.2233
ancmut	46817	plm	anc	mut	anc	184	0	66.2233
ancmut	46979	plm	anc	mut	anc	182	0	66.2233
ancmut	47141	plm	anc	mut	anc	169	0	66.2233
ancmut	47303	plm	anc	mut	anc	179	0	66.2233
ancmut	47465	plm	anc	mut	anc	176	0	66.2233
ancmut	47627	plm	anc	mut	anc	189	0	66.2233
ancmut	47789	plm	anc	mut	anc	178	0	66.2233
ancmut	47951	plm	anc	mut	anc	215	0	66.2233
ancmut	48113	plm	anc	mut	anc	227	0	66.2233
ancmut	48275	plm	anc	mut	anc	202	0	66.2233
ancmut	48437	plm	anc	mut	anc	192	0	66.2233
ancmut	48599	plm	anc	mut	anc	246	0	66.2233
ancmut	48761	plm	anc	mut	anc	220	0	66.2233
ancmut	48923	plm	anc	mut	anc	205	0	66.2233
ancmut	49085	plm	anc	mut	anc	213	0	66.2233
ancmut	49247	plm	anc	mut	anc	218	0	66.2233
ancmut	49409	plm	anc	mut	anc	199	2.33333	66.2233
ancmut	49571	plm	anc	mut	anc	208	0	66.2233
ancmut	49733	plm	anc	mut	anc	170	0	66.2233
ancmut	49895	plm	anc	mut	anc	172	0	66.2233
ancmut	50057	plm	anc	mut	anc	145	0	66.2233
ancmut	50219	plm	anc	mut	anc	133	0	66.2233
ancmut	50381	plm	anc	mut	anc	139	0	66.2233
ancmut	50543	plm	anc	mut	anc	199	0	66.2233
ancmut	50705	plm	anc	mut	anc	189	0	66.2233
ancmut	50867	plm	anc	mut	anc	182	0	66.2233
ancmut	51029	plm	anc	mut	anc	149	0	66.2233
ancmut	51191	plm	anc	mut	anc	177	0	66.2233
ancmut	51353	plm	anc	mut	anc	214	0	66.2233
ancmut	51515	plm	anc	mut	anc	199	0	66.2233
ancmut	51677	plm	anc	mut	anc	176	0	66.2233
ancmut	51839	plm	anc	mut	anc	165	0	66.2233
ancmut	52001	plm	anc	mut	anc	162	0	66.2233
ancmut	52163	plm	anc	mut	anc	183	0	66.2233
ancmut	52325	plm	anc	mut	anc	179	0	66.2233
ancmut	52487	plm	anc	mut	anc	173	0	66.2233
ancmut	52649	plm	anc	mut	anc	196	0	66.2233
ancmut	52811	plm	anc	mut	anc	46	125.833	66.2233
ancmut	52973	plm	anc	mut	anc	0	178	66.2233
ancmut	53135	plm	anc	mut	anc	50	120	66.2233
ancmut	53297	plm	anc	mut	anc	170	0	66.2233
ancmut	53459	plm	anc	mut	anc	210	0	66.2233
ancmut	53621	plm	anc	mut	anc	183	0	66.2233
ancmut	53783	plm	anc	mut	anc	218	0	66.2233
ancmut	53945	plm	anc	mut	anc	219	0	66.2233
ancmut	54107	plm	anc	mut	anc	199	0	66.2233
ancmut	54269	plm	anc	mut	anc	231	0	66.2233
ancmut	54431	plm	anc	mut	anc	173	0	66.2233
ancmut	54593	plm	anc	mut	anc	199	0	66.2233
ancmut	54755	plm	anc	mut	anc	202	0	66.2233
ancmut	54917	plm	anc	mut	anc	191	0	66.2233
ancmut	55079	plm	anc	mut	anc	201	0	66.2233
ancmut	55241	plm	anc	mut	anc	253	0	66.2233
ancmut	55403	plm	anc	mut	anc	236	0	66.2233
ancmut	55565	plm	anc	mut	anc	207	0	66.2233
ancmut	55727	plm	anc	mut	anc	236	0	66.2233
ancmut	55889	plm	anc	mut	anc	246	0	66.2233
ancmut	56051	plm	anc	mut	anc	185	0	66.2233
ancmut	56213	plm	anc	mut	anc	247	0	66.2233
ancmut	56375	plm	anc	mut	anc	194	0	66.2233
ancmut	56537	plm	anc	mut	anc	179	0	66.2233
ancmut	56699	plm	anc	mut	anc	188	0	66.2233
ancmut	56861	plm	anc	mut	anc	200	0	66.2233
ancmut	57023	plm	anc	mut	anc	225	0	66.2233
ancmut	57185	plm	anc	mut	anc	180	0	66.2233
ancmut	57347	plm	anc	mut	anc	204	0	66.2233
ancmut	57509	plm	anc	mut	anc	234	0	66.2233
ancmut	57671	plm	anc	mut	anc	280	0	66.2233
ancmut	57833	plm	anc	mut	anc	252	0	66.2233
ancmut	57995	plm	anc	mut	anc	207	0	66.2233
ancmut	58157	plm	anc	mut	anc	56	87.1667	66.2233
ancmut	58319	plm	anc	mut	anc	0	179.5	66.2233
ancmut	58481	plm	anc	mut	anc	16	112.167	66.2233
ancmut	58643	plm	anc	mut	anc	136	24.5	66.2233
ancmut	58805	plm	anc	mut	anc	189	0	66.2233
ancmut	58967	plm	anc	mut	anc	185	0	66.2233
ancmut	59129	plm	anc	mut	anc	148	0	66.2233
ancmut	59291	plm	anc	mut	anc	214	0	66.2233
ancmut	59453	plm	anc	mut	anc	171	0	66.2233
ancmut	59615	plm	anc	mut	anc	161	0	66.2233
ancmut	59777	plm	anc	mut	anc	154	0	66.2233
ancmut	59939	plm	anc	mut	anc	121	0	66.2233
ancmut	60101	plm	anc	mut	anc	191	0	66.2233
ancmut	60263	plm	anc	mut	anc	169	0	66.2233
ancmut	60425	plm	anc	mut	anc	162	0	66.2233
ancmut	60587	plm	anc	mut	anc	186	0	66.2233
ancmut	60749	plm	anc	mut	anc	171	0	66.2233
ancmut	60911	plm	anc	mut	anc	74	0	66.2233
ancmut	61073	plm	anc	mut	anc	130	0	66.2233
ancmut	61235	plm	anc	mut	anc	188	0	66.2233
ancmut	61397	plm	anc	mut	anc	203	0	66.2233
ancmut	61559	plm	anc	mut	anc	143	0	66.2233
ancmut	61721	plm	anc	mut	anc	175	0	66.2233
ancmut	61883	plm	anc	mut	anc	161	0	66.2233
ancmut	62045	plm	anc	mut	anc	160	0	66.2233
ancmut	62207	plm	anc	mut	anc	147	0	66.2233
ancmut	62369	plm	anc	mut	anc	182	0	66.2233
ancmut	62531	plm	anc	mut	anc	162	0	66.2233
ancmut	62693	plm	anc	mut	anc	161	0	66.2233
ancmut	62855	plm	anc	mut	anc	219	0	66.2233
ancmut	63017	plm	anc	mut	anc	214	0	66.2233
ancmut	63179	plm	anc	mut	anc	168	0	66.2233
ancmut	63341	plm	anc	mut	anc	199	0	66.2233
ancmut	63503	plm	anc	mut	anc	211	0	66.2233
ancmut	63665	plm	anc	mut	anc	241	0	66.2233
ancmut	63827	plm	anc	mut	anc	187	0	66.2233
ancmut	63989	plm	anc	mut	anc	173	0	66.2233
ancmut	64151	plm	anc	mut	anc	184	0	66.2233
ancmut	64313	plm	anc	mut	anc	221	0	66.2233
ancmut	64475	plm	anc	mut	anc	177	0	66.2233
ancmut	64637	plm	anc	mut	anc	212	0	66.2233
ancmut	64799	plm	anc	mut	anc	279	0	66.2233
ancmut	64961	plm	anc	mut	anc	226	0	66.2233
ancmut	65123	plm	anc	mut	anc	198	0	66.2233
ancmut	65285	plm	anc	mut	anc	218	0	66.2233
ancmut	65447	plm	anc	mut	anc	227	0	66.2233
ancmut	65609	plm	anc	mut	anc	231	0	66.2233
ancmut	65771	plm	anc	mut	anc	195	0	66.2233
ancmut	65933	plm	anc	mut	anc	218	0	66.2233
ancmut	66095	plm	anc	mut	anc	227	0	66.2233
ancmut	66257	plm	anc	mut	anc	219	0	66.2233
ancmut	66419	plm	anc	mut	anc	201	0	66.2233
ancmut	66581	plm	anc	mut	anc	152	0	66.2233
ancmut	66743	plm	anc	mut	anc	162	0	66.2233
ancmut	66905	plm	anc	mut	anc	151	0	66.2233
ancmut	67067	plm	anc	mut	anc	101	0	66.2233
ancmut	67229	plm	anc	mut	anc	169	0	66.2233
ancmut	67391	plm	anc	mut	anc	134	0	66.2233
ancmut	67553	plm	anc	mut	anc	161	0	66.2233
ancmut	67715	plm	anc	mut	anc	177	0	66.2233
ancmut	67877	plm	anc	mut	anc	207	0	66.2233
ancmut	68039	plm	anc	mut	anc	143	0	66.2233
ancmut	68201	plm	anc	mut	anc	159	0	66.2233
ancmut	68363	plm	anc	mut	anc	178	0	66.2233
ancmut	68525	plm	anc	mut	anc	218	0	66.2233
ancmut	68687	plm	anc	mut	anc	189	0	66.2233
ancmut	68849	plm	anc	mut	anc	150	0	66.2233
ancmut	69011	plm	anc	mut	anc	177	0	66.2233
ancmut	69173	plm	anc	mut	anc	199	0	66.2233
ancmut	69335	plm	anc	mut	anc	183	0	66.2233
ancmut	69497	plm	anc	mut	anc	156	0	66.2233
ancmut	69659	plm	anc	mut	anc	171	0	66.2233
ancmut	69821	plm	anc	mut	anc	211	0	66.2233
ancmut	69983	plm	anc	mut	anc	202	0	66.2233
ancmut	70145	plm	anc	mut	anc	190	0	66.2233
ancmut	70307	plm	anc	mut	anc	175	0	66.2233
ancmut	70469	plm	anc	mut	anc	210	0	66.2233
ancmut	70631	plm	anc	mut	anc	203	0	66.2233
ancmut	70793	plm	anc	mut	anc	207	0	66.2233
ancmut	70955	plm	anc	mut	anc	201	0	66.2233
ancmut	71117	plm	anc	mut	anc	174	0	66.2233
ancmut	71279	plm	anc	mut	anc	215	0	66.2233
ancmut	71441	plm	anc	mut	anc	200	0	66.2233
ancmut	71603	plm	anc	mut	anc	187	0	66.2233
ancmut	71765	plm	anc	mut	anc	184	0	66.2233
ancmut	71927	plm	anc	mut	anc	176	0	66.2233
ancmut	72089	plm	anc	mut	anc	160	0	66.2233
ancmut	72251	plm	anc	mut	anc	196	0	66.2233
ancmut	72413	plm	anc	mut	anc	165	0	66.2233
ancmut	72575	plm	anc	mut	anc	207	0	66.2233
ancmut	72737	plm	anc	mut	anc	252	0	66.2233
ancmut	72899	plm	anc	mut	anc	201	0	66.2233
ancmut	73061	plm	anc	mut	anc	212	0	66.2233
ancmut	73223	plm	anc	mut	anc	247	0	66.2233
ancmut	73385	plm	anc	mut	anc	181	0	66.2233
ancmut	73547	plm	anc	mut	anc	169	0	66.2233
ancmut	73709	plm	anc	mut	anc	241	0	66.2233
ancmut	73871	plm	anc	mut	anc	257	0	66.2233
ancmut	74033	plm	anc	mut	anc	234	0	66.2233
ancmut	74195	plm	anc	mut	anc	238	0	66.2233
ancmut	74357	plm	anc	mut	anc	181	0	66.2233
ancmut	74519	plm	anc	mut	anc	166	0	66.2233
ancmut	74681	plm	anc	mut	anc	144	0	66.2233
ancmut	74843	plm	anc	mut	anc	136	0	66.2233
ancmut	75005	plm	anc	mut	anc	172	0	66.2233
ancmut	75167	plm	anc	mut	anc	173	0	66.2233
ancmut	75329	plm	anc	mut	anc	169	0	66.2233
ancmut	75491	plm	anc	mut	anc	157	0	66.2233
ancmut	75653	plm	anc	mut	anc	188	0	66.2233
ancmut	75815	plm	anc	mut	anc	297	0	66.2233
ancmut	75977	plm	anc	mut	anc	203	0	66.2233
ancmut	76139	plm	anc	mut	anc	219	0	66.2233
ancmut	76301	plm	anc	mut	anc	241	0	66.2233
ancmut	76463	plm	anc	mut	anc	209	0	66.2233
ancmut	76625	plm	anc	mut	anc	124	0	66.2233
ancmut	76787	plm	anc	mut	anc	150	0	66.2233
ancmut	76949	plm	anc	mut	anc	122	0	66.2233
ancmut	77111	plm	anc	mut	anc	101	0	66.2233
ancmut	77273	plm	anc	mut	anc	121	0	66.2233
ancmut	77435	plm	anc	mut	anc	152	0	66.2233
ancmut	77597	plm	anc	mut	anc	135	0	66.2233
ancmut	77759	plm	anc	mut	anc	191	0	66.2233
ancmut	77921	plm	anc	mut	anc	163	0	66.2233
ancmut	78083	plm	anc	mut	anc	143	0	66.2233
ancmut	78245	plm	anc	mut	anc	165	0	66.2233
ancmut	78407	plm	anc	mut	anc	191	0	66.2233
ancmut	78569	plm	anc	mut	anc	194	0	66.2233
ancmut	78731	plm	anc	mut	anc	157	0	66.2233
ancmut	78893	plm	anc	mut	anc	188	0	66.2233
ancmut	79055	plm	anc	mut	anc	204	0	66.2233
ancmut	79217	plm	anc	mut	anc	207	0	66.2233
ancmut	79379	plm	anc	mut	anc	187	0	66.2233
ancmut	79541	plm	anc	mut	anc	156	0	66.2233
ancmut	79703	plm	anc	mut	anc	181	0	66.2233
ancmut	79865	plm	anc	mut	anc	179	0	66.2233
ancmut	80027	plm	anc	mut	anc	147	0	66.2233
ancmut	80189	plm	anc	mut	anc	108	0	66.2233
ancmut	80351	plm	anc	mut	anc	97	0	66.2233
ancmut	80513	plm	anc	mut	anc	111	0	66.2233
ancmut	80675	plm	anc	mut	anc	115	0	66.2233
ancmut	80837	plm	anc	mut	anc	127	0	66.2233
ancmut	80999	plm	anc	mut	anc	155	0	66.2233
ancmut	81161	plm	anc	mut	anc	215	0	66.2233
ancmut	81323	plm	anc	mut	anc	214	0	66.2233
ancmut	81485	plm	anc	mut	anc	168	0	66.2233
ancmut	81647	plm	anc	mut	anc	181	0	66.2233
ancmut	81809	plm	anc	mut	anc	191	0	66.2233
ancmut	81971	plm	anc	mut	anc	162	0	66.2233
ancmut	82133	plm	anc	mut	anc	159	0	66.2233
ancmut	82295	plm	anc	mut	anc	193	0	66.2233
ancmut	82457	plm	anc	mut	anc	215	0	66.2233
ancmut	82619	plm	anc	mut	anc	216	0	66.2233
ancmut	82781	plm	anc	mut	anc	258	0	66.2233
ancmut	82943	plm	anc	mut	anc	240	0	66.2233
ancmut	83105	plm	anc	mut	anc	255	0	66.2233
ancmut	83267	plm	anc	mut	anc	252	0	66.2233
ancmut	83429	plm	anc	mut	anc	272	0	66.2233
ancmut	83591	plm	anc	mut	anc	270	0	66.2233
ancmut	83753	plm	anc	mut	anc	255	0	66.2233
ancmut	83915	plm	anc	mut	anc	299	0	66.2233
ancmut	84077	plm	anc	mut	anc	299	0	66.2233
ancmut	84239	plm	anc	mut	anc	282	0	66.2233
ancmut	84401	plm	anc	mut	anc	264	0	66.2233
ancmut	84563	plm	anc	mut	anc	238	0	66.2233
ancmut	84725	plm	anc	mut	anc	224	0	66.2233
ancmut	84887	plm	anc	mut	anc	233	0	66.2233
ancmut	85049	plm	anc	mut	anc	244	0	66.2233
ancmut	85211	plm	anc	mut	anc	252	0	66.2233
ancmut	85373	plm	anc	mut	anc	276	0	66.2233
ancmut	85535	plm	anc	mut	anc	139	0	66.2233
ancmut	85697	plm	anc	mut	anc	162	0	66.2233
ancmut	85859	plm	anc	mut	anc	226	0	66.2233
ancmut	86021	plm	anc	mut	anc	250	0	66.2233
ancmut	86183	plm	anc	mut	anc	213	0	66.2233
ancmut	86345	plm	anc	mut	anc	175	0	66.2233
ancmut	86507	plm	anc	mut	anc	193	0	66.2233
ancmut	86669	plm	anc	mut	anc	202	0	66.2233
ancmut	86831	plm	anc	mut	anc	200	0	66.2233
ancmut	86993	plm	anc	mut	anc	168	0	66.2233
ancmut	87155	plm	anc	mut	anc	203	0	66.2233
ancmut	87317	plm	anc	mut	anc	176	0	66.2233
ancmut	87479	plm	anc	mut	anc	133	0	66.2233
ancmut	87641	plm	anc	mut	anc	92	0	66.2233
ancmut	87803	plm	anc	mut	anc	162	0	66.2233
ancmut	87965	plm	anc	mut	anc	225	0	66.2233
ancmut	88127	plm	anc	mut	anc	175	0	66.2233
ancmut	88289	plm	anc	mut	anc	204	0	66.2233
ancmut	88451	plm	anc	mut	anc	246	0	66.2233
ancmut	88613	plm	anc	mut	anc	241	0	66.2233
ancmut	88775	plm	anc	mut	anc	210	0	66.2233
ancmut	88937	plm	anc	mut	anc	207	0	66.2233
ancmut	89099	plm	anc	mut	anc	193	0	66.2233
ancmut	89261	plm	anc	mut	anc	194	0	66.2233
ancmut	89423	plm	anc	mut	anc	193	0	66.2233
ancmut	89585	plm	anc	mut	anc	186	0	66.2233
ancmut	89747	plm	anc	mut	anc	221	0	66.2233
ancmut	89909	plm	anc	mut	anc	230	0	66.2233
ancmut	90071	plm	anc	mut	anc	200	0	66.2233
ancmut	90233	plm	anc	mut	anc	175	0	66.2233
ancmut	90395	plm	anc	mut	anc	176	0	66.2233
ancmut	90557	plm	anc	mut	anc	200	0	66.2233
ancmut	90719	plm	anc	mut	anc	222	0	66.2233
ancmut	90881	plm	anc	mut	anc	235	0	66.2233
ancmut	91043	plm	anc	mut	anc	288	0	66.2233
ancmut	91205	plm	anc	mut	anc	254	0	66.2233
ancmut	91367	plm	anc	mut	anc	246	0	66.2233
ancmut	91529	plm	anc	mut	anc	295	0	66.2233
ancmut	91691	plm	anc	mut	anc	263	0	66.2233
ancmut	91853	plm	anc	mut	anc	211	0	66.2233
ancmut	92015	plm	anc	mut	anc	201	0	66.2233
ancmut	92177	plm	anc	mut	anc	228	0	66.2233
ancmut	92339	plm	anc	mut	anc	223	0	66.2233
ancmut	92501	plm	anc	mut	anc	207	0	66.2233
ancmut	92663	plm	anc	mut	anc	154	0	66.2233
ancmut	92825	plm	anc	mut	anc	148	0	66.2233
ancmut	92987	plm	anc	mut	anc	145	0	66.2233
ancmut	93149	plm	anc	mut	anc	169	0	66.2233
ancmut	93311	plm	anc	mut	anc	195	0	66.2233
ancmut	93473	plm	anc	mut	anc	210	0	66.2233
ancmut	93635	plm	anc	mut	anc	189	0	66.2233
ancmut	93797	plm	anc	mut	anc	212	0	66.2233
ancmut	93959	plm	anc	mut	anc	201	0	66.2233
ancmut	94121	plm	anc	mut	anc	225	0	66.2233
ancmut	94283	plm	anc	mut	anc	190	0	66.2233
ancmut	94445	plm	anc	mut	anc	181	0	66.2233
ancmut	94607	plm	anc	mut	anc	180	0	66.2233
ancmut	94769	plm	anc	mut	anc	238	0	66.2233
ancmut	94931	plm	anc	mut	anc	180	0	66.2233
ancmut	95093	plm	anc	mut	anc	167	0	66.2233
ancmut	95255	plm	anc	mut	anc	188	0	66.2233
ancmut	95417	plm	anc	mut	anc	198	0	66.2233
ancmut	95579	plm	anc	mut	anc	169	0	66.2233
ancmut	95741	plm	anc	mut	anc	195	0	66.2233
ancmut	95903	plm	anc	mut	anc	180	0	66.2233
ancmut	96065	plm	anc	mut	anc	172	0	66.2233
ancmut	96227	plm	anc	mut	anc	239	0	66.2233
ancmut	96389	plm	anc	mut	anc	227	0	66.2233
ancmut	96551	plm	anc	mut	anc	201	0	66.2233
ancmut	96713	plm	anc	mut	anc	226	0	66.2233
ancmut	96875	plm	anc	mut	anc	228	0	66.2233
ancmut	97037	plm	anc	mut	anc	262	0	66.2233
ancmut	97199	plm	anc	mut	anc	187	0	66.2233
ancmut	97361	plm	anc	mut	anc	205	0	66.2233
ancmut	97523	plm	anc	mut	anc	164	0	66.2233
m0a	161	plm	0	mut	a	362	0	146.922
m0a	323	plm	0	mut	a	309	0	146.922
m0a	485	plm	0	mut	a	320	0	146.922
m0a	647	plm	0	mut	a	300	0	146.922
m0a	809	plm	0	mut	a	354	0	146.922
m0a	971	plm	0	mut	a	397	0	146.922
m0a	1133	plm	0	mut	a	431	0	146.922
m0a	1295	plm	0	mut	a	420	0	146.922
m0a	1457	plm	0	mut	a	368	0	146.922
m0a	1619	plm	0	mut	a	324	0	146.922
m0a	1781	plm	0	mut	a	280	0	146.922
m0a	1943	plm	0	mut	a	224	0	146.922
m0a	2105	plm	0	mut	a	172	0	146.922
m0a	2267	plm	0	mut	a	294	0	146.922
m0a	2429	plm	0	mut	a	275	0	146.922
m0a	2591	plm	0	mut	a	351	0	146.922
m0a	2753	plm	0	mut	a	370	0	146.922
m0a	2915	plm	0	mut	a	401	0	146.922
m0a	3077	plm	0	mut	a	363	0	146.922
m0a	3239	plm	0	mut	a	183	0	146.922
m0a	3401	plm	0	mut	a	351	0	146.922
m0a	3563	plm	0	mut	a	381	0	146.922
m0a	3725	plm	0	mut	a	379	0	146.922
m0a	3887	plm	0	mut	a	330	0	146.922
m0a	4049	plm	0	mut	a	354	0	146.922
m0a	4211	plm	0	mut	a	256	0	146.922
m0a	4373	plm	0	mut	a	284	0	146.922
m0a	4535	plm	0	mut	a	248	0	146.922
m0a	4697	plm	0	mut	a	227	0	146.922
m0a	4859	plm	0	mut	a	224	0	146.922
m0a	5021	plm	0	mut	a	246	0	146.922
m0a	5183	plm	0	mut	a	295	0	146.922
m0a	5345	plm	0	mut	a	243	0	146.922
m0a	5507	plm	0	mut	a	146	159.033	146.922
m0a	5669	plm	0	mut	a	5	338.969	146.922
m0a	5831	plm	0	mut	a	0	337.619	146.922
m0a	5993	plm	0	mut	a	21	263.043	146.922
m0a	6155	plm	0	mut	a	226	115.786	146.922
m0a	6317	plm	0	mut	a	409	0	146.922
m0a	6479	plm	0	mut	a	466	0	146.922
m0a	6641	plm	0	mut	a	445	0	146.922
m0a	6803	plm	0	mut	a	341	0	146.922
m0a	6965	plm	0	mut	a	282	0	146.922
m0a	7127	plm	0	mut	a	295	0	146.922
m0a	7289	plm	0	mut	a	343	0	146.922
m0a	7451	plm	0	mut	a	343	0	146.922
m0a	7613	plm	0	mut	a	329	0	146.922
m0a	7775	plm	0	mut	a	304	0	146.922
m0a	7937	plm	0	mut	a	323	0	146.922
m0a	8099	plm	0	mut	a	375	0	146.922
m0a	8261	plm	0	mut	a	348	0	146.922
m0a	8423	plm	0	mut	a	405	0	146.922
m0a	8585	plm	0	mut	a	447	0	146.922
m0a	8747	plm	0	mut	a	380	0	146.922
m0a	8909	plm	0	mut	a	416	0	146.922
m0a	9071	plm	0	mut	a	409	0	146.922
m0a	9233	plm	0	mut	a	482	0	146.922
m0a	9395	plm	0	mut	a	418	0	146.922
m0a	9557	plm	0	mut	a	462	0	146.922
m0a	9719	plm	0	mut	a	467	0	146.922
m0a	9881	plm	0	mut	a	367	0	146.922
m0a	10043	plm	0	mut	a	412	0	146.922
m0a	10205	plm	0	mut	a	379	0	146.922
m0a	10367	plm	0	mut	a	473	0	146.922
m0a	10529	plm	0	mut	a	422	0	146.922
m0a	10691	plm	0	mut	a	376	0	146.922
m0a	10853	plm	0	mut	a	319	0	146.922
m0a	11015	plm	0	mut	a	313	0	146.922
m0a	11177	plm	0	mut	a	324	0	146.922
m0a	11339	plm	0	mut	a	373	0	146.922
m0a	11501	plm	0	mut	a	392	0	146.922
m0a	11663	plm	0	mut	a	351	0	146.922
m0a	11825	plm	0	mut	a	370	0	146.922
m0a	11987	plm	0	mut	a	420	0	146.922
m0a	12149	plm	0	mut	a	397	0	146.922
m0a	12311	plm	0	mut	a	338	0	146.922
m0a	12473	plm	0	mut	a	331	0	146.922
m0a	12635	plm	0	mut	a	414	0	146.922
m0a	12797	plm	0	mut	a	291	0	146.922
m0a	12959	plm	0	mut	a	317	0	146.922
m0a	13121	plm	0	mut	a	362	0	146.922
m0a	13283	plm	0	mut	a	378	0	146.922
m0a	13445	plm	0	mut	a	328	0	146.922
m0a	13607	plm	0	mut	a	370	0	146.922
m0a	13769	plm	0	mut	a	385	0	146.922
m0a	13931	plm	0	mut	a	387	0	146.922
m0a	14093	plm	0	mut	a	372	0	146.922
m0a	14255	plm	0	mut	a	385	0	146.922
m0a	14417	plm	0	mut	a	326	0	146.922
m0a	14579	plm	0	mut	a	360	0	146.922
m0a	14741	plm	0	mut	a	320	0	146.922
m0a	14903	plm	0	mut	a	300	0	146.922
m0a	15065	plm	0	mut	a	343	0	146.922
m0a	15227	plm	0	mut	a	357	0	146.922
m0a	15389	plm	0	mut	a	211	129.892	146.922
m0a	15551	plm	0	mut	a	15	319.897	146.922
m0a	15713	plm	0	mut	a	0	343.852	146.922
m0a	15875	plm	0	mut	a	19	303.904	146.922
m0a	16037	plm	0	mut	a	127	156.037	146.922
m0a	16199	plm	0	mut	a	367	0	146.922
m0a	16361	plm	0	mut	a	404	0	146.922
m0a	16523	plm	0	mut	a	354	0	146.922
m0a	16685	plm	0	mut	a	316	0	146.922
m0a	16847	plm	0	mut	a	370	0	146.922
m0a	17009	plm	0	mut	a	334	0	146.922
m0a	17171	plm	0	mut	a	300	0	146.922
m0a	17333	plm	0	mut	a	273	0	146.922
m0a	17495	plm	0	mut	a	323	0	146.922
m0a	17657	plm	0	mut	a	361	0	146.922
m0a	17819	plm	0	mut	a	307	0	146.922
m0a	17981	plm	0	mut	a	389	0	146.922
m0a	18143	plm	0	mut	a	303	0	146.922
m0a	18305	plm	0	mut	a	234	0	146.922
m0a	18467	plm	0	mut	a	370	0	146.922
m0a	18629	plm	0	mut	a	378	0	146.922
m0a	18791	plm	0	mut	a	370	0	146.922
m0a	18953	plm	0	mut	a	317	0	146.922
m0a	19115	plm	0	mut	a	262	0	146.922
m0a	19277	plm	0	mut	a	320	0	146.922
m0a	19439	plm	0	mut	a	316	0	146.922
m0a	19601	plm	0	mut	a	329	0	146.922
m0a	19763	plm	0	mut	a	337	0	146.922
m0a	19925	plm	0	mut	a	385	0	146.922
m0a	20087	plm	0	mut	a	419	0	146.922
m0a	20249	plm	0	mut	a	395	0	146.922
m0a	20411	plm	0	mut	a	367	0	146.922
m0a	20573	plm	0	mut	a	341	0	146.922
m0a	20735	plm	0	mut	a	371	0	146.922
m0a	20897	plm	0	mut	a	407	0	146.922
m0a	21059	plm	0	mut	a	396	0	146.922
m0a	21221	plm	0	mut	a	400	0	146.922
m0a	21383	plm	0	mut	a	422	0	146.922
m0a	21545	plm	0	mut	a	374	0	146.922
m0a	21707	plm	0	mut	a	329	0	146.922
m0a	21869	plm	0	mut	a	332	0	146.922
m0a	22031	plm	0	mut	a	323	0	146.922
m0a	22193	plm	0	mut	a	383	0	146.922
m0a	22355	plm	0	mut	a	266	0	146.922
m0a	22517	plm	0	mut	a	370	0	146.922
m0a	22679	plm	0	mut	a	412	0	146.922
m0a	22841	plm	0	mut	a	370	0	146.922
m0a	23003	plm	0	mut	a	400	0	146.922
m0a	23165	plm	0	mut	a	397	0	146.922
m0a	23327	plm	0	mut	a	400	0	146.922
m0a	23489	plm	0	mut	a	429	0	146.922
m0a	23651	plm	0	mut	a	402	0	146.922
m0a	23813	plm	0	mut	a	436	0	146.922
m0a	23975	plm	0	mut	a	416	0	146.922
m0a	24137	plm	0	mut	a	418	0	146.922
m0a	24299	plm	0	mut	a	454	0	146.922
m0a	24461	plm	0	mut	a	441	0	146.922
m0a	24623	plm	0	mut	a	422	0	146.922
m0a	24785	plm	0	mut	a	374	0	146.922
m0a	24947	plm	0	mut	a	328	0	146.922
m0a	25109	plm	0	mut	a	371	0	146.922
m0a	25271	plm	0	mut	a	394	0	146.922
m0a	25433	plm	0	mut	a	379	0	146.922
m0a	25595	plm	0	mut	a	366	0	146.922
m0a	25757	plm	0	mut	a	332	0	146.922
m0a	25919	plm	0	mut	a	408	0	146.922
m0a	26081	plm	0	mut	a	407	0	146.922
m0a	26243	plm	0	mut	a	392	0	146.922
m0a	26405	plm	0	mut	a	329	0	146.922
m0a	26567	plm	0	mut	a	432	0	146.922
m0a	26729	plm	0	mut	a	369	0	146.922
m0a	26891	plm	0	mut	a	404	0	146.922
m0a	27053	plm	0	mut	a	438	0	146.922
m0a	27215	plm	0	mut	a	470	0	146.922
m0a	27377	plm	0	mut	a	461	0	146.922
m0a	27539	plm	0	mut	a	393	0	146.922
m0a	27701	plm	0	mut	a	408	0	146.922
m0a	27863	plm	0	mut	a	431	0	146.922
m0a	28025	plm	0	mut	a	407	0	146.922
m0a	28187	plm	0	mut	a	393	0	146.922
m0a	28349	plm	0	mut	a	360	0	146.922
m0a	28511	plm	0	mut	a	359	0	146.922
m0a	28673	plm	0	mut	a	411	0	146.922
m0a	28835	plm	0	mut	a	346	0	146.922
m0a	28997	plm	0	mut	a	316	0	146.922
m0a	29159	plm	0	mut	a	352	0	146.922
m0a	29321	plm	0	mut	a	398	0	146.922
m0a	29483	plm	0	mut	a	383	0	146.922
m0a	29645	plm	0	mut	a	376	0	146.922
m0a	29807	plm	0	mut	a	451	0	146.922
m0a	29969	plm	0	mut	a	376	0	146.922
m0a	30131	plm	0	mut	a	343	0	146.922
m0a	30293	plm	0	mut	a	368	0	146.922
m0a	30455	plm	0	mut	a	355	0	146.922
m0a	30617	plm	0	mut	a	327	0	146.922
m0a	30779	plm	0	mut	a	302	0	146.922
m0a	30941	plm	0	mut	a	276	0	146.922
m0a	31103	plm	0	mut	a	377	0	146.922
m0a	31265	plm	0	mut	a	421	0	146.922
m0a	31427	plm	0	mut	a	427	0	146.922
m0a	31589	plm	0	mut	a	380	0	146.922
m0a	31751	plm	0	mut	a	409	0	146.922
m0a	31913	plm	0	mut	a	308	0	146.922
m0a	32075	plm	0	mut	a	356	0	146.922
m0a	32237	plm	0	mut	a	373	0	146.922
m0a	32399	plm	0	mut	a	386	0	146.922
m0a	32561	plm	0	mut	a	297	0	146.922
m0a	32723	plm	0	mut	a	361	0	146.922
m0a	32885	plm	0	mut	a	290	0	146.922
m0a	33047	plm	0	mut	a	295	0	146.922
m0a	33209	plm	0	mut	a	358	0	146.922
m0a	33371	plm	0	mut	a	372	0	146.922
m0a	33533	plm	0	mut	a	419	0	146.922
m0a	33695	plm	0	mut	a	378	0	146.922
m0a	33857	plm	0	mut	a	371	0	146.922
m0a	34019	plm	0	mut	a	479	0	146.922
m0a	34181	plm	0	mut	a	450	0	146.922
m0a	34343	plm	0	mut	a	384	0	146.922
m0a	34505	plm	0	mut	a	448	0	146.922
m0a	34667	plm	0	mut	a	444	0	146.922
m0a	34829	plm	0	mut	a	431	0	146.922
m0a	34991	plm	0	mut	a	361	0	146.922
m0a	35153	plm	0	mut	a	323	0	146.922
m0a	35315	plm	0	mut	a	367	0	146.922
m0a	35477	plm	0	mut	a	376	0	146.922
m0a	35639	plm	0	mut	a	408	0	146.922
m0a	35801	plm	0	mut	a	423	0	146.922
m0a	35963	plm	0	mut	a	398	0	146.922
m0a	36125	plm	0	mut	a	372	0	146.922
m0a	36287	plm	0	mut	a	399	0	146.922
m0a	36449	plm	0	mut	a	424	0	146.922
m0a	36611	plm	0	mut	a	414	0	146.922
m0a	36773	plm	0	mut	a	416	0	146.922
m0a	36935	plm	0	mut	a	361	0	146.922
m0a	37097	plm	0	mut	a	410	0	146.922
m0a	37259	plm	0	mut	a	447	0	146.922
m0a	37421	plm	0	mut	a	439	0	146.922
m0a	37583	plm	0	mut	a	418	0	146.922
m0a	37745	plm	0	mut	a	459	0	146.922
m0a	37907	plm	0	mut	a	382	0	146.922
m0a	38069	plm	0	mut	a	457	0	146.922
m0a	38231	plm	0	mut	a	356	0	146.922
m0a	38393	plm	0	mut	a	458	0	146.922
m0a	38555	plm	0	mut	a	424	0	146.922
m0a	38717	plm	0	mut	a	444	0	146.922
m0a	38879	plm	0	mut	a	412	0	146.922
m0a	39041	plm	0	mut	a	408	0	146.922
m0a	39203	plm	0	mut	a	302	0	146.922
m0a	39365	plm	0	mut	a	328	0	146.922
m0a	39527	plm	0	mut	a	279	0	146.922
m0a	39689	plm	0	mut	a	256	0	146.922
m0a	39851	plm	0	mut	a	377	0	146.922
m0a	40013	plm	0	mut	a	294	0	146.922
m0a	40175	plm	0	mut	a	367	0	146.922
m0a	40337	plm	0	mut	a	292	0	146.922
m0a	40499	plm	0	mut	a	278	0	146.922
m0a	40661	plm	0	mut	a	318	0	146.922
m0a	40823	plm	0	mut	a	57	285.426	146.922
m0a	40985	plm	0	mut	a	0	322.783	146.922
m0a	41147	plm	0	mut	a	0	331.458	146.922
m0a	41309	plm	0	mut	a	111	196.359	146.922
m0a	41471	plm	0	mut	a	216	0	146.922
m0a	41633	plm	0	mut	a	160	0	146.922
m0a	41795	plm	0	mut	a	146	0	146.922
m0a	41957	plm	0	mut	a	245	0	146.922
m0a	42119	plm	0	mut	a	325	0	146.922
m0a	42281	plm	0	mut	a	284	0	146.922
m0a	42443	plm	0	mut	a	304	0	146.922
m0a	42605	plm	0	mut	a	246	0	146.922
m0a	42767	plm	0	mut	a	308	0	146.922
m0a	42929	plm	0	mut	a	309	0	146.922
m0a	43091	plm	0	mut	a	275	0	146.922
m0a	43253	plm	0	mut	a	248	0	146.922
m0a	43415	plm	0	mut	a	256	0	146.922
m0a	43577	plm	0	mut	a	262	0	146.922
m0a	43739	plm	0	mut	a	291	0	146.922
m0a	43901	plm	0	mut	a	305	0	146.922
m0a	44063	plm	0	mut	a	233	0	146.922
m0a	44225	plm	0	mut	a	264	0	146.922
m0a	44387	plm	0	mut	a	211	0	146.922
m0a	44549	plm	0	mut	a	263	0	146.922
m0a	44711	plm	0	mut	a	386	0	146.922
m0a	44873	plm	0	mut	a	332	0	146.922
m0a	45035	plm	0	mut	a	239	0	146.922
m0a	45197	plm	0	mut	a	340	0	146.922
m0a	45359	plm	0	mut	a	313	0	146.922
m0a	45521	plm	0	mut	a	384	0	146.922
m0a	45683	plm	0	mut	a	343	0	146.922
m0a	45845	plm	0	mut	a	325	0	146.922
m0a	46007	plm	0	mut	a	369	0	146.922
m0a	46169	plm	0	mut	a	346	0	146.922
m0a	46331	plm	0	mut	a	390	0	146.922
m0a	46493	plm	0	mut	a	333	0	146.922
m0a	46655	plm	0	mut	a	438	0	146.922
m0a	46817	plm	0	mut	a	362	0	146.922
m0a	46979	plm	0	mut	a	355	0	146.922
m0a	47141	plm	0	mut	a	340	0	146.922
m0a	47303	plm	0	mut	a	407	0	146.922
m0a	47465	plm	0	mut	a	388	0	146.922
m0a	47627	plm	0	mut	a	383	0	146.922
m0a	47789	plm	0	mut	a	406	0	146.922
m0a	47951	plm	0	mut	a	399	0	146.922
m0a	48113	plm	0	mut	a	395	0	146.922
m0a	48275	plm	0	mut	a	370	0	146.922
m0a	48437	plm	0	mut	a	353	0	146.922
m0a	48599	plm	0	mut	a	342	0	146.922
m0a	48761	plm	0	mut	a	419	0	146.922
m0a	48923	plm	0	mut	a	419	0	146.922
m0a	49085	plm	0	mut	a	324	0	146.922
m0a	49247	plm	0	mut	a	369	0	146.922
m0a	49409	plm	0	mut	a	326	7	146.922
m0a	49571	plm	0	mut	a	354	0	146.922
m0a	49733	plm	0	mut	a	295	0.666666	146.922
m0a	49895	plm	0	mut	a	340	0	146.922
m0a	50057	plm	0	mut	a	352	0	146.922
m0a	50219	plm	0	mut	a	333	0	146.922
m0a	50381	plm	0	mut	a	322	0	146.922
m0a	50543	plm	0	mut	a	339	0	146.922
m0a	50705	plm	0	mut	a	390	0	146.922
m0a	50867	plm	0	mut	a	403	0	146.922
m0a	51029	plm	0	mut	a	322	0	146.922
m0a	51191	plm	0	mut	a	329	0	146.922
m0a	51353	plm	0	mut	a	399	0	146.922
m0a	51515	plm	0	mut	a	348	0	146.922
m0a	51677	plm	0	mut	a	344	0	146.922
m0a	51839	plm	0	mut	a	238	0	146.922
m0a	52001	plm	0	mut	a	293	0	146.922
m0a	52163	plm	0	mut	a	356	0	146.922
m0a	52325	plm	0	mut	a	330	0	146.922
m0a	52487	plm	0	mut	a	318	0	146.922
m0a	52649	plm	0	mut	a	342	0	146.922
m0a	52811	plm	0	mut	a	80	272.5	146.922
m0a	52973	plm	0	mut	a	0	329.5	146.922
m0a	53135	plm	0	mut	a	90	230.166	146.922
m0a	53297	plm	0	mut	a	365	0	146.922
m0a	53459	plm	0	mut	a	446	0	146.922
m0a	53621	plm	0	mut	a	386	0	146.922
m0a	53783	plm	0	mut	a	404	0	146.922
m0a	53945	plm	0	mut	a	342	0	146.922
m0a	54107	plm	0	mut	a	307	0	146.922
m0a	54269	plm	0	mut	a	333	0	146.922
m0a	54431	plm	0	mut	a	399	0	146.922
m0a	54593	plm	0	mut	a	292	0	146.922
m0a	54755	plm	0	mut	a	428	0	146.922
m0a	54917	plm	0	mut	a	391	0	146.922
m0a	55079	plm	0	mut	a	371	0	146.922
m0a	55241	plm	0	mut	a	428	0	146.922
m0a	55403	plm	0	mut	a	451	0	146.922
m0a	55565	plm	0	mut	a	457	0	146.922
m0a	55727	plm	0	mut	a	402	0	146.922
m0a	55889	plm	0	mut	a	353	0	146.922
m0a	56051	plm	0	mut	a	321	0	146.922
m0a	56213	plm	0	mut	a	342	0	146.922
m0a	56375	plm	0	mut	a	394	0	146.922
m0a	56537	plm	0	mut	a	397	0	146.922
m0a	56699	plm	0	mut	a	343	0	146.922
m0a	56861	plm	0	mut	a	444	0	146.922
m0a	57023	plm	0	mut	a	431	0	146.922
m0a	57185	plm	0	mut	a	375	0	146.922
m0a	57347	plm	0	mut	a	399	0	146.922
m0a	57509	plm	0	mut	a	321	0	146.922
m0a	57671	plm	0	mut	a	353	0	146.922
m0a	57833	plm	0	mut	a	271	0	146.922
m0a	57995	plm	0	mut	a	304	0	146.922
m0a	58157	plm	0	mut	a	114	200.167	146.922
m0a	58319	plm	0	mut	a	0	342.5	146.922
m0a	58481	plm	0	mut	a	34	185.5	146.922
m0a	58643	plm	0	mut	a	257	69.5	146.922
m0a	58805	plm	0	mut	a	315	0	146.922
m0a	58967	plm	0	mut	a	307	0	146.922
m0a	59129	plm	0	mut	a	240	0	146.922
m0a	59291	plm	0	mut	a	292	0	146.922
m0a	59453	plm	0	mut	a	315	0	146.922
m0a	59615	plm	0	mut	a	258	0	146.922
m0a	59777	plm	0	mut	a	304	0	146.922
m0a	59939	plm	0	mut	a	208	0	146.922
m0a	60101	plm	0	mut	a	275	0	146.922
m0a	60263	plm	0	mut	a	230	0	146.922
m0a	60425	plm	0	mut	a	219	0	146.922
m0a	60587	plm	0	mut	a	218	0	146.922
m0a	60749	plm	0	mut	a	272	0	146.922
m0a	60911	plm	0	mut	a	141	0	146.922
m0a	61073	plm	0	mut	a	199	0	146.922
m0a	61235	plm	0	mut	a	248	0	146.922
m0a	61397	plm	0	mut	a	289	0	146.922
m0a	61559	plm	0	mut	a	263	0	146.922
m0a	61721	plm	0	mut	a	276	0	146.922
m0a	61883	plm	0	mut	a	265	0	146.922
m0a	62045	plm	0	mut	a	235	0	146.922
m0a	62207	plm	0	mut	a	234	0	146.922
m0a	62369	plm	0	mut	a	221	0	146.922
m0a	62531	plm	0	mut	a	301	0	146.922
m0a	62693	plm	0	mut	a	227	0	146.922
m0a	62855	plm	0	mut	a	352	0	146.922
m0a	63017	plm	0	mut	a	352	0	146.922
m0a	63179	plm	0	mut	a	275	0	146.922
m0a	63341	plm	0	mut	a	259	0	146.922
m0a	63503	plm	0	mut	a	313	0	146.922
m0a	63665	plm	0	mut	a	322	0	146.922
m0a	63827	plm	0	mut	a	273	0	146.922
m0a	63989	plm	0	mut	a	256	0	146.922
m0a	64151	plm	0	mut	a	344	0	146.922
m0a	64313	plm	0	mut	a	357	0	146.922
m0a	64475	plm	0	mut	a	351	0	146.922
m0a	64637	plm	0	mut	a	333	0	146.922
m0a	64799	plm	0	mut	a	383	0	146.922
m0a	64961	plm	0	mut	a	410	0	146.922
m0a	65123	plm	0	mut	a	374	0	146.922
m0a	65285	plm	0	mut	a	357	0	146.922
m0a	65447	plm	0	mut	a	382	0	146.922
m0a	65609	plm	0	mut	a	351	0	146.922
m0a	65771	plm	0	mut	a	351	0	146.922
m0a	65933	plm	0	mut	a	393	0	146.922
m0a	66095	plm	0	mut	a	394	0	146.922
m0a	66257	plm	0	mut	a	351	0	146.922
m0a	66419	plm	0	mut	a	337	0	146.922
m0a	66581	plm	0	mut	a	301	0	146.922
m0a	66743	plm	0	mut	a	268	0	146.922
m0a	66905	plm	0	mut	a	288	0	146.922
m0a	67067	plm	0	mut	a	231	0	146.922
m0a	67229	plm	0	mut	a	279	0	146.922
m0a	67391	plm	0	mut	a	352	0	146.922
m0a	67553	plm	0	mut	a	379	0	146.922
m0a	67715	plm	0	mut	a	364	0	146.922
m0a	67877	plm	0	mut	a	270	0	146.922
m0a	68039	plm	0	mut	a	279	0	146.922
m0a	68201	plm	0	mut	a	294	0	146.922
m0a	68363	plm	0	mut	a	353	0	146.922
m0a	68525	plm	0	mut	a	354	0	146.922
m0a	68687	plm	0	mut	a	328	0	146.922
m0a	68849	plm	0	mut	a	286	0	146.922
m0a	69011	plm	0	mut	a	326	0	146.922
m0a	69173	plm	0	mut	a	342	0	146.922
m0a	69335	plm	0	mut	a	350	0	146.922
m0a	69497	plm	0	mut	a	410	0	146.922
m0a	69659	plm	0	mut	a	355	0	146.922
m0a	69821	plm	0	mut	a	331	0	146.922
m0a	69983	plm	0	mut	a	399	0	146.922
m0a	70145	plm	0	mut	a	369	0	146.922
m0a	70307	plm	0	mut	a	368	0	146.922
m0a	70469	plm	0	mut	a	365	0	146.922
m0a	70631	plm	0	mut	a	317	0	146.922
m0a	70793	plm	0	mut	a	377	0	146.922
m0a	70955	plm	0	mut	a	385	0	146.922
m0a	71117	plm	0	mut	a	419	0	146.922
m0a	71279	plm	0	mut	a	376	0	146.922
m0a	71441	plm	0	mut	a	370	0	146.922
m0a	71603	plm	0	mut	a	374	0	146.922
m0a	71765	plm	0	mut	a	330	0	146.922
m0a	71927	plm	0	mut	a	373	0	146.922
m0a	72089	plm	0	mut	a	369	0	146.922
m0a	72251	plm	0	mut	a	439	0	146.922
m0a	72413	plm	0	mut	a	436	0	146.922
m0a	72575	plm	0	mut	a	457	0	146.922
m0a	72737	plm	0	mut	a	399	0	146.922
m0a	72899	plm	0	mut	a	310	0	146.922
m0a	73061	plm	0	mut	a	276	0	146.922
m0a	73223	plm	0	mut	a	408	0	146.922
m0a	73385	plm	0	mut	a	330	0	146.922
m0a	73547	plm	0	mut	a	302	0	146.922
m0a	73709	plm	0	mut	a	377	0	146.922
m0a	73871	plm	0	mut	a	426	0	146.922
m0a	74033	plm	0	mut	a	358	0	146.922
m0a	74195	plm	0	mut	a	357	0	146.922
m0a	74357	plm	0	mut	a	251	0	146.922
m0a	74519	plm	0	mut	a	315	0	146.922
m0a	74681	plm	0	mut	a	320	0	146.922
m0a	74843	plm	0	mut	a	289	0	146.922
m0a	75005	plm	0	mut	a	372	0	146.922
m0a	75167	plm	0	mut	a	417	0	146.922
m0a	75329	plm	0	mut	a	315	0	146.922
m0a	75491	plm	0	mut	a	342	0	146.922
m0a	75653	plm	0	mut	a	377	0	146.922
m0a	75815	plm	0	mut	a	376	0	146.922
m0a	75977	plm	0	mut	a	273	0	146.922
m0a	76139	plm	0	mut	a	321	0	146.922
m0a	76301	plm	0	mut	a	402	0	146.922
m0a	76463	plm	0	mut	a	411	0	146.922
m0a	76625	plm	0	mut	a	350	0	146.922
m0a	76787	plm	0	mut	a	304	0	146.922
m0a	76949	plm	0	mut	a	307	0	146.922
m0a	77111	plm	0	mut	a	286	0	146.922
m0a	77273	plm	0	mut	a	297	0	146.922
m0a	77435	plm	0	mut	a	259	0	146.922
m0a	77597	plm	0	mut	a	298	0	146.922
m0a	77759	plm	0	mut	a	390	0	146.922
m0a	77921	plm	0	mut	a	330	0	146.922
m0a	78083	plm	0	mut	a	243	0	146.922
m0a	78245	plm	0	mut	a	291	0	146.922
m0a	78407	plm	0	mut	a	229	0	146.922
m0a	78569	plm	0	mut	a	178	0	146.922
m0a	78731	plm	0	mut	a	312	0	146.922
m0a	78893	plm	0	mut	a	279	0	146.922
m0a	79055	plm	0	mut	a	358	0	146.922
m0a	79217	plm	0	mut	a	423	0	146.922
m0a	79379	plm	0	mut	a	375	0	146.922
m0a	79541	plm	0	mut	a	340	0	146.922
m0a	79703	plm	0	mut	a	245	0	146.922
m0a	79865	plm	0	mut	a	249	0	146.922
m0a	80027	plm	0	mut	a	324	0	146.922
m0a	80189	plm	0	mut	a	257	0	146.922
m0a	80351	plm	0	mut	a	186	0	146.922
m0a	80513	plm	0	mut	a	273	0	146.922
m0a	80675	plm	0	mut	a	291	0	146.922
m0a	80837	plm	0	mut	a	321	0	146.922
m0a	80999	plm	0	mut	a	322	0	146.922
m0a	81161	plm	0	mut	a	369	0	146.922
m0a	81323	plm	0	mut	a	350	0	146.922
m0a	81485	plm	0	mut	a	318	0	146.922
m0a	81647	plm	0	mut	a	375	0	146.922
m0a	81809	plm	0	mut	a	349	0	146.922
m0a	81971	plm	0	mut	a	221	0	146.922
m0a	82133	plm	0	mut	a	300	0	146.922
m0a	82295	plm	0	mut	a	349	0	146.922
m0a	82457	plm	0	mut	a	370	0	146.922
m0a	82619	plm	0	mut	a	367	0	146.922
m0a	82781	plm	0	mut	a	387	0	146.922
m0a	82943	plm	0	mut	a	402	0	146.922
m0a	83105	plm	0	mut	a	355	0	146.922
m0a	83267	plm	0	mut	a	356	0	146.922
m0a	83429	plm	0	mut	a	354	0	146.922
m0a	83591	plm	0	mut	a	359	0	146.922
m0a	83753	plm	0	mut	a	362	0	146.922
m0a	83915	plm	0	mut	a	303	0	146.922
m0a	84077	plm	0	mut	a	306	0	146.922
m0a	84239	plm	0	mut	a	273	0	146.922
m0a	84401	plm	0	mut	a	271	0	146.922
m0a	84563	plm	0	mut	a	283	0	146.922
m0a	84725	plm	0	mut	a	291	0	146.922
m0a	84887	plm	0	mut	a	376	0	146.922
m0a	85049	plm	0	mut	a	384	0	146.922
m0a	85211	plm	0	mut	a	351	0	146.922
m0a	85373	plm	0	mut	a	370	0	146.922
m0a	85535	plm	0	mut	a	273	0	146.922
m0a	85697	plm	0	mut	a	274	0	146.922
m0a	85859	plm	0	mut	a	344	0	146.922
m0a	86021	plm	0	mut	a	322	0	146.922
m0a	86183	plm	0	mut	a	422	0	146.922
m0a	86345	plm	0	mut	a	344	0	146.922
m0a	86507	plm	0	mut	a	424	0	146.922
m0a	86669	plm	0	mut	a	421	0	146.922
m0a	86831	plm	0	mut	a	380	0	146.922
m0a	86993	plm	0	mut	a	330	0	146.922
m0a	87155	plm	0	mut	a	381	0	146.922
m0a	87317	plm	0	mut	a	351	0	146.922
m0a	87479	plm	0	mut	a	316	0	146.922
m0a	87641	plm	0	mut	a	264	0	146.922
m0a	87803	plm	0	mut	a	306	0	146.922
m0a	87965	plm	0	mut	a	356	0	146.922
m0a	88127	plm	0	mut	a	337	0	146.922
m0a	88289	plm	0	mut	a	440	0	146.922
m0a	88451	plm	0	mut	a	372	0	146.922
m0a	88613	plm	0	mut	a	330	0	146.922
m0a	88775	plm	0	mut	a	324	0	146.922
m0a	88937	plm	0	mut	a	354	0	146.922
m0a	89099	plm	0	mut	a	383	0	146.922
m0a	89261	plm	0	mut	a	368	0	146.922
m0a	89423	plm	0	mut	a	346	0	146.922
m0a	89585	plm	0	mut	a	414	0	146.922
m0a	89747	plm	0	mut	a	379	0	146.922
m0a	89909	plm	0	mut	a	378	0	146.922
m0a	90071	plm	0	mut	a	413	0	146.922
m0a	90233	plm	0	mut	a	394	0	146.922
m0a	90395	plm	0	mut	a	368	0	146.922
m0a	90557	plm	0	mut	a	376	0	146.922
m0a	90719	plm	0	mut	a	346	0	146.922
m0a	90881	plm	0	mut	a	405	0	146.922
m0a	91043	plm	0	mut	a	403	0	146.922
m0a	91205	plm	0	mut	a	420	0	146.922
m0a	91367	plm	0	mut	a	404	0	146.922
m0a	91529	plm	0	mut	a	448	0	146.922
m0a	91691	plm	0	mut	a	394	0	146.922
m0a	91853	plm	0	mut	a	306	0	146.922
m0a	92015	plm	0	mut	a	357	0	146.922
m0a	92177	plm	0	mut	a	381	0	146.922
m0a	92339	plm	0	mut	a	353	0	146.922
m0a	92501	plm	0	mut	a	373	0	146.922
m0a	92663	plm	0	mut	a	368	0	146.922
m0a	92825	plm	0	mut	a	344	0	146.922
m0a	92987	plm	0	mut	a	328	0	146.922
m0a	93149	plm	0	mut	a	297	0	146.922
m0a	93311	plm	0	mut	a	319	0	146.922
m0a	93473	plm	0	mut	a	286	0	146.922
m0a	93635	plm	0	mut	a	372	0	146.922
m0a	93797	plm	0	mut	a	426	0	146.922
m0a	93959	plm	0	mut	a	322	0	146.922
m0a	94121	plm	0	mut	a	245	0	146.922
m0a	94283	plm	0	mut	a	298	0	146.922
m0a	94445	plm	0	mut	a	267	0	146.922
m0a	94607	plm	0	mut	a	237	0	146.922
m0a	94769	plm	0	mut	a	316	0	146.922
m0a	94931	plm	0	mut	a	232	0	146.922
m0a	95093	plm	0	mut	a	303	0	146.922
m0a	95255	plm	0	mut	a	407	0	146.922
m0a	95417	plm	0	mut	a	361	0	146.922
m0a	95579	plm	0	mut	a	270	0	146.922
m0a	95741	plm	0	mut	a	313	0	146.922
m0a	95903	plm	0	mut	a	349	0	146.922
m0a	96065	plm	0	mut	a	170	0	146.922
m0a	96227	plm	0	mut	a	350	0	146.922
m0a	96389	plm	0	mut	a	329	0	146.922
m0a	96551	plm	0	mut	a	385	0	146.922
m0a	96713	plm	0	mut	a	268	0	146.922
m0a	96875	plm	0	mut	a	235	0	146.922
m0a	97037	plm	0	mut	a	372	0	146.922
m0a	97199	plm	0	mut	a	382	0	146.922
m0a	97361	plm	0	mut	a	357	0	146.922
m0a	97523	plm	0	mut	a	345	0	146.922
m0b	161	plm	0	mut	b	97	0	47.085
m0b	323	plm	0	mut	b	83	0	47.085
m0b	485	plm	0	mut	b	92	0	47.085
m0b	647	plm	0	mut	b	80	0	47.085
m0b	809	plm	0	mut	b	163	0	47.085
m0b	971	plm	0	mut	b	154	0	47.085
m0b	1133	plm	0	mut	b	161	0	47.085
m0b	1295	plm	0	mut	b	157	0	47.085
m0b	1457	plm	0	mut	b	112	0	47.085
m0b	1619	plm	0	mut	b	83	0	47.085
m0b	1781	plm	0	mut	b	109	0	47.085
m0b	1943	plm	0	mut	b	79	0	47.085
m0b	2105	plm	0	mut	b	87	0	47.085
m0b	2267	plm	0	mut	b	93	0	47.085
m0b	2429	plm	0	mut	b	108	0	47.085
m0b	2591	plm	0	mut	b	128	0	47.085
m0b	2753	plm	0	mut	b	147	0	47.085
m0b	2915	plm	0	mut	b	140	0	47.085
m0b	3077	plm	0	mut	b	165	0	47.085
m0b	3239	plm	0	mut	b	105	0	47.085
m0b	3401	plm	0	mut	b	151	0	47.085
m0b	3563	plm	0	mut	b	127	0	47.085
m0b	3725	plm	0	mut	b	132	0	47.085
m0b	3887	plm	0	mut	b	92	0	47.085
m0b	4049	plm	0	mut	b	90	0	47.085
m0b	4211	plm	0	mut	b	77	0	47.085
m0b	4373	plm	0	mut	b	87	0	47.085
m0b	4535	plm	0	mut	b	95	0	47.085
m0b	4697	plm	0	mut	b	92	0	47.085
m0b	4859	plm	0	mut	b	100	0	47.085
m0b	5021	plm	0	mut	b	98	0	47.085
m0b	5183	plm	0	mut	b	87	0	47.085
m0b	5345	plm	0	mut	b	105	0	47.085
m0b	5507	plm	0	mut	b	58	53.2897	47.085
m0b	5669	plm	0	mut	b	1	109.586	47.085
m0b	5831	plm	0	mut	b	0	106.433	47.085
m0b	5993	plm	0	mut	b	8	88.1679	47.085
m0b	6155	plm	0	mut	b	79	34.95	47.085
m0b	6317	plm	0	mut	b	92	0	47.085
m0b	6479	plm	0	mut	b	109	0	47.085
m0b	6641	plm	0	mut	b	123	0	47.085
m0b	6803	plm	0	mut	b	120	0	47.085
m0b	6965	plm	0	mut	b	144	0	47.085
m0b	7127	plm	0	mut	b	109	0	47.085
m0b	7289	plm	0	mut	b	94	0	47.085
m0b	7451	plm	0	mut	b	71	0	47.085
m0b	7613	plm	0	mut	b	93	0	47.085
m0b	7775	plm	0	mut	b	97	0	47.085
m0b	7937	plm	0	mut	b	103	0	47.085
m0b	8099	plm	0	mut	b	125	0	47.085
m0b	8261	plm	0	mut	b	119	0	47.085
m0b	8423	plm	0	mut	b	128	0	47.085
m0b	8585	plm	0	mut	b	124	0	47.085
m0b	8747	plm	0	mut	b	118	0	47.085
m0b	8909	plm	0	mut	b	130	0	47.085
m0b	9071	plm	0	mut	b	128	0	47.085
m0b	9233	plm	0	mut	b	153	0	47.085
m0b	9395	plm	0	mut	b	127	0	47.085
m0b	9557	plm	0	mut	b	142	0	47.085
m0b	9719	plm	0	mut	b	162	0	47.085
m0b	9881	plm	0	mut	b	132	0	47.085
m0b	10043	plm	0	mut	b	114	0	47.085
m0b	10205	plm	0	mut	b	107	0	47.085
m0b	10367	plm	0	mut	b	106	0	47.085
m0b	10529	plm	0	mut	b	104	0	47.085
m0b	10691	plm	0	mut	b	90	0	47.085
m0b	10853	plm	0	mut	b	72	0	47.085
m0b	11015	plm	0	mut	b	97	0	47.085
m0b	11177	plm	0	mut	b	100	0	47.085
m0b	11339	plm	0	mut	b	106	0	47.085
m0b	11501	plm	0	mut	b	130	0	47.085
m0b	11663	plm	0	mut	b	129	0	47.085
m0b	11825	plm	0	mut	b	124	0	47.085
m0b	11987	plm	0	mut	b	139	0	47.085
m0b	12149	plm	0	mut	b	131	0	47.085
m0b	12311	plm	0	mut	b	109	0	47.085
m0b	12473	plm	0	mut	b	80	0	47.085
m0b	12635	plm	0	mut	b	76	0	47.085
m0b	12797	plm	0	mut	b	77	0	47.085
m0b	12959	plm	0	mut	b	86	0	47.085
m0b	13121	plm	0	mut	b	94	0	47.085
m0b	13283	plm	0	mut	b	84	0	47.085
m0b	13445	plm	0	mut	b	89	0	47.085
m0b	13607	plm	0	mut	b	113	0	47.085
m0b	13769	plm	0	mut	b	126	0	47.085
m0b	13931	plm	0	mut	b	98	0	47.085
m0b	14093	plm	0	mut	b	89	0	47.085
m0b	14255	plm	0	mut	b	96	0	47.085
m0b	14417	plm	0	mut	b	97	0	47.085
m0b	14579	plm	0	mut	b	101	0	47.085
m0b	14741	plm	0	mut	b	121	0	47.085
m0b	14903	plm	0	mut	b	94	0	47.085
m0b	15065	plm	0	mut	b	77	0	47.085
m0b	15227	plm	0	mut	b	104	0	47.085
m0b	15389	plm	0	mut	b	78	41.4699	47.085
m0b	15551	plm	0	mut	b	8	103.59	47.085
m0b	15713	plm	0	mut	b	0	105.167	47.085
m0b	15875	plm	0	mut	b	6	102.766	47.085
m0b	16037	plm	0	mut	b	66	45.6429	47.085
m0b	16199	plm	0	mut	b	136	0	47.085
m0b	16361	plm	0	mut	b	134	0	47.085
m0b	16523	plm	0	mut	b	118	0	47.085
m0b	16685	plm	0	mut	b	135	0	47.085
m0b	16847	plm	0	mut	b	148	0	47.085
m0b	17009	plm	0	mut	b	135	0	47.085
m0b	17171	plm	0	mut	b	98	0	47.085
m0b	17333	plm	0	mut	b	96	0	47.085
m0b	17495	plm	0	mut	b	121	0	47.085
m0b	17657	plm	0	mut	b	108	0	47.085
m0b	17819	plm	0	mut	b	141	0	47.085
m0b	17981	plm	0	mut	b	116	0	47.085
m0b	18143	plm	0	mut	b	71	0	47.085
m0b	18305	plm	0	mut	b	74	0	47.085
m0b	18467	plm	0	mut	b	103	0	47.085
m0b	18629	plm	0	mut	b	138	0	47.085
m0b	18791	plm	0	mut	b	99	0	47.085
m0b	18953	plm	0	mut	b	68	0	47.085
m0b	19115	plm	0	mut	b	59	0	47.085
m0b	19277	plm	0	mut	b	72	0	47.085
m0b	19439	plm	0	mut	b	78	0	47.085
m0b	19601	plm	0	mut	b	90	0	47.085
m0b	19763	plm	0	mut	b	108	0	47.085
m0b	19925	plm	0	mut	b	88	0	47.085
m0b	20087	plm	0	mut	b	77	0	47.085
m0b	20249	plm	0	mut	b	95	0	47.085
m0b	20411	plm	0	mut	b	86	0	47.085
m0b	20573	plm	0	mut	b	86	0	47.085
m0b	20735	plm	0	mut	b	66	0	47.085
m0b	20897	plm	0	mut	b	100	0	47.085
m0b	21059	plm	0	mut	b	105	0	47.085
m0b	21221	plm	0	mut	b	124	0	47.085
m0b	21383	plm	0	mut	b	102	0	47.085
m0b	21545	plm	0	mut	b	111	0	47.085
m0b	21707	plm	0	mut	b	95	0	47.085
m0b	21869	plm	0	mut	b	87	0	47.085
m0b	22031	plm	0	mut	b	90	0	47.085
m0b	22193	plm	0	mut	b	119	0	47.085
m0b	22355	plm	0	mut	b	98	0	47.085
m0b	22517	plm	0	mut	b	134	0	47.085
m0b	22679	plm	0	mut	b	191	0	47.085
m0b	22841	plm	0	mut	b	177	0	47.085
m0b	23003	plm	0	mut	b	173	0	47.085
m0b	23165	plm	0	mut	b	176	0	47.085
m0b	23327	plm	0	mut	b	176	0	47.085
m0b	23489	plm	0	mut	b	179	0	47.085
m0b	23651	plm	0	mut	b	189	0	47.085
m0b	23813	plm	0	mut	b	182	0	47.085
m0b	23975	plm	0	mut	b	173	0	47.085
m0b	24137	plm	0	mut	b	161	0	47.085
m0b	24299	plm	0	mut	b	138	0	47.085
m0b	24461	plm	0	mut	b	207	0	47.085
m0b	24623	plm	0	mut	b	216	0	47.085
m0b	24785	plm	0	mut	b	163	0	47.085
m0b	24947	plm	0	mut	b	175	0	47.085
m0b	25109	plm	0	mut	b	152	0	47.085
m0b	25271	plm	0	mut	b	116	0	47.085
m0b	25433	plm	0	mut	b	110	0	47.085
m0b	25595	plm	0	mut	b	128	0	47.085
m0b	25757	plm	0	mut	b	106	0	47.085
m0b	25919	plm	0	mut	b	204	0	47.085
m0b	26081	plm	0	mut	b	208	0	47.085
m0b	26243	plm	0	mut	b	192	0	47.085
m0b	26405	plm	0	mut	b	195	0	47.085
m0b	26567	plm	0	mut	b	203	0	47.085
m0b	26729	plm	0	mut	b	194	0	47.085
m0b	26891	plm	0	mut	b	190	0	47.085
m0b	27053	plm	0	mut	b	208	0	47.085
m0b	27215	plm	0	mut	b	153	0	47.085
m0b	27377	plm	0	mut	b	154	0	47.085
m0b	27539	plm	0	mut	b	160	0	47.085
m0b	27701	plm	0	mut	b	158	0	47.085
m0b	27863	plm	0	mut	b	163	0	47.085
m0b	28025	plm	0	mut	b	158	0	47.085
m0b	28187	plm	0	mut	b	166	0	47.085
m0b	28349	plm	0	mut	b	132	0	47.085
m0b	28511	plm	0	mut	b	114	0	47.085
m0b	28673	plm	0	mut	b	149	0	47.085
m0b	28835	plm	0	mut	b	115	0	47.085
m0b	28997	plm	0	mut	b	102	0	47.085
m0b	29159	plm	0	mut	b	115	0	47.085
m0b	29321	plm	0	mut	b	127	0	47.085
m0b	29483	plm	0	mut	b	122	0	47.085
m0b	29645	plm	0	mut	b	101	0	47.085
m0b	29807	plm	0	mut	b	124	0	47.085
m0b	29969	plm	0	mut	b	110	0	47.085
m0b	30131	plm	0	mut	b	108	0	47.085
m0b	30293	plm	0	mut	b	127	0	47.085
m0b	30455	plm	0	mut	b	104	0	47.085
m0b	30617	plm	0	mut	b	82	0	47.085
m0b	30779	plm	0	mut	b	68	0	47.085
m0b	30941	plm	0	mut	b	87	0	47.085
m0b	31103	plm	0	mut	b	107	0	47.085
m0b	31265	plm	0	mut	b	139	0	47.085
[truncated: 35,928 more rows]

## Sheet: coverage_genotype_summaries_S3
clone	background	treatment	lineage	backbone	Rdet	plm	comp	CopA_freq	updated_CopA_freq
w0a	wt	0	a	3.12123	3.81708	3.31055	1.22294	0	0
w0b	wt	0	b	2.35466	2.43154	2.34283	1.03265	0	0
w0c	wt	0	c	2.79144	2.88532	2.78087	1.03363	0	0
w0d	wt	0	d	2.72622	2.93388	2.7553	1.07617	0	0
w0e	wt	0	e	2.88478	3.06329	2.90289	1.06188	0	0
w0f	wt	0	f	3.039	3.88806	3.28158	1.27939	0	0
m0a	mut	0	a	2.22026	2.53773	2.29374	1.14298	0	0
m0b	mut	0	b	2.5187	2.64004	2.51965	1.04817	0	0
m0c	mut	0	c	1.65057	1.90399	1.71261	1.15353	0	0
m0d	mut	0	d	2.38829	2.48463	2.38261	1.04034	0	0
m0e	mut	0	e	3.27347	3.26976	3.22118	0.998869	0	0
m0f	mut	0	f	2.58997	3.13062	2.73619	1.20875	0	0
w68a	wt	68	a	3.74172	3.76	3.69021	1.00489	0	0
w68b	wt	68	b	30.007	1.25724	19.4508	0.041898	1	0.96495
w68c	wt	68	c	4.68842	5.03524	4.73244	1.07397	0	0
w68d	wt	68	d	3.92281	4.18119	3.95077	1.06587	0	0
w68e	wt	68	e	2.76025	3.10661	2.83668	1.12548	0	0
w68f	wt	68	f	4.31381	4.98687	4.47652	1.15602	0	0
m68a	mut	68	a	4.22594	4.37876	4.21292	1.03616	0	0
m68b	mut	68	b	29.4597	2.19572	19.4373	0.0745331	0.93	0.93
m68c	mut	68	c	27.4435	2.25505	18.1818	0.0821704	0.897	0.897
m68d	mut	68	d	10.984	3.22302	8.09153	0.293428	0.744	0.744
m68e	mut	68	e	5.63956	5.61915	5.54515	0.996381	0	0
m68f	mut	68	f	4.81417	5.17711	4.86266	1.07539	0	0
w90a	wt	90	a	18.9639	1.35364	12.4923	0.0713801	0.909	0.909
w90b	wt	90	b	4.59876	0.472946	3.08073	0.102842	0	0
w90c	wt	90	c	15.7149	1.45926	10.4667	0.0928585	0.907	0.907
w90d	wt	90	d	15.71	1.89982	10.6188	0.120931	1	1
w90e	wt	90	e	107.786	4.45188	69.8216	0.0413031	1	1
w90f	wt	90	f	4.22459	2.83361	3.67375	0.670743	0	0
m90a	mut	90	a	62.0116	0.314599	39.4113	0.00507323	1	1
m90b	mut	90	b	64.3105	3.66287	42.0221	0.056956	1	1
m90c	mut	90	c	65.603	0.80967	41.8574	0.012342	1	1
m90d	mut	90	d	30.4728	2.10721	20.0522	0.0691503	0.903	0.903
m90e	mut	90	e	4.09605	4.17539	4.05969	1.01937	0	0
m90f	mut	90	f	14.9713	14.351	14.5243	0.958568	1	1
w97a	wt	97	a	14.2411	1.01203	9.38083	0.0710641	0.91	0.91
w97b	wt	97	b	4.34096	4.1949	4.21833	0.966354	0	0
w97c	wt	97	c	2.78288	2.99863	2.81356	1.07753	0	0
w97d	wt	97	d	20.3224	3.29437	14.0318	0.162105	0.95	0.95
w97e	wt	97	e	4.06716	4.60763	4.1883	1.13289	0	0
w97f	wt	97	f	25.308	1.79104	16.6637	0.0707697	0.903	0.903
m97a	mut	97	a	19.0006	1.35507	12.5177	0.0713169	0.925	0.925
m97b	mut	97	b	29.9694	29.9041	29.4712	0.99782	1	1
m97c	mut	97	c	26.5112	1.74973	17.4221	0.0659996	0.915	0.915
m97d	mut	97	d	24.3956	10.4295	19.1202	0.427514	0.547	0.547
m97e	mut	97	e	29.6842	28.6241	28.8519	0.964287	1	1
m97f	mut	97	f	45.9889	0.0654857	29.1634	0.00142395	1	0.9882
w99a	wt	99	a	3.36812	2.32093	2.94662	0.689087	0	0
w99b	wt	99	b	3.05059	2.96955	2.97432	0.973432	0	0
w99c	wt	99	c	2.18808	2.41726	2.23122	1.10474	0	0
w99d	wt	99	d	8.89156	9.48827	8.95719	1.06711	0	0
w99e	wt	99	e	8.2606	3.27966	6.38027	0.397025	0.67	0.67
w99f	wt	99	f	1.11925	0.717771	0.959384	0.641299	0	0
m99a	mut	99	a	45.125	16.2155	34.293	0.359346	1	1
m99b	mut	99	b	3.65297	1.58524	2.86828	0.433958	0.642	0.642
m99c	mut	99	c	15.0085	4.2411	11.0333	0.282579	1	1
m99d	mut	99	d	3.23468	3.24446	3.1881	1.00302	0	0
m99e	mut	99	e	19.34	1.22687	12.684	0.0634372	0.913	0.913
m99f	mut	99	f	19.4474	0.125331	12.3672	0.0064446	1	1
w_e	wt	_	e	3.45663	0	2.19612	0	0	0
w_anc	wt	anc	anc	2.73253	2.75083	2.69518	1.0067	0	0
m_anc	mut	anc	anc	2.90519	2.9409	2.87056	1.01229	0	0

## Sheet: evol_dyn_2A
day	strain	treatment	lineage	CFU_LB	dil_LB	white_LB	CFU_A100	dil_A100	white_A100
12	mut	99	a				7.5	5
12	wt	99	a				17	5
12	mut	96.8	a				13	4
12	wt	96.8	a				8.5	5
12	mut	90	a				10	4
12	wt	90	a				4	6
12	mut	68	a				6.5	6
12	wt	68	a				7.5	6
12	mut	0	a				10.5	6
12	wt	0	a				9	6
16	mut	99	a	30	5	0	5	2	0
16	wt	99	a	4	6	0	15	3	0
16	mut	96.8	a	7	6	0	7	1	0
16	wt	96.8	a	4	6	0	20	3	0
16	mut	90	a	3	6	0			0
16	wt	90	a	7	6	0	12	5	0
16	mut	68	a	4	6	1	7	5	2
16	wt	68	a	12	6	3	25	5	15
16	mut	0	a	10	6		12	6
16	wt	0	a	14	6		15	6
17	mut	99	a	3	6	3	10	2	7
17	wt	99	a	3	6	3	12	4	12
17	mut	96.8	a	4	6	4	6	2	5
17	wt	96.8	a	6	6	6	11	4	10
17	mut	90	a	4	6	4	21	0	19
17	wt	90	a	9	6	7	4	5	4
17	mut	68	a	3	6	1	7	5	0
17	wt	68	a	11	6	8	4	6	1
19	mut	99	a				16	1
19	wt	99	a				10	3
19	mut	96.8	a				12	1
19	wt	96.8	a				6	3
19	mut	90	a				0	0
19	wt	90	a				10	4
19	mut	68	a				26	4
19	wt	68	a				14	5
19	mut	0	a				13.5	6
19	wt	0	a				9.5	6
25	mut	99	a				0	0
25	wt	99	a				0	0
25	mut	96.8	a				0	0
25	wt	96.8	a				0	0
25	mut	90	a				0	0
25	wt	90	a				16	2
25	mut	68	a				8	4
25	wt	68	a				17	5
29	mut	99	a	7	6	7	0	0	0
29	wt	99	a	6	6	6	0	3	0
29	mut	96.8	a	7	6	7	0	0	0
29	wt	96.8	a	4	6	4	0	3	0
29	mut	90	a	5	6	2	0	0	0
29	wt	90	a	4	6	4	5	3	5
29	mut	68	a	11	6	7	38	3	0
29	wt	68	a	8	6	6	20	5	12
29	mut	0	a	7	6	4	11	6	0
29	wt	0	a	10	6	10	7	6	7
3	mut	99	b	17	6	0	10	6	0
3	wt	99	b	7	6	0	5	6	0
3	mut	96.8	b	16	6	0	7	6	0
3	wt	96.8	b	6	6	0	8	6	0
3	mut	90	b	4	6	0	3	6	0
3	wt	90	b	7	6	0	3	6	0
3	mut	68	b	9	6	1	7	6	2
3	wt	68	b	8	6	1	10	6	0
10	mut	99	b	2	6		4	5
10	wt	99	b	3	6		10	5
10	mut	96.8	b	2	6		7	5
10	wt	96.8	b	11	6		5	5
10	mut	90	b	2	6		11	4
10	wt	90	b	2	6		18	5
10	mut	68	b	3	6		12	5
10	wt	68	b	2	6		12	5
10	mut	0	b	4	6		9	6
10	wt	0	b	7	6		8	6
12	mut	99	b				12	4
12	wt	99	b				6.5	5
12	mut	96.8	b				9.5	5
12	wt	96.8	b				2	5
12	mut	90	b				4	4
12	wt	90	b				3.5	6
12	mut	68	b				2.5	6
12	wt	68	b				3.5	6
12	mut	0	b				12.5	6
12	wt	0	b				12.5	6
16	mut	99	b	4	6	0	5	2	0
16	wt	99	b	36	5	0	44	2	0
16	mut	96.8	b	26	5	0	13	2	0
16	wt	96.8	b	5	6	0	4	2	0
16	mut	90	b	3	6
16	wt	90	b	7	6	0	20	4	0
16	mut	68	b	7	6	0	12	4	2
16	wt	68	b	5	6	0	18	5	1
16	mut	0	b	10	6		8	6
16	wt	0	b	10	6		13	6
17	mut	99	b	5	6	5	11	2	10
17	wt	99	b	7	6	7	4	4	4
17	mut	96.8	b	5	6	5	2	3	1
17	wt	96.8	b	5	6	5	5	2	5
17	mut	90	b	3	6	3	5	2	5
17	wt	90	b	5	6	1	24	5	20
17	mut	68	b	7	6	4	5	4	1
17	wt	68	b	4	6	0	15	5	2
19	mut	99	b				0	0
19	wt	99	b				17	2
19	mut	96.8	b				10	2
19	wt	96.8	b				0	0
19	mut	90	b				23	0
19	wt	90	b				14	5
19	mut	68	b				4	4
19	wt	68	b				8	5
19	mut	0	b				11	6
19	wt	0	b				12.5	6
25	mut	99	b				0	0
25	wt	99	b				0	0
25	mut	96.8	b				0	0
25	wt	96.8	b				0	0
25	mut	90	b				0	0
25	wt	90	b				39	5
25	mut	68	b				26	2
25	wt	68	b				3	4
29	mut	99	b	13	6	13	0	0	0
29	wt	99	b	4	6	4	0	5	0
29	mut	96.8	b	5	6	5	0	0	0
29	wt	96.8	b	6	6	6	0	0	0
29	mut	90	b	2	6	2	0	0	0
29	wt	90	b	6	6	6	5	5	5
29	mut	68	b	7	6	4	10	2	0
29	wt	68	b	8	6	7	5	3	1
29	mut	0	b	6	6	1	7	6	3
29	wt	0	b	9	6	9	10	6	10
1	mut	99	c	9	6	0	3	5	1
1	wt	99	c	16	6	0	2	5	1
1	mut	96.8	c	11	6	0	10	5	5
1	wt	96.8	c	4	6	0	9	5	5
1	mut	90	c	13	6	1	16	5	8
1	wt	90	c	17	6	1	3	6	1
1	mut	68	c	11	6	6	25	5	16
1	wt	68	c	5	6	3	26	5	17
8	wt	99	c				2	6
8	wt	96.8	c				3	6
8	wt	90	c				2.6	6
8	wt	68	c				5	6
12	mut	99	c				10	4
12	wt	99	c				2	5
12	mut	96.8	c				8.5	5
12	wt	96.8	c				7	5
12	mut	90	c				7.5	5
12	wt	90	c				12	5
12	mut	68	c				6.5	6
12	wt	68	c				2	6
12	mut	0	c				16	6
12	wt	0	c				9.5	6
16	mut	99	c	2	6	0	6	0	0
16	wt	99	c	4	6	0	19	2	0
16	mut	96.8	c	6	6	0	4	2	0
16	wt	96.8	c	5	6	0	8	3	0
16	mut	90	c	26	5	0
16	wt	90	c	3	6	0
16	mut	68	c	4	6	0.1	12	4	0
16	wt	68	c	7	6	1	13	5	1
16	mut	0	c	11	6		6	6
16	wt	0	c	8	6		11	6
17	mut	99	c	3.5	6	3.5	0	0	0
17	wt	99	c	6	6	6	11	3	11
17	mut	96.8	c	3	6	3	2	2	1.5
17	wt	96.8	c	7	6	7	7	4	7
17	mut	90	c	4	6	3	3	3	1
17	wt	90	c	5	6	4	7	3	2
17	mut	68	c	5	6	1	11	4	2
17	wt	68	c	7	6	5	11	5	1
19	mut	99	c				0	0
19	wt	99	c				5	2
19	mut	96.8	c				0	0
19	wt	96.8	c				7	3
19	mut	90	c				13	2
19	wt	90	c				3	2
19	mut	68	c				7	4
19	wt	68	c				5.5	5
19	mut	0	c				16.5	6
19	wt	0	c				12.5	6
25	mut	99	c				0	0
25	wt	99	c				0	0
25	mut	96.8	c				0	0
25	wt	96.8	c				5	1
25	mut	90	c				0	0
25	wt	90	c				0	0
25	mut	68	c				6	3
25	wt	68	c				35	4
29	mut	99	c	5	6	5	0	0	0
29	wt	99	c	8	6	8	0	0	0
29	mut	96.8	c	9	6	9	0	0	0
29	wt	96.8	c	6	6	6	0	5	0
29	mut	90	c	6	6	4	0	0	0
29	wt	90	c	7	6	7	0	2	0
29	mut	68	c	10	6	8	2	2	0
29	wt	68	c	8	6	6	17	4	17
29	mut	0	c	12	6	7	7	6	4
29	wt	0	c	9	6	9	7	6	7
3	mut	99	d	6	6	0	5	6	0
3	wt	99	d	6	6	0	6	6	0
3	mut	96.8	d	14	6	0	10	6	0
3	wt	96.8	d	11	6	1	10	6	1
3	mut	90	d	7	6	0	9	6	0
3	wt	90	d	9	6	0	7	6	0
3	mut	68	d	14	6	3	8	6	1
3	wt	68	d	13	6	4	8	6	3
12	mut	99	d				19	4
12	wt	99	d				6.5	5
12	mut	96.8	d				7	4
12	wt	96.8	d				6	5
12	mut	90	d				5.5	5
12	wt	90	d				1.5	5
12	mut	68	d				7	5
12	wt	68	d				9	6
12	mut	0	d				12	6
12	wt	0	d				8.5	6
16	mut	99	d	3	6	0	2	1	0
16	wt	99	d	4	6	0	14	3	0
16	mut	96.8	d	19	5	0	2	0	0
16	wt	96.8	d	7	6	0	2	3	0
16	mut	90	d	3	6	0
16	wt	90	d	4	6	0
16	mut	68	d	3	6	0	4	5	0
16	wt	68	d	6	6	0	4	6	0
16	mut	0	d	6	6		5	6
16	wt	0	d	12	6		14	6
17	mut	99	d	6	6	6	2	1	2
17	wt	99	d	6	6	6	8	4	7
17	mut	96.8	d	2	6	2	0	0	0
17	wt	96.8	d	5	6	5	19	2	16
17	mut	90	d	1.5	6	1	14	2	3
17	wt	90	d	3	6	1	10	2	9
17	mut	68	d	3	6	3	6	5	0
17	wt	68	d	11	6	4	8	6	3
19	mut	99	d				0	0
19	wt	99	d				13	3
19	mut	96.8	d				0	0
19	wt	96.8	d				8	1
19	mut	90	d				7	2
19	wt	90	d				4	1
19	mut	68	d				6	5
19	wt	68	d				4.5	6
19	mut	0	d				13	6
19	wt	0	d				11	6
25	mut	99	d				0	0
25	wt	99	d				0	0
25	mut	96.8	d				0	0
25	wt	96.8	d				0	0
25	mut	90	d				0	0
25	wt	90	d				0	0
25	mut	68	d				9	4
25	wt	68	d				13	4
29	mut	99	d	8	6	8	0	0	0
29	wt	99	d	7	6	7	0	5	0
29	mut	96.8	d	5	6	5	0	0	0
29	wt	96.8	d	4	6	4	0	2	0
29	mut	90	d	12	6	9	0	0	0
29	wt	90	d	7	6	7	0	0	0
29	mut	68	d	8	6	4	5	4	0
29	wt	68	d	10	6	9	2	4	1
29	mut	0	d	10	6	4	10	6	5
29	wt	0	d	9	6	9	14	6	14
12	mut	99	e				3.5	5
12	wt	99	e				2	5
12	mut	96.8	e				18	4
12	wt	96.8	e				3	5
12	mut	90	e				3	6
12	wt	90	e				4	4
12	mut	68	e				6	6
12	wt	68	e				2.5	6
12	mut	0	e				21	6
12	wt	0	e				17	6
16	mut	99	e	2	6	0	21	1	0
16	wt	99	e	2	6	0	3	2	0
16	mut	96.8	e	5	6	0	8	1	0
16	wt	96.8	e	7	6	0	5	2	0
16	mut	90	e	31	5	0	4	4	0
16	wt	90	e	25	5	0
16	mut	68	e	5	6	0.3	22	5	4
16	wt	68	e	4	6	2	2	6	2
16	mut	0	e	7	6		9	6
16	wt	0	e	16	6		9	6
17	mut	99	e	6	6	6	4	2	4
17	wt	99	e	7	6	7	3	2	3
17	mut	96.8	e	2	6	2	11	1	8
17	wt	96.8	e	7	6	7	19	2	18.9
17	mut	90	e	3	6	2	3	4	2
17	wt	90	e	3	6	3	4	2	4
17	mut	68	e	5	6	3	23	5	5
17	wt	68	e	13	6	10	5	5	4
19	mut	99	e				50	0
19	wt	99	e				0	0
19	mut	96.8	e				0	0
19	wt	96.8	e				4	2
19	mut	90	e				8	3
19	wt	90	e				4	2
19	mut	68	e				3	6
19	wt	68	e				9	5
19	mut	0	e				14	6
19	wt	0	e				10	6
25	mut	99	e				0	0
25	wt	99	e				0	0
25	mut	96.8	e				0	0
25	wt	96.8	e				0	0
25	mut	90	e				35	0
25	wt	90	e				13	0
25	mut	68	e				8	4
25	wt	68	e				28	4
29	mut	99	e	4	6	4	0	0	0
29	wt	99	e	10	6	10	0	2	0
29	mut	96.8	e	7	6	6	0	0
29	wt	96.8	e	3	6	3	0	5	0
29	mut	90	e	7	6	5	0	0	0
29	wt	90	e	7	6	7	0	0	0
29	mut	68	e	9	6	6	7	3	0
29	wt	68	e	6	6	4	7	4	7
29	mut	0	e	6	6	2	7	6	5
29	wt	0	e	9	6	9	9	6	9
6	wt	99	f	4	6	0	3	6	0
6	wt	96.8	f	3	6	0	3	6	0
6	wt	90	f	3	6	0	27	5	0
6	wt	68	f	10	6	0	3	6	2
6	wt	0	f	3	6	3	5	6	0
12	mut	99	f				11	4
12	wt	99	f				6.5	5
12	mut	96.8	f				14	4
12	wt	96.8	f				15	5
12	mut	90	f				15	5
12	wt	90	f				2	6
12	mut	68	f				6.5	6
12	wt	68	f				6.5	6
12	mut	0	f				7.5	6
12	wt	0	f				12.5	6
16	mut	99	f	41	5	0	3	0	0
16	wt	99	f	4	6	0	2	4	0
16	mut	96.8	f	4	6	0	5	0	0
16	wt	96.8	f	8	6	0	11	3	0
16	mut	90	f	3	6	0	2	4	0
16	wt	90	f	23	6	0	9	4	0
16	mut	68	f	4	6	0	19	4	0
16	wt	68	f	12	6	0	3	6	0
16	mut	0	f	11	6		12	6
16	wt	0	f	20	6		13	6
17	mut	99	f	6	6	6	0	0	0
17	wt	99	f	3	6	3	12	4	12
17	mut	96.8	f	7	6	5	3	0	3
17	wt	96.8	f	5	6	5	7	4	7
17	mut	90	f	8	6	7	4	3	2
17	wt	90	f	3	6	2	20	5	10
17	mut	68	f	4	6	0	10	4	1
17	wt	68	f	7	6	1	21	5	3
19	mut	99	f				0	0
19	wt	99	f				5	4
19	mut	96.8	f				0	0
19	wt	96.8	f				9	2
19	mut	90	f				21	2
19	wt	90	f				38	4
19	mut	68	f				9	4
19	wt	68	f				6.5	5
19	mut	0	f				16	6
19	wt	0	f				11	6
25	mut	99	f				0	0
25	wt	99	f				14	2
25	mut	96.8	f				0	0
25	wt	96.8	f				0	0
25	mut	90	f				0	0
25	wt	90	f				4	5
25	mut	68	f				9	4
25	wt	68	f				15	3
29	mut	99	f	3	6	3	0	0	0
29	wt	99	f	7	6	7	0	5	0
29	mut	96.8	f	4	6	4	0	0	0
29	wt	96.8	f	5	6	5	0	0	0
29	mut	90	f	6	6	4	0	0	0
29	wt	90	f	3	6	2	10	4	2
29	mut	68	f	7	6	2	17	2	0
29	wt	68	f	10	6	9	2	4	2
29	mut	0	f	10	6	5	12	6	3
29	wt	0	f	12	6	12	10	6	10

## Sheet: evol_dyn_repeated_2A
day	strain	treatment	lineage	CFU_LB	dil_LB	white_LB	CFU_A100	dil_A100	white_A100	CFU_Ahigh	dil_Ahigh	white_Ahigh
1	wt	0	a				3	6
1	wt	0	b				3	6
1	wt	0	c				3	6
1	wt	0	d				1.6	6
1	wt	0	e				3	6
1	wt	0	f				2	6
1	mut	0	a				2	6
1	mut	0	b				1.9	6
1	mut	0	c				3	6
1	mut	0	d				3	6
1	mut	0	e				1.8	6
1	mut	0	f				1.7	6
1	wt	95	a				9	5	5
1	wt	95	b				4	5	3
1	wt	95	c				5	5	4
1	wt	95	d				10	5	8
1	wt	95	e				6	5	3
1	wt	95	f				15	5	9
1	mut	95	a				5	5	2
1	mut	95	b				4	5	2
1	mut	95	c				6	5	4
1	mut	95	d				4	5	4
1	mut	95	e				6	5	3
1	mut	95	f				11	5	9
2	wt	0	a				15	6
2	wt	0	b				9	6
2	wt	0	c				15	6
2	wt	0	d				21	6
2	wt	0	e				11	6
2	wt	0	f				12	6
2	mut	0	a				15	6
2	mut	0	b				13	6
2	mut	0	c				13	6
2	mut	0	d				15	6
2	mut	0	e				10	6
2	mut	0	f				9	6
3	wt	0	a				12	6
3	wt	0	b				11	6
3	wt	0	c				13	6
3	wt	0	d				20	6
3	wt	0	e				15	6
3	wt	0	f				16	6
3	mut	0	a				14	6
3	mut	0	b				10	6
3	mut	0	c				11	6
3	mut	0	d				19	6
3	mut	0	e				12	6
3	mut	0	f				17	6
4	wt	0	a				24	6
4	wt	0	b				29	6
4	wt	0	c				23	6
4	wt	0	d				29	6
4	wt	0	e
4	wt	0	f
4	mut	0	a				19	6
4	mut	0	b				24	6
4	mut	0	c				21	6
4	mut	0	d				25	6
4	mut	0	e				33	6
4	mut	0	f				25	6
5	wt	0	a	8	6		6	6		22	2
5	wt	0	b	4	6		4	6		18	2
5	wt	0	c	5	6		4	6		20	2
5	wt	0	d	4	6		6	6		19	2
5	wt	0	e	10	6		5	6		8	2
5	wt	0	f	6	6		7	6		14	2
5	mut	0	a
5	mut	0	b
5	mut	0	c
5	mut	0	d
5	mut	0	e
5	mut	0	f
6	wt	0	a				11	6
6	wt	0	b				10	6
6	wt	0	c				14	6
6	wt	0	d				10	6
6	wt	0	e				10	6
6	wt	0	f				24	6
6	mut	0	a				16	6
6	mut	0	b				17	6
6	mut	0	c				19	6
6	mut	0	d				19	6
6	mut	0	e				21	6
6	mut	0	f				24	6
8	wt	0	a	14	6		23	6
8	wt	0	b	22	6		18	6
8	wt	0	c	14	6		18	6
8	wt	0	d	17	6		13	6
8	wt	0	e	14	6		17	6
8	wt	0	f	27	6		31	6
8	mut	0	a	15	6		14	6
8	mut	0	b	16	6		18	6
8	mut	0	c	13	6		13	6
8	mut	0	d	11	6		7	6
8	mut	0	e	11	6		13	6
8	mut	0	f	24	6		20	6
10	wt	0	a	36	6		20	6		8	2
10	wt	0	b	30	6		19	6		14	2
10	wt	0	c	22	6					17	2
10	wt	0	d	22	6		18	6		11	2
10	wt	0	e	20	6		29	6		19	2
10	wt	0	f	15	6		24	6		6	2
10	mut	0	a	20	6		26	6		18	2
10	mut	0	b	12	6		25	6		17	2
10	mut	0	c	14	6		28	6		17	2
10	mut	0	d	11	6		11	6		22	2
10	mut	0	e	23	6		16	6		8	2
10	mut	0	f	17	6		10	6		18	2
12	wt	0	a				24	6		15	2
12	wt	0	b				21	6		14	2
12	wt	0	c				31	6		36	2
12	wt	0	d				23	6		33	2
12	wt	0	e				26	6		25	2
12	wt	0	f				16	6		6	2
12	mut	0	a				13	6		15	2
12	mut	0	b				15	6		21	2
12	mut	0	c				12	6		19	2
12	mut	0	d				16	6		5	4
12	mut	0	e				10	6		20	2
12	mut	0	f				16	6		27	2
14	wt	0	a	15	6		18	6		5	2
14	wt	0	b	17	6		13	6		10	2
14	wt	0	c	14	6		14	6		11	2
14	wt	0	d	13	6		15	6		6	2
14	wt	0	e	12	6		10	6		11	2
14	wt	0	f	10	6		16	6		2	2
14	mut	0	a				11	6		15	2
14	mut	0	b				9	6		8	2
14	mut	0	c				10	6		7	2
14	mut	0	d				4	6		4	4
14	mut	0	e				7	6		3	2
14	mut	0	f				8	6		13	2
16	wt	0	a	22	6		20	6		6	2
16	wt	0	b	12	6		13	6		15	2
16	wt	0	c	23	6		16	6		21	2
16	wt	0	d	7	6		17	6		19	2
16	wt	0	e	8	6		18	6		12	2
16	wt	0	f	13	6		15	6		2	2
16	mut	0	a	4	6		22	6		6	2
16	mut	0	b	6	6		12	6		11	2
16	mut	0	c	19	6		23	6		8	2
16	mut	0	d	10	6		7	6		26	3
16	mut	0	e	3.5	6		8	6		21	2
16	mut	0	f	10	6		13	6		20	2
18	wt	0	a	16	6		13	6		23	2
18	wt	0	b	19	6		15	6		26	2
18	wt	0	c	15	6		14	6		36	2
18	wt	0	d	14	6		19	6		34	2
18	wt	0	e	18	6		10	6		22	2
18	wt	0	f	15	6		17	6		5	2
18	mut	0	a	12	6		18	6		21	2
18	mut	0	b	11	6		8	6		19	2
18	mut	0	c	9	6		14	6		8	2
18	mut	0	d	8	6		7	6		6	3
18	mut	0	e	6	6		4	6		19	3
18	mut	0	f	16	6		21	6		19	2
20	wt	0	a	9	6		13	6		11	2
20	wt	0	b	8	6		11	6		20	2
20	wt	0	c	13	6		19	6		6	3
20	wt	0	d	15	6		14	6		6	3
20	wt	0	e	4	6		5	6		4	2
20	wt	0	f	16	6		9	6		19	1
20	mut	0	a	9	6		8	6		11	2
20	mut	0	b	9	6		11	6		26	2
20	mut	0	c	11	6		10	6		8	2
20	mut	0	d	7	6		1.5	6		10	2
20	mut	0	e	20	6		21	6		24	3
20	mut	0	f	10	6		17	6		10	2
22	wt	0	a	14	6		11	6		13	2
22	wt	0	b	8	6		10	6		6	2
22	wt	0	c	5	6		11	6		8	2
22	wt	0	d	7	6		10	6		11	2
22	wt	0	e	10	6		2	6		2	2
22	wt	0	f	13	6		10	6		9	1
22	mut	0	a	5	6		2	6		4	2
22	mut	0	b	11	6		8	6		31	2
22	mut	0	c	7	6		2	6		3	2
22	mut	0	d	7	6		0.6	6		13	2
22	mut	0	e	2	6		1	6		15	2
22	mut	0	f	11	6		9	6		8	2
24	wt	0	a	10	6		12	6		21	2
24	wt	0	b	4	6		32	5		5	2
24	wt	0	c	10	6		7	6		29	2
24	wt	0	d	6	6		18	5		12	2
24	wt	0	e	29	5		11	5		22	1
24	wt	0	f	6	6		55	5		19	1
24	mut	0	a	47	5		23	5		5	2
24	mut	0	b	7	6		41	5		32	3
24	mut	0	c	18	5		5	5		1	2
24	mut	0	d	6	6		0	5		4	2
24	mut	0	e	24	5		10	5		9	2
24	mut	0	f	7	6		9	6		6	2
26	wt	0	a	11	6		4	6		25	2
26	wt	0	b	12	6		7	6		12	2
26	wt	0	c	13	6		11	6		2	3
26	wt	0	d	14	6		47	5		9	2
26	wt	0	e	8	6		13	5		14	1
26	wt	0	f	10	6		14	6		8	1
26	mut	0	a	8	6		4	6		6	2
26	mut	0	b	5	6		10	6		8	4
26	mut	0	c	6	6		6	5		25	2
26	mut	0	d	9	6		27	3		6	1
26	mut	0	e	8	6		28	4		24	1
26	mut	0	f	11	6		44	5		8	3
28	wt	0	a	10	6		15	6		13	2
28	wt	0	b	11	6		7	6		3	2
28	wt	0	c	22	6		15	6		10	3
28	wt	0	d	9	6		7	6		11	2
28	wt	0	e	12	6		29	5		12	1
28	wt	0	f	9	6		8	6		7	1
28	mut	0	a	13	6		34	5		13	1
28	mut	0	b	9	6		39	5		47	4
28	mut	0	c	5	6		21	5		16	2
28	mut	0	d	7	6		18	3		0	0
28	mut	0	e	12	6		12	4		9	1
28	mut	0	f	13	6		6	5		6	3
30	wt	0	a	12	6		14	6		6	2
30	wt	0	b	8	6		22	5		20	1
30	wt	0	c	5	6		46	5		18	2
30	wt	0	d	5	6		17	5		3	2
30	wt	0	e	5	6		6	5		4	1
30	wt	0	f	13	6		5	6		14	1
30	mut	0	a	6	6		32	5		12	2
30	mut	0	b	24	5		19	5		19	4
30	mut	0	c	35	5		9	5		11	2
30	mut	0	d	7	6		12	3		1	1
30	mut	0	e	4	6		18	4		18	1
30	mut	0	f	12	6		9	4		7	2
32	wt	0	a	14	6		12	6		8	2
32	wt	0	b	10	6		24	5		2	2
32	wt	0	c	9	6		5	6		10	2
32	wt	0	d	11	6		36	5		21	1
32	wt	0	e	12	6		20	5		3	1
32	wt	0	f	11	6		7	6		16	1
32	mut	0	a	6	6		31	4		24	2
32	mut	0	b	6	6		22	5		10	4
32	mut	0	c	11	6		8	5		11	2
32	mut	0	d	50	5		5	3		0	0
32	mut	0	e	54	5		7	4		36	0
32	mut	0	f	16	6		18	3		11	0
2	wt	95	a				13	6	2
2	wt	95	b				14	6	0
2	wt	95	c				9	6	0
2	wt	95	d				13	6	1
2	wt	95	e				19	6	0
2	wt	95	f				14	6	0
2	mut	95	a				15	6	1
2	mut	95	b				17	6	0
2	mut	95	c				20	6	0
2	mut	95	d				18	6	1
2	mut	95	e				14	6	0
2	mut	95	f				12	6	0
3	wt	95	a				16	6	0
3	wt	95	b				10	6	0
3	wt	95	c				6	6	0
3	wt	95	d				15	6	1
3	wt	95	e				6	6	0
3	wt	95	f				14	6	0
3	mut	95	a				13	6	0
3	mut	95	b				12	6	0
3	mut	95	c				13	6	0
3	mut	95	d				15	6	0
3	mut	95	e				7	6	0
3	mut	95	f				17	6	0
4	wt	95	a				24	6	1
4	wt	95	b				17	6	0
4	wt	95	c				18	6	0
4	wt	95	d				24	6	1
4	wt	95	e				21	6	0
4	wt	95	f				28	6	1
4	mut	95	a				15	6	0
4	mut	95	b				18	6	0
4	mut	95	c				19	6	0
4	mut	95	d				17	6	0
4	mut	95	e				15	6	2
4	mut	95	f				21	6	0
5	wt	95	a	8	6	1	8	6	0	21	3
5	wt	95	b	6	6	0	3	6	0	10	3
5	wt	95	c	8	6	0	6	6	0	8	3
5	wt	95	d	13	6	0	6	6	0	15	3
5	wt	95	e	7	6	0	3.5	6	0	7	3
5	wt	95	f	8	6	0	4	6	0	7	3
5	mut	95	a	4	6	0	12	6	0	12	4
5	mut	95	b	8	6	0	4	6	0	4	4
5	mut	95	c	14	6	1	4	6	0	10	4
5	mut	95	d	4	6	0	6	6	0	18	4
5	mut	95	e	6	6	1	4	6	2	10	4
5	mut	95	f	5	6	0	6	6	0	26	4
6	wt	95	a				11	6	1
6	wt	95	b				8	6	0
6	wt	95	c				11	6	0
6	wt	95	d				14	6	0
6	wt	95	e				11	6	0
6	wt	95	f				15	6	0
6	mut	95	a				7	6	0
6	mut	95	b				10	6	0
6	mut	95	c				11	6	1
6	mut	95	d				19	6	1
6	mut	95	e				10	6	4
6	mut	95	f				15	6	0
8	wt	95	a	24	6	1	14	6	1
8	wt	95	b	14	6	0	13	6	0
8	wt	95	c	17	6	0	15	6	0
8	wt	95	d	19	6	0	8	6	0
8	wt	95	e	18	6	0	5	6	1
8	wt	95	f	16	6	0	9	6	0
8	mut	95	a	14	6	3	16	6	3
8	mut	95	b	8	6	0	12	6	2
8	mut	95	c	7	6	1	3	6	1
8	mut	95	d	9	6	0	6	6	0
8	mut	95	e	15	6	0	15	6	1
8	mut	95	f	8	6	0	4	6	0
10	wt	95	a	17	6	1	18	6		10	2
10	wt	95	b	16	6	0	12	6		12	2
10	wt	95	c	21	6	1	6	6		11	3
10	wt	95	d	15	6	0	1	6		32	3
10	wt	95	e	10	6	0	2	6		7	3
10	wt	95	f	14	6	0	9	6		8	2
10	mut	95	a	18	6	0	12	6		17	3
10	mut	95	b	16	6	0	16	6		28	2
10	mut	95	c	22	6	0	8	6		16	3
10	mut	95	d	7	6	0	7	6		37	2
10	mut	95	e	15	6	0	10	6		9	3
10	mut	95	f	15	6	0	7	6		25	2
12	wt	95	a				30	5		4	2
12	wt	95	b				33	5		16	2
12	wt	95	c				30	5		8	3
12	wt	95	d				11	5		7	3
12	wt	95	e				0.7	5		7	2
12	wt	95	f				43	5		0	2
12	mut	95	a				11	5		15	3
12	mut	95	b				5	5		28	2
12	mut	95	c				30	5		25	3
12	mut	95	d				22	5		18	2
12	mut	95	e				29	5		20	3
12	mut	95	f				9	5		34	2
14	wt	95	a	17	6		4	6		5	1
14	wt	95	b	14	6		6	6		18	2
14	wt	95	c	10	6		2	6		6	3
14	wt	95	d	15	6		4	5		21	1
14	wt	95	e	14	6		9	3		1	1
14	wt	95	f	16	6		7	6		9	2
14	mut	95	a	4	6		5	4		9	1
14	mut	95	b	2	6		7	4		12	1
14	mut	95	c	5	6		4	5		16	1
14	mut	95	d	13	6		11	5		2	1
14	mut	95	e	10	6		6	5		6	2
14	mut	95	f	8	6		15	4		5	2
16	wt	95	a	16	6		48	5		6	1
16	wt	95	b	12	6		26	5		9	2
16	wt	95	c	18	6		22	5		19	2
16	wt	95	d	12	6		3	4		8	1
16	wt	95	e	16	6		12	2		0	0
16	wt	95	f	17	6		15	5		10	3
16	mut	95	a	4	6		5	3		1	0
16	mut	95	b	6	6		6	3		3	0
16	mut	95	c	19	6		17	5		3	2
16	mut	95	d	10	6		13	5		15	1
16	mut	95	e	3.5	6		6	4		9	1
16	mut	95	f	10	6		14	3		3	1
18	wt	95	a	15	6		39	5		8	1
18	wt	95	b	9	6		13	5		15	2
18	wt	95	c	14	6		6	5		17	2
18	wt	95	d	15	6		5	3		30	0
18	wt	95	e	12	6		33	1		0	0
18	wt	95	f	15	6		21	5		66	2
18	mut	95	a	3	6		24	2		3	0
18	mut	95	b	1.4	6		24	1		22	0
18	mut	95	c	7	6		14	5		28	2
18	mut	95	d	11	6		48	4		33	1
18	mut	95	e	6	6		37	4		12	2
18	mut	95	f	7	6		5	3		12	1
20	wt	95	a	27	6		35	5		4	1
20	wt	95	b	10	6		27	4		3	2
20	wt	95	c	10	6		35	4		25	1
20	wt	95	d	11	6		25	1		0	0
20	wt	95	e	9	6		25	0		0	0
20	wt	95	f	4	6		5	4		18	1
20	mut	95	a	11	6		13	3		10	0
20	mut	95	b	8	6		0	0		0	0
20	mut	95	c	7	6		10	5		6	2
20	mut	95	d	11	6		4	5		17	1
20	mut	95	e	7	6		12	4		21	1
20	mut	95	f	5	6		17	3		3	1
22	wt	95	a	12	6		14	5		2	1
22	wt	95	b	4	6		5	4		5	1
22	wt	95	c	7	6		17	4		17	1
22	wt	95	d	5	6		0	0		0	0
22	wt	95	e	5	6		21	0		0	0
22	wt	95	f	8	6		17	3		6	1
22	mut	95	a	10	6		14	2		2	0
22	mut	95	b	4	6		0	0		0	0
22	mut	95	c	2.4	6		6	5		5	2
22	mut	95	d	9	6		8	4		12	1
22	mut	95	e	8	6		15	3		10	1
22	mut	95	f	11	6		10	3		21	0
24	wt	95	a	11	6		12	5		8	1
24	wt	95	b	7	6		17	4		37	0
24	wt	95	c	8	6		27	4		19	1
24	wt	95	d	7	6		0	0		0	0
24	wt	95	e	6	6		0	0		0	0
24	wt	95	f	7	6		5	2		0	0
24	mut	95	a	15	6		15	0		0	0
24	mut	95	b	20	5		0	0		0	0
24	mut	95	c	23	5		31	3		6	0
24	mut	95	d	14	6		28	3		14	0
24	mut	95	e	3	6		13	2		0	0
24	mut	95	f	6	6		20	1		0	0
26	wt	95	a	18	6		9	5		4	1
26	wt	95	b	6	6		30	3		17	0
26	wt	95	c	12	6		6	4		7	1
26	wt	95	d	5	6		0	0		0	0
26	wt	95	e	9	6		0	0		0	0
26	wt	95	f	5	6		10	2		2	0
26	mut	95	a	15	6		0	0		0	0
26	mut	95	b	20	5		0	0		0	0
26	mut	95	c	26	5		18	2		1	0
26	mut	95	d	5	6		40	3		5	1
26	mut	95	e	41	5		35	2		1	0
26	mut	95	f	16	6		33	2		2	0
28	wt	95	a	12	6		10	5		8	3
28	wt	95	b	11	6		14	3		4	2
28	wt	95	c	12	6		45	3		4	2
28	wt	95	d	13	6		0	0		0	0
28	wt	95	e	8	6		0	0		0	0
28	wt	95	f	11	6		46	1		1	0
28	mut	95	a	13	6		0	0		0	0
28	mut	95	b	15	6		0	0		0	0
28	mut	95	c	25	5		6	2		0	0
28	mut	95	d	9	6		27	3		8	0
28	mut	95	e	9	6		21	2		1	0
28	mut	95	f	17	6		24	1		2	0
30	wt	95	a	7	6		35	4		10	2
30	wt	95	b	7	6		52	2		4	0
30	wt	95	c	6	6		10	3		9	0
30	wt	95	d	8	6		0	0		0	0
30	wt	95	e	8	6		0	0		0	0
30	wt	95	f	34	5		9	0		0	0
30	mut	95	a	11	6		0	0		0	0
30	mut	95	b	13	5		0	0		0	0
30	mut	95	c	12	5		2	0		0	0
30	mut	95	d	8	6		12	3		11	0
30	mut	95	e	6	6		23	1		0	0
30	mut	95	f	8	6		0	0		0	0
32	wt	95	a	5	6		11	4		15	1
32	wt	95	b	7	6		87	2		8	0
32	wt	95	c	12	6		5	3		15	0
32	wt	95	d	6	6		0	0		0	0
32	wt	95	e	5	6		0	0		0	0
32	wt	95	f	35	5		0	0		0	0
32	mut	95	a	26	6		0	0		0	0
32	mut	95	b	36	5		0	0		0	0
32	mut	95	c	24	5		0	0		0	0
32	mut	95	d	4	6		28	2		2	0
32	mut	95	e	11	6		4	2		0	0
32	mut	95	f	14	6		0	0		0	0

## Sheet: PCRs_2B
expt	treatment	strain	lineage	day	tot	stealth	prop_stealth
experiment 1	99	wt	w99a	29	2	2	1
experiment 1	99	wt	w99b	29	2	2	1
experiment 1	99	wt	w99c	29	2	2	1
experiment 1	99	wt	w99d	29	2	1	0.5
experiment 1	99	wt	w99e	29	2	2	1
experiment 1	99	wt	w99f	29	2	2	1
experiment 1	99	mut	m99a	29	2	2	1
experiment 1	99	mut	m99b	29	2	2	1
experiment 1	99	mut	m99c	29	2	2	1
experiment 1	99	mut	m99d	29	2	1	0.5
experiment 1	99	mut	m99e	29	2	2	1
experiment 1	99	mut	m99f	29	2	2	1
experiment 1	97	wt	w97a	29	2	2	1
experiment 1	97	wt	w97b	29	2	1	0.5
experiment 1	97	wt	w97c	29	2	1	0.5
experiment 1	97	wt	w97d	29	2	2	1
experiment 1	97	wt	w97e	29	2	2	1
experiment 1	97	wt	w97f	29	2	2	1
experiment 1	97	mut	m97a	29	2	2	1
experiment 1	97	mut	m97b	29	2	1	0.5
experiment 1	97	mut	m97c	29	2	1	0.5
experiment 1	97	mut	m97d	29	2	2	1
experiment 1	97	mut	m97e	29	2	0	0
experiment 1	97	mut	m97f	29	2	2	1
experiment 1	90	wt	w90a	29	2	1	0.5
experiment 1	90	wt	w90b	29	2	1	0.5
experiment 1	90	wt	w90c	29	2	2	1
experiment 1	90	wt	w90d	29	2	1	0.5
experiment 1	90	wt	w90e	29	2	2	1
experiment 1	90	wt	w90f	29	2	2	1
experiment 1	90	mut	m90a	29	2	0	0
experiment 1	90	mut	m90b	29	2	2	1
experiment 1	90	mut	m90c	29	2	2	1
experiment 1	90	mut	m90d	29	2	1	0.5
experiment 1	90	mut	m90e	29	2	1	0.5
experiment 1	90	mut	m90f	29	2	1	0.5
experiment 1	68	wt	w68a	29	2	2	1
experiment 1	68	wt	w68b	29	2	1	0.5
experiment 1	68	wt	w68c	29	2	1	0.5
experiment 1	68	wt	w68d	29	2	2	1
experiment 1	68	wt	w68e	29	2	2	1
experiment 1	68	wt	w68f	29	2	1	0.5
experiment 1	68	mut	m68a	29	2	2	1
experiment 1	68	mut	m68b	29	2	1	0.5
experiment 1	68	mut	m68c	29	2	2	1
experiment 1	68	mut	m68d	29	2	2	1
experiment 1	68	mut	m68e	29	2	2	1
experiment 1	68	mut	m68f	29	2	1	0.5
experiment 1	0	wt	w0a	29	2	1	0.5
experiment 1	0	wt	w0b	29	2	0	0
experiment 1	0	wt	w0c	29	2	0	0
experiment 1	0	wt	w0d	29	2	0	0
experiment 1	0	wt	w0e	29	2	0	0
experiment 1	0	wt	w0f	29	2	0	0
experiment 1	0	mut	m0a	29	2	0	0
experiment 1	0	mut	m0b	29	2	0	0
experiment 1	0	mut	m0c	29	2	0	0
experiment 1	0	mut	m0d	29	2	0	0
experiment 1	0	mut	m0e	29	2	0	0
experiment 1	0	mut	m0f	29	2	0	0
experiment 2	0	wt	a	18	4	0	0
experiment 2	0	wt	b	18	4	0	0
experiment 2	0	wt	c	18	3	0	0
experiment 2	0	wt	d	18	4	0	0
experiment 2	0	wt	e	18	4	4	1
experiment 2	0	wt	f	18	3	0	0
experiment 2	0	mut	a	18	4	0	0
experiment 2	0	mut	b	18	4	0	0
experiment 2	0	mut	c	18	3	1	0.333333
experiment 2	0	mut	d	18	4	2	0.5
experiment 2	0	mut	e	18	4	0	0
experiment 2	0	mut	f	18	3	0	0
experiment 2	95	wt	a	18	4	2	0.5
experiment 2	95	wt	b	18	4	4	1
experiment 2	95	wt	c	18	3	3	1
experiment 2	95	wt	d	18	4	4	1
experiment 2	95	wt	e	18	4	4	1
experiment 2	95	wt	f	18	3	3	1
experiment 2	95	mut	a	18	4	4	1
experiment 2	95	mut	b	18	4	4	1
experiment 2	95	mut	c	18	3	3	1
experiment 2	95	mut	d	18	4	4	1
experiment 2	95	mut	e	18	4	4	1
experiment 2	95	mut	f	18	4	4	1
experiment 2	0	wt	a	32	4	0	0
experiment 2	0	wt	b	32	4	4	1
experiment 2	0	wt	c	32	3	2	0.666667
experiment 2	0	wt	d	32	4	4	1
experiment 2	0	wt	e	32	4	4	1
experiment 2	0	wt	f	32	3	2	0.666667
experiment 2	0	mut	a	32	4	4	1
experiment 2	0	mut	b	32	4	4	1
experiment 2	0	mut	c	32	4	4	1
experiment 2	0	mut	d	32	4	3	0.75
experiment 2	0	mut	e	32	4	4	1
experiment 2	0	mut	f	32	3	3	1
experiment 2	95	wt	a	32	4	4	1
experiment 2	95	wt	b	32	4	4	1
experiment 2	95	wt	c	32	3	3	1
experiment 2	95	wt	d	32	4	4	1
experiment 2	95	wt	e	32	4	4	1
experiment 2	95	wt	f	32	3	3	1
experiment 2	95	mut	a	32	4	3	0.75
experiment 2	95	mut	b	32	4	4	1
experiment 2	95	mut	c	32	3	3	1
experiment 2	95	mut	d	32	4	4	1
experiment 2	95	mut	e	32	4	4	1
experiment 2	95	mut	f	32	3	3	1

## Sheet: growth_rates_3
	y0	y0_lm	mumax	lag	fit_start	fit_end	val_start	val_end	variable	rep	strain	plasmid
1	0.056	0.00292208	0.80077	3.68777	4	5.33333	0.073	0.206	dlac 1 A1	rep1	dlac	none
2	0.064	0.00598481	0.660914	3.58543	3.91666	4.91666	0.08	0.154	dlac 1 A2	rep1	dlac	R1
3	0.064	0.00402273	0.798687	3.46434	3.75	4.75	0.081	0.177	dlac 1 A3	rep1	dlac	sw_e
4	0.061	0.00369327	0.781864	3.58676	4	5	0.085	0.183	dlac 1 A4	rep1	dlac	sw90d
5	0.062	0.00328381	0.812081	3.61803	4.08333	4.91666	0.091	0.177	dlac 1 A5	rep1	dlac	sm97f
6	0.062	0.00372258	0.763576	3.68361	4.08333	5.08333	0.085	0.18	dlac 1 A6	rep1	dlac	m97e
7	0.059	0.00785717	0.543667	3.70835	4.25	5.08333	0.08	0.124	dlac 1 A7	rep1	dlac	R1finO
8	0.062	0.0154591	0.401389	3.46032	4	4.91666	0.077	0.111	dlac 1 A8	rep1	dlac	sm68c
9	0.062	0.00329806	0.837625	3.50252	3.91666	4.91666	0.088	0.199	dlac 1 A9	rep1	dlac	none
10	0.061	0.00291501	0.85916	3.5395	4.08333	4.91666	0.098	0.196	dlac 1 A10	rep1	dlac	none
11	0.059	0.0134673	0.407138	3.62844	4.33333	5.41666	0.079	0.122	dlac 1 A11	rep1	dlac	sm68c
12	0.06	0.0139695	0.415796	3.50526	3.91666	4.91666	0.071	0.108	dlac 1 A12	rep1	dlac	sm68c
13	0.06	0.00415439	0.741931	3.59896	3.91666	4.75	0.076	0.139	dlac 1 B1	rep1	dlac	none
14	0.064	0.00492661	0.708264	3.62045	3.91666	4.83333	0.08	0.151	dlac 1 B2	rep1	dlac	R1
15	0.065	0.00420622	0.786705	3.48012	3.83333	4.75	0.086	0.175	dlac 1 B3	rep1	dlac	sw_e
16	0.062	0.00424248	0.755944	3.54786	3.91666	4.91666	0.083	0.173	dlac 1 B4	rep1	dlac	sw90d
17	0.062	0.00348858	0.796856	3.61124	4	4.91666	0.085	0.174	dlac 1 B5	rep1	dlac	sm97f
18	0.062	0.00398795	0.743002	3.69293	4.08333	5	0.084	0.164	dlac 1 B6	rep1	dlac	m97e
19	0.061	0.00903883	0.508732	3.75314	4.16666	5.33333	0.076	0.136	dlac 1 B7	rep1	dlac	R1finO
20	0.06	0.0155851	0.386659	3.48635	3.83333	5.25	0.069	0.118	dlac 1 B8	rep1	dlac	sm68c
21	0.066	0.00369322	0.813924	3.54229	3.91666	4.83333	0.09	0.187	dlac 1 B9	rep1	dlac	R1
22	0.06	0.00336709	0.823067	3.49947	3.91666	4.83333	0.085	0.179	dlac 1 B10	rep1	dlac	R1
23	0.057	0.00756475	0.537149	3.75976	4.16666	5.25	0.071	0.125	dlac 1 B11	rep1	dlac	R1finO
24	0.058	0.00811099	0.522515	3.76491	4.25	5.33333	0.075	0.13	dlac 1 B12	rep1	dlac	R1finO
25	0.063	0.00424811	0.757684	3.55908	3.83333	5	0.079	0.186	dlac 1 C1	rep1	dlac	none
26	0.066	0.00486735	0.731557	3.56377	3.91666	5	0.086	0.187	dlac 1 C2	rep1	dlac	R1
27	0.064	0.00404666	0.797002	3.46422	3.83333	4.83333	0.086	0.188	dlac 1 C3	rep1	dlac	sw_e
28	0.063	0.00370001	0.788042	3.59727	4	5	0.087	0.188	dlac 1 C4	rep1	dlac	sw90d
29	0.06	0.00319589	0.809936	3.62063	4	4.91666	0.083	0.17	dlac 1 C5	rep1	dlac	sm97f
30	0.06	0.00327548	0.786703	3.69629	4.08333	5.08333	0.083	0.177	dlac 1 C6	rep1	dlac	m97e
31	0.062	0.00947396	0.495179	3.79375	4.25	5.41666	0.078	0.138	dlac 1 C7	rep1	dlac	R1finO
32	0.06	0.0142396	0.391422	3.6746	4.58333	5.91666	0.086	0.144	dlac 1 C8	rep1	dlac	sm68c
33	0.059	0.00310118	0.84916	3.46902	3.91666	4.83333	0.086	0.185	dlac 1 C9	rep1	dlac	sw_e
34	0.063	0.00341877	0.840945	3.46498	3.91666	4.75	0.092	0.184	dlac 1 C10	rep1	dlac	sw_e
35	0.058	0.00243816	0.833447	3.80252	4.41666	5.25	0.097	0.192	dlac 1 C11	rep1	dlac	m97e
36	0.059	0.00341182	0.768483	3.70899	4.16666	5	0.085	0.158	dlac 1 C12	rep1	dlac	m97e
37	0.063	0.00388554	0.79614	3.49922	3.91666	4.91666	0.088	0.191	dlac 1 D1	rep1	dlac	none
38	0.063	0.00371386	0.797011	3.5521	4	4.91666	0.091	0.185	dlac 1 D2	rep1	dlac	R1
39	0.063	0.00404998	0.796155	3.4471	3.83333	4.83333	0.086	0.187	dlac 1 D3	rep1	dlac	sw_e
40	0.063	0.00366657	0.784484	3.62516	4.16666	5.08333	0.097	0.197	dlac 1 D4	rep1	dlac	sw90d
41	0.062	0.00240676	0.87689	3.70498	4.16666	5	0.094	0.191	dlac 1 D5	rep1	dlac	sm97f
42	0.061	0.00316977	0.796648	3.71207	4.08333	5.08333	0.083	0.181	dlac 1 D6	rep1	dlac	m97e
43	0.06	0.00910404	0.505161	3.73272	4.16666	5.08333	0.075	0.118	dlac 1 D7	rep1	dlac	R1finO
44	0.06	0.0147647	0.386078	3.63166	4.33333	5.41666	0.079	0.119	dlac 1 D8	rep1	dlac	sm68c
45	0.06	0.00327186	0.805038	3.61348	4	5	0.083	0.181	dlac 1 D9	rep1	dlac	sw90d
46	0.061	0.00266858	0.865676	3.6149	4	5	0.086	0.2	dlac 1 D10	rep1	dlac	sw90d
47	0.061	0.00285513	0.828843	3.69401	4.16666	5	0.091	0.178	dlac 1 D11	rep1	dlac	sm97f
48	0.06	0.0032815	0.803338	3.61746	4	4.91666	0.083	0.17	dlac 1 D12	rep1	dlac	sm97f
49	0.062	0.0150456	0.385437	3.67387	4.25	5.83333	0.077	0.142	dlac 1 E1	rep1	dlac	sm68c
50	0.059	0.00789445	0.520861	3.86164	4.5	5.33333	0.083	0.126	dlac 1 E2	rep1	dlac	R1finO
51	0.064	0.00347021	0.762792	3.82106	4.33333	5.16666	0.095	0.177	dlac 1 E3	rep1	dlac	m97e
52	0.062	0.00291796	0.832355	3.67181	4.08333	5	0.088	0.186	dlac 1 E4	rep1	dlac	sm97f
53	0.059	0.00288952	0.833126	3.62064	4	4.91666	0.082	0.172	dlac 1 E5	rep1	dlac	sw90d
54	0.063	0.00353012	0.819779	3.51534	4	4.83333	0.094	0.184	dlac 1 E6	rep1	dlac	sw_e
55	0.063	0.00362905	0.794555	3.59215	4	5	0.088	0.191	dlac 1 E7	rep1	dlac	R1
56	0.067	0.00362151	0.817056	3.57112	4	4.83333	0.096	0.186	dlac 1 E8	rep1	dlac	none
57	0.064	0.00378262	0.775323	3.64811	4	5	0.085	0.181	dlac 1 E9	rep1	dlac	sm97f
58	0.063	0.00277485	0.841579	3.71033	4.33333	5.08333	0.107	0.196	dlac 1 E10	rep1	dlac	sm97f
59	0.061	0.00354706	0.784408	3.62662	4	5.08333	0.083	0.189	dlac 1 E11	rep1	dlac	sw90d
60	0.06	0.00347866	0.793774	3.58754	4	4.91666	0.084	0.172	dlac 1 E12	rep1	dlac	sw90d
61	0.061	0.0154808	0.379281	3.61546	4.41666	6.08333	0.083	0.155	dlac 1 F1	rep1	dlac	sm68c
62	0.059	0.00684509	0.556896	3.86788	4.33333	5.33333	0.077	0.133	dlac 1 F2	rep1	dlac	R1finO
63	0.061	0.00330649	0.775156	3.76052	4.16666	5.16666	0.085	0.18	dlac 1 F3	rep1	dlac	m97e
64	0.061	0.00272601	0.848111	3.66465	4.08333	4.91666	0.088	0.174	dlac 1 F4	rep1	dlac	sm97f
65	0.064	0.00292126	0.841168	3.66974	4	4.91666	0.086	0.181	dlac 1 F5	rep1	dlac	sw90d
66	0.064	0.00405445	0.797388	3.46013	3.83333	4.75	0.087	0.177	dlac 1 F6	rep1	dlac	sw_e
67	0.06	0.00307371	0.835781	3.55531	4	4.83333	0.088	0.173	dlac 1 F7	rep1	dlac	R1
68	0.061	0.00328545	0.830657	3.51694	3.91666	4.83333	0.086	0.18	dlac 1 F8	rep1	dlac	none
69	0.061	0.00341336	0.76931	3.74774	4.16666	5.08333	0.085	0.17	dlac 1 F9	rep1	dlac	m97e
70	0.061	0.00382525	0.742233	3.73097	4.16666	5.08333	0.085	0.166	dlac 1 F10	rep1	dlac	m97e
71	0.063	0.00391345	0.79869	3.47909	3.83333	4.83333	0.084	0.184	dlac 1 F11	rep1	dlac	sw_e
72	0.061	0.00395653	0.797711	3.4292	3.75	4.75	0.08	0.174	dlac 1 F12	rep1	dlac	sw_e
73	0.061	0.0151007	0.395311	3.53174	4.08333	5.33333	0.076	0.124	dlac 1 G1	rep1	dlac	sm68c
74	0.06	0.00791754	0.542405	3.73386	4.16666	5	0.076	0.118	dlac 1 G2	rep1	dlac	R1finO
75	0.06	0.00348147	0.759372	3.749	4.16666	5.08333	0.083	0.165	dlac 1 G3	rep1	dlac	m97e
76	0.061	0.00339773	0.799435	3.61226	4	4.83333	0.084	0.161	dlac 1 G4	rep1	dlac	sm97f
77	0.062	0.00387333	0.760208	3.64771	4.08333	4.91666	0.087	0.161	dlac 1 G5	rep1	dlac	sw90d
78	0.063	0.00369467	0.809963	3.5017	3.83333	4.83333	0.083	0.183	dlac 1 G6	rep1	dlac	sw_e
79	0.063	0.00373873	0.791375	3.56897	3.91666	4.83333	0.083	0.169	dlac 1 G7	rep1	dlac	R1
80	0.062	0.00359111	0.809759	3.51793	3.91666	4.83333	0.086	0.178	dlac 1 G8	rep1	dlac	none
81	0.06	0.0067595	0.583075	3.74463	4.16666	5.08333	0.077	0.13	dlac 1 G9	rep1	dlac	R1finO
82	0.061	0.00692279	0.578494	3.76159	4.16666	5	0.078	0.124	dlac 1 G10	rep1	dlac	R1finO
83	0.063	0.00386725	0.780501	3.57538	3.91666	4.83333	0.083	0.167	dlac 1 G11	rep1	dlac	R1
84	0.062	0.0042125	0.765372	3.51343	3.83333	4.83333	0.08	0.169	dlac 1 G12	rep1	dlac	R1
85	0.062	0.0132466	0.432934	3.56497	4.08333	4.91666	0.078	0.111	dlac 1 H1	rep1	dlac	sm68c
86	0.06	0.0061472	0.601901	3.78525	4.25	5	0.08	0.123	dlac 1 H2	rep1	dlac	R1finO
87	0.062	0.00403774	0.712489	3.83367	4.16666	5.33333	0.08	0.18	dlac 1 H3	rep1	dlac	m97e
88	0.063	0.00423589	0.728839	3.70389	4.08333	4.91666	0.084	0.152	dlac 1 H4	rep1	dlac	sm97f
89	0.062	0.00460359	0.702553	3.70121	4.08333	4.91666	0.082	0.145	dlac 1 H5	rep1	dlac	sw90d
90	0.063	0.00445067	0.75127	3.52747	3.83333	4.75	0.081	0.158	dlac 1 H6	rep1	dlac	sw_e
91	0.065	0.00513699	0.706794	3.59075	3.91666	4.83333	0.082	0.155	dlac 1 H7	rep1	dlac	R1
92	0.071	0.0054245	0.725165	3.54644	3.83333	4.91666	0.088	0.191	dlac 1 H8	rep1	dlac	none
93	0.068	0.015772	0.413771	3.53159	3.91666	4.83333	0.08	0.116	dlac 1 H9	rep1	dlac	sm68c
94	0.061	0.0127742	0.445462	3.50972	4	4.75	0.077	0.106	dlac 1 H10	rep1	dlac	sm68c
95	0.061	0.00389886	0.78168	3.5183	3.83333	4.75	0.079	0.16	dlac 1 H11	rep1	dlac	none
96	0.062	0.00370753	0.804904	3.49951	3.83333	4.83333	0.081	0.179	dlac 1 H12	rep1	dlac	none
97	0.061	0.00430019	0.748678	3.54253	3.83333	4.66666	0.077	0.141	dlac 2 A1	rep2	dlac	none
98	0.062	0.00552651	0.660797	3.65858	4	5.25	0.079	0.177	dlac 2 A2	rep2	dlac	R1
99	0.063	0.00400934	0.750749	3.66901	4	5.08333	0.082	0.182	dlac 2 A3	rep2	dlac	sw_e
100	0.061	0.00275419	0.784449	3.94895	4.33333	5.16666	0.084	0.156	dlac 2 A4	rep2	dlac	sw90d
101	0.061	0.00534352	0.695242	3.50236	3.75	4.58333	0.074	0.129	dlac 2 A5	rep2	dlac	sm97f
102	0.06	0.00386113	0.739612	3.70922	4.16666	5	0.085	0.155	dlac 2 A6	rep2	dlac	m97e
103	0.06	0.0078527	0.524967	3.87355	4.41666	5.33333	0.08	0.129	dlac 2 A7	rep2	dlac	R1finO
104	0.061	0.0129333	0.412998	3.75564	4.33333	5.41666	0.078	0.121	dlac 2 A8	rep2	dlac	sm68c
105	0.062	0.00332661	0.796229	3.67379	4.16666	4.91666	0.092	0.164	dlac 2 A9	rep2	dlac	none
106	0.061	0.00321012	0.801465	3.67398	4.16666	5	0.091	0.173	dlac 2 A10	rep2	dlac	none
107	0.06	0.0120885	0.421003	3.80541	4.33333	5.41666	0.075	0.118	dlac 2 A11	rep2	dlac	sm68c
108	0.06	0.011867	0.422294	3.83756	4.41666	5.41666	0.077	0.117	dlac 2 A12	rep2	dlac	sm68c
109	0.06	0.0030755	0.824783	3.60201	4	4.83333	0.084	0.164	dlac 2 B1	rep2	dlac	none
110	0.062	0.00458015	0.696372	3.74139	4.16666	5.25	0.083	0.178	dlac 2 B2	rep2	dlac	R1
111	0.063	0.00325995	0.793555	3.73184	4.16666	5	0.089	0.17	dlac 2 B3	rep2	dlac	sw_e
112	0.06	0.00211062	0.834239	4.01247	4.5	5.41666	0.091	0.19	dlac 2 B4	rep2	dlac	sw90d
113	0.063	0.00494943	0.710749	3.57913	4	4.91666	0.086	0.162	dlac 2 B5	rep2	dlac	sm97f
114	0.06	0.00359885	0.74517	3.77595	4.16666	5	0.081	0.148	dlac 2 B6	rep2	dlac	m97e
115	0.059	0.00608688	0.578534	3.92613	4.41666	5.08333	0.08	0.115	dlac 2 B7	rep2	dlac	R1finO
116	0.06	0.0133095	0.414981	3.62877	4.16666	5.16666	0.076	0.113	dlac 2 B8	rep2	dlac	sm68c
117	0.059	0.00214451	0.851642	3.89205	4.33333	5.16666	0.088	0.173	dlac 2 B9	rep2	dlac	R1
118	0.059	0.00235367	0.831106	3.87623	4.33333	5.16666	0.087	0.171	dlac 2 B10	rep2	dlac	R1
119	0.058	0.00635135	0.551001	4.01411	4.58333	5.41666	0.08	0.126	dlac 2 B11	rep2	dlac	R1finO
120	0.059	0.00661329	0.544644	4.01814	4.58333	5.33333	0.081	0.119	dlac 2 B12	rep2	dlac	R1finO
121	0.061	0.00463319	0.726123	3.54985	3.83333	4.83333	0.076	0.156	dlac 2 C1	rep2	dlac	none
122	0.061	0.0036566	0.74104	3.79782	4.33333	5.16666	0.092	0.168	dlac 2 C2	rep2	dlac	R1
123	0.061	0.00336566	0.773689	3.74472	4.25	5.08333	0.091	0.169	dlac 2 C3	rep2	dlac	sw_e
124	0.06	0.00313537	0.745036	3.96169	4.41666	5.25	0.085	0.154	dlac 2 C4	rep2	dlac	sw90d
125	0.063	0.00479795	0.710963	3.62177	4	5	0.083	0.166	dlac 2 C5	rep2	dlac	sm97f
126	0.059	0.00420431	0.705174	3.74578	4.16666	4.91666	0.08	0.133	dlac 2 C6	rep2	dlac	m97e
127	0.06	0.00641792	0.567977	3.93546	4.5	5.16666	0.083	0.119	dlac 2 C7	rep2	dlac	R1finO
128	0.06	0.0131576	0.410635	3.69512	4.41666	5.33333	0.081	0.117	dlac 2 C8	rep2	dlac	sm68c
129	0.061	0.00375416	0.74152	3.75986	4.41666	5.25	0.1	0.183	dlac 2 C9	rep2	dlac	sw_e
130	0.06	0.0030385	0.788878	3.78129	4.33333	5.16666	0.093	0.177	dlac 2 C10	rep2	dlac	sw_e
131	0.06	0.00296873	0.766731	3.92081	4.41666	5.25	0.089	0.164	dlac 2 C11	rep2	dlac	m97e
132	0.06	0.00350849	0.726252	3.90933	4.58333	5.33333	0.099	0.166	dlac 2 C12	rep2	dlac	m97e
133	0.061	0.00399206	0.76526	3.56293	3.91666	4.83333	0.081	0.161	dlac 2 D1	rep2	dlac	none
134	0.06	0.00407681	0.71771	3.74668	4.41666	5.33333	0.097	0.185	dlac 2 D2	rep2	dlac	R1
135	0.061	0.00289104	0.808417	3.77189	4.33333	5.08333	0.097	0.172	dlac 2 D3	rep2	dlac	sw_e
136	0.06	0.00287846	0.764113	3.97466	4.41666	5.16666	0.085	0.147	dlac 2 D4	rep2	dlac	sw90d
137	0.062	0.00444764	0.727202	3.62315	4.08333	5	0.087	0.166	dlac 2 D5	rep2	dlac	sm97f
138	0.061	0.00334703	0.752442	3.85784	4.33333	5.16666	0.088	0.161	dlac 2 D6	rep2	dlac	m97e
139	0.059	0.0068233	0.554888	3.88762	4.41666	5.16666	0.08	0.119	dlac 2 D7	rep2	dlac	R1finO
140	0.059	0.0136389	0.40226	3.64095	4.25	5.16666	0.076	0.109	dlac 2 D8	rep2	dlac	sm68c
141	0.059	0.00394722	0.678478	3.98617	4.83333	5.58333	0.106	0.171	dlac 2 D9	rep2	dlac	sw90d
142	0.059	0.00149374	0.879894	4.17806	4.75	5.5	0.099	0.184	dlac 2 D10	rep2	dlac	sw90d
143	0.061	0.00246544	0.856949	3.7441	4.16666	4.91666	0.089	0.162	dlac 2 D11	rep2	dlac	sm97f
144	0.088	0.00989644	0.574122	3.80609	4.25	5.16666	0.115	0.191	dlac 2 D12	rep2	dlac	sm97f
145	0.059	0.0128539	0.417598	3.64918	4.33333	5.16666	0.079	0.111	dlac 2 E1	rep2	dlac	sm68c
146	0.06	0.0058299	0.584852	3.98621	4.5	5.25	0.081	0.124	dlac 2 E2	rep2	dlac	R1finO
147	0.064	0.00484202	0.674115	3.82954	4.41666	5.25	0.096	0.166	dlac 2 E3	rep2	dlac	m97e
148	0.071	0.0065272	0.653603	3.65161	4.25	5.08333	0.105	0.179	dlac 2 E4	rep2	dlac	sm97f
149	0.068	0.00311425	0.752804	4.09604	4.75	5.41666	0.112	0.186	dlac 2 E5	rep2	dlac	sw90d
150	0.071	0.0046433	0.711069	3.83543	4.33333	5.16666	0.102	0.182	dlac 2 E6	rep2	dlac	sw_e
151	0.066	0.00444989	0.692703	3.89312	4.5	5.33333	0.101	0.177	dlac 2 E7	rep2	dlac	R1
152	0.061	0.00341806	0.770326	3.74101	4.16666	5.08333	0.085	0.169	dlac 2 E8	rep2	dlac	none
153	0.062	0.00491419	0.693995	3.65278	4.33333	5.16666	0.1	0.176	dlac 2 E9	rep2	dlac	sm97f
154	0.061	0.00280578	0.818643	3.76134	4.33333	5.08333	0.098	0.176	dlac 2 E10	rep2	dlac	sm97f
155	0.06	0.00217984	0.797579	4.15645	4.83333	5.58333	0.104	0.181	dlac 2 E11	rep2	dlac	sw90d
156	0.059	0.00190942	0.824263	4.16219	4.83333	5.5	0.105	0.175	dlac 2 E12	rep2	dlac	sw90d
157	0.058	0.0129957	0.420998	3.55304	4.16666	5.08333	0.075	0.11	dlac 2 F1	rep2	dlac	sm68c
158	0.059	0.00615131	0.577066	3.91788	4.5	5.25	0.084	0.124	dlac 2 F2	rep2	dlac	R1finO
159	0.061	0.00415755	0.698875	3.84325	4.5	5.33333	0.097	0.171	dlac 2 F3	rep2	dlac	m97e
160	0.061	0.00417726	0.733168	3.65703	4.33333	5.08333	0.101	0.17	dlac 2 F4	rep2	dlac	sm97f
161	0.061	0.00264097	0.765807	4.09989	4.83333	5.5	0.109	0.175	dlac 2 F5	rep2	dlac	sw90d
162	0.061	0.00305447	0.778822	3.84461	4.41666	5.25	0.096	0.181	dlac 2 F6	rep2	dlac	sw_e
163	0.06	0.00349449	0.732174	3.88317	4.5	5.33333	0.095	0.172	dlac 2 F7	rep2	dlac	R1
164	0.062	0.00404422	0.730602	3.73643	4.16666	5.16666	0.086	0.175	dlac 2 F8	rep2	dlac	none
165	0.061	0.00395896	0.703633	3.88682	4.58333	5.33333	0.1	0.167	dlac 2 F9	rep2	dlac	m97e
166	0.062	0.00349709	0.731236	3.93198	4.58333	5.41666	0.1	0.18	dlac 2 F10	rep2	dlac	m97e
167	0.062	0.00195044	0.876496	3.94649	4.5	5.25	0.101	0.189	dlac 2 F11	rep2	dlac	sw_e
168	0.06	0.00419951	0.708818	3.75184	4.16666	5.33333	0.081	0.181	dlac 2 F12	rep2	dlac	sw_e
169	0.06	0.0133752	0.418172	3.5893	4.25	5.16666	0.08	0.116	dlac 2 G1	rep2	dlac	sm68c
170	0.061	0.00553438	0.601589	3.98926	4.5	5.16666	0.084	0.123	dlac 2 G2	rep2	dlac	R1finO
171	0.061	0.00402798	0.702324	3.86945	4.5	5.41666	0.095	0.179	dlac 2 G3	rep2	dlac	m97e
172	0.062	0.00456	0.712365	3.66359	4.33333	5.16666	0.1	0.177	dlac 2 G4	rep2	dlac	sm97f
173	0.061	0.00357446	0.692952	4.09417	4.83333	5.75	0.102	0.19	dlac 2 G5	rep2	dlac	sw90d
174	0.061	0.00419457	0.702753	3.80942	4.5	5.5	0.099	0.196	dlac 2 G6	rep2	dlac	sw_e
175	0.061	0.00460838	0.665452	3.88157	4.66666	5.5	0.103	0.177	dlac 2 G7	rep2	dlac	R1
176	0.061	0.00363174	0.746309	3.78016	4.25	5.25	0.087	0.181	dlac 2 G8	rep2	dlac	none
177	0.061	0.00550421	0.61024	3.94166	4.41666	5.08333	0.083	0.123	dlac 2 G9	rep2	dlac	R1finO
178	0.062	0.00572731	0.599152	3.97543	4.5	5.16666	0.086	0.122	dlac 2 G10	rep2	dlac	R1finO
179	0.063	0.00284543	0.771607	4.01425	4.66666	5.41666	0.106	0.184	dlac 2 G11	rep2	dlac	R1
180	0.061	0.00312188	0.752384	3.95069	4.58333	5.41666	0.099	0.182	dlac 2 G12	rep2	dlac	R1
181	0.06	0.0136798	0.414191	3.56942	4.08333	5.08333	0.074	0.112	dlac 2 H1	rep2	dlac	sm68c
182	0.062	0.00657922	0.569193	3.94105	4.41666	5.08333	0.082	0.12	dlac 2 H2	rep2	dlac	R1finO
183	0.062	0.00495784	0.649466	3.88961	4.5	5.5	0.092	0.174	dlac 2 H3	rep2	dlac	m97e
184	0.064	0.00586442	0.649698	3.6786	4.08333	5.41666	0.084	0.198	dlac 2 H4	rep2	dlac	sm97f
185	0.061	0.00340662	0.666474	4.32898	5.66666	6.41666	0.152	0.241	dlac 2 H5	rep2	dlac	sw90d
186	0.06	0.0042829	0.690684	3.82188	4.5	5.5	0.096	0.19	dlac 2 H6	rep2	dlac	sw_e
187	0.061	0.00461101	0.661114	3.90618	4.33333	5.66666	0.082	0.194	dlac 2 H7	rep2	dlac	R1
188	0.06	0.00367147	0.731514	3.81914	4.33333	5.41666	0.088	0.192	dlac 2 H8	rep2	dlac	none
189	0.061	0.0128729	0.42045	3.70021	4.33333	5.33333	0.08	0.121	dlac 2 H9	rep2	dlac	sm68c
190	0.062	0.0137907	0.413722	3.63321	4.25	5.41666	0.08	0.129	dlac 2 H10	rep2	dlac	sm68c
191	0.062	0.00473996	0.680923	3.77591	4.16666	5.33333	0.082	0.178	dlac 2 H11	rep2	dlac	none
192	0.061	0.00455263	0.69409	3.73895	4.16666	5.33333	0.083	0.183	dlac 2 H12	rep2	dlac	none
193	0.063	0.00354002	0.786301	3.66145	4.08333	4.91666	0.088	0.165	dlac 3 A1	rep3	dlac	none
194	0.064	0.00450799	0.719164	3.68905	4.25	5.16666	0.096	0.182	dlac 3 A2	rep3	dlac	R1
195	0.065	0.00419622	0.757907	3.61549	4	4.75	0.088	0.153	dlac 3 A3	rep3	dlac	sw_e
196	0.064	0.00430387	0.73291	3.68309	4.08333	5.08333	0.087	0.178	dlac 3 A4	rep3	dlac	sw90d
197	0.063	0.00442163	0.745605	3.56305	3.91666	4.66666	0.083	0.142	dlac 3 A5	rep3	dlac	sm97f
198	0.062	0.00477401	0.700832	3.65843	4	4.75	0.08	0.131	dlac 3 A6	rep3	dlac	m97e
199	0.062	0.00691631	0.557074	3.93709	4.41666	5.08333	0.082	0.115	dlac 3 A7	rep3	dlac	R1finO
200	0.062	0.0127132	0.39574	4.00387	4.58333	5.58333	0.078	0.115	dlac 3 A8	rep3	dlac	sm68c
201	0.065	0.00529457	0.688767	3.64086	4.08333	5.41666	0.088	0.219	dlac 3 A9	rep3	dlac	none
202	0.064	0.00334477	0.790646	3.73301	4.16666	4.91666	0.092	0.16	dlac 3 A10	rep3	dlac	none
203	0.061	0.0119283	0.400907	4.07066	4.75	5.83333	0.08	0.123	dlac 3 A11	rep3	dlac	sm68c
204	0.06	0.0119582	0.395651	4.07663	4.83333	5.75	0.081	0.116	dlac 3 A12	rep3	dlac	sm68c
205	0.062	0.00343	0.782358	3.6998	4.33333	5.08333	0.104	0.18	dlac 3 B1	rep3	dlac	none
206	0.065	0.00436848	0.73733	3.66182	4.08333	4.91666	0.089	0.163	dlac 3 B2	rep3	dlac	R1
207	0.063	0.00458136	0.730182	3.58971	4.25	4.91666	0.103	0.167	dlac 3 B3	rep3	dlac	sw_e
208	0.063	0.00420071	0.736796	3.67521	4	5.25	0.081	0.195	dlac 3 B4	rep3	dlac	sw90d
209	0.061	0.00393313	0.764281	3.58695	4	4.83333	0.085	0.158	dlac 3 B5	rep3	dlac	sm97f
210	0.061	0.00378366	0.730066	3.80812	4.41666	5.16666	0.096	0.161	dlac 3 B6	rep3	dlac	m97e
211	0.061	0.00525516	0.616441	3.97712	4.41666	5.08333	0.082	0.119	dlac 3 B7	rep3	dlac	R1finO
212	0.06	0.0113899	0.424051	3.91844	4.75	5.5	0.086	0.117	dlac 3 B8	rep3	dlac	sm68c
213	0.061	0.0044274	0.722595	3.63006	4.16666	5.08333	0.091	0.172	dlac 3 B9	rep3	dlac	R1
214	0.062	0.00420609	0.726319	3.70443	4.16666	5.08333	0.088	0.169	dlac 3 B10	rep3	dlac	R1
215	0.059	0.00703021	0.539958	3.93979	4.5	5.5	0.08	0.136	dlac 3 B11	rep3	dlac	R1finO
216	0.059	0.00664282	0.555109	3.93436	4.5	5.41666	0.082	0.133	dlac 3 B12	rep3	dlac	R1finO
217	0.062	0.00405564	0.742004	3.67522	4.16666	5.08333	0.091	0.175	dlac 3 C1	rep3	dlac	none
218	0.065	0.0048087	0.709462	3.67033	4.08333	5.08333	0.088	0.178	dlac 3 C2	rep3	dlac	R1
219	0.063	0.00337662	0.799434	3.66041	4	4.75	0.084	0.148	dlac 3 C3	rep3	dlac	sw_e
220	0.063	0.00317543	0.78404	3.81064	4.41666	5.16666	0.103	0.179	dlac 3 C4	rep3	dlac	sw90d
221	0.063	0.00438833	0.737114	3.61435	4	4.75	0.085	0.145	dlac 3 C5	rep3	dlac	sm97f
222	0.061	0.00409826	0.716816	3.76709	4.25	5.16666	0.087	0.165	dlac 3 C6	rep3	dlac	m97e
223	0.062	0.00820236	0.523881	3.86102	4.33333	5.16666	0.08	0.121	dlac 3 C7	rep3	dlac	R1finO
224	0.06	0.0131834	0.39444	3.84187	4.5	5.5	0.077	0.115	dlac 3 C8	rep3	dlac	sm68c
225	0.063	0.00304332	0.810054	3.74072	4.25	5	0.096	0.171	dlac 3 C9	rep3	dlac	sw_e
226	0.062	0.00355938	0.769568	3.71319	4.25	5.08333	0.094	0.175	dlac 3 C10	rep3	dlac	sw_e
227	0.061	0.00318138	0.767759	3.84699	4.33333	5.25	0.09	0.178	dlac 3 C11	rep3	dlac	m97e
228	0.062	0.00477719	0.678934	3.77545	4.5	5.33333	0.101	0.173	dlac 3 C12	rep3	dlac	m97e
229	0.062	0.00327001	0.792722	3.71169	4.33333	5.08333	0.103	0.181	dlac 3 D1	rep3	dlac	none
230	0.064	0.00434417	0.734806	3.6609	4.08333	4.83333	0.088	0.148	dlac 3 D2	rep3	dlac	R1
231	0.062	0.00296241	0.824621	3.68792	4.08333	4.91666	0.086	0.169	dlac 3 D3	rep3	dlac	sw_e
232	0.063	0.00473937	0.701943	3.68581	4.08333	4.83333	0.084	0.138	dlac 3 D4	rep3	dlac	sw90d
233	0.063	0.00300307	0.820271	3.71036	4.25	5	0.099	0.178	dlac 3 D5	rep3	dlac	sm97f
234	0.062	0.00424251	0.707517	3.79069	4.33333	5.16666	0.092	0.162	dlac 3 D6	rep3	dlac	m97e
235	0.061	0.00710311	0.553619	3.88415	4.41666	5.08333	0.083	0.119	dlac 3 D7	rep3	dlac	R1finO
236	0.059	0.0126313	0.401991	3.83431	4.33333	5.58333	0.073	0.118	dlac 3 D8	rep3	dlac	sm68c
237	0.061	0.00146661	0.947647	3.93388	4.41666	5.08333	0.099	0.182	dlac 3 D9	rep3	dlac	sw90d
238	0.062	0.0046812	0.697521	3.70395	4.5	5.25	0.109	0.18	dlac 3 D10	rep3	dlac	sw90d
239	0.062	0.00364052	0.766316	3.69953	4.33333	5.08333	0.101	0.174	dlac 3 D11	rep3	dlac	sm97f
240	0.062	0.00263205	0.842264	3.75105	4.25	5	0.095	0.174	dlac 3 D12	rep3	dlac	sm97f
241	0.07	0.0150576	0.392552	3.91442	4.5	5.5	0.088	0.13	dlac 3 E1	rep3	dlac	sm68c
242	0.062	0.00427524	0.666097	4.01487	4.41666	5.08333	0.082	0.125	dlac 3 E2	rep3	dlac	R1finO
243	0.063	0.00357761	0.751093	3.81902	4.25	5.16666	0.087	0.171	dlac 3 E3	rep3	dlac	m97e
244	0.063	0.00347731	0.790853	3.66297	4.08333	4.83333	0.088	0.157	dlac 3 E4	rep3	dlac	sm97f
245	0.061	0.00319013	0.785789	3.75522	4.33333	5.08333	0.097	0.169	dlac 3 E5	rep3	dlac	sw90d
246	0.063	0.00361557	0.770722	3.70806	4.08333	5	0.085	0.169	dlac 3 E6	rep3	dlac	sw_e
247	0.065	0.00394875	0.746247	3.75343	4.25	5.08333	0.095	0.173	dlac 3 E7	rep3	dlac	R1
248	0.067	0.0042467	0.746265	3.69647	4.16666	5.08333	0.096	0.187	dlac 3 E8	rep3	dlac	none
249	0.066	0.00230621	0.884152	3.79352	4.25	4.91666	0.1	0.176	dlac 3 E9	rep3	dlac	sm97f
250	0.063	0.00366151	0.776889	3.66237	4.25	4.91666	0.1	0.167	dlac 3 E10	rep3	dlac	sm97f
251	0.062	0.00219948	0.858364	3.88986	4.5	5.16666	0.106	0.179	dlac 3 E11	rep3	dlac	sw90d
252	0.062	0.0025623	0.827998	3.84811	4.5	5.16666	0.108	0.181	dlac 3 E12	rep3	dlac	sw90d
253	0.06	0.0122076	0.413084	3.85463	4.5	5.75	0.079	0.131	dlac 3 F1	rep3	dlac	sm68c
254	0.061	0.00458932	0.646886	3.99938	4.41666	5.08333	0.082	0.123	dlac 3 F2	rep3	dlac	R1finO
255	0.063	0.00241142	0.825217	3.95401	4.41666	5.25	0.094	0.184	dlac 3 F3	rep3	dlac	m97e
256	0.063	0.00289301	0.821493	3.75029	4.25	5.08333	0.096	0.187	dlac 3 F4	rep3	dlac	sm97f
257	0.062	0.00310169	0.78533	3.81392	4.41666	5.16666	0.1	0.175	dlac 3 F5	rep3	dlac	sw90d
258	0.062	0.00265599	0.832371	3.78475	4.33333	5.16666	0.099	0.192	dlac 3 F6	rep3	dlac	sw_e
259	0.061	0.00199952	0.885583	3.85957	4.33333	5.16666	0.094	0.19	dlac 3 F7	rep3	dlac	R1
260	0.062	0.00231154	0.867433	3.7919	4.25	5	0.094	0.174	dlac 3 F8	rep3	dlac	none
261	0.062	0.00294738	0.782687	3.892	4.41666	5.16666	0.095	0.165	dlac 3 F9	rep3	dlac	m97e
262	0.062	0.00552709	0.641777	3.76684	4.16666	5.33333	0.081	0.166	dlac 3 F10	rep3	dlac	m97e
263	0.064	0.00348626	0.769472	3.78188	4.33333	5.08333	0.099	0.172	dlac 3 F11	rep3	dlac	sw_e
264	0.061	0.00381471	0.746017	3.71575	4.16666	5.08333	0.087	0.169	dlac 3 F12	rep3	dlac	sw_e
265	0.062	0.0121471	0.415371	3.9243	4.5	5.66666	0.079	0.127	dlac 3 G1	rep3	dlac	sm68c
266	0.062	0.00620661	0.586717	3.92271	4.41666	5.08333	0.083	0.121	dlac 3 G2	rep3	dlac	R1finO
267	0.062	0.00235393	0.811962	4.02858	4.66666	5.5	0.106	0.203	dlac 3 G3	rep3	dlac	m97e
268	0.063	0.00242624	0.846265	3.84843	4.5	5.25	0.111	0.204	dlac 3 G4	rep3	dlac	sm97f
269	0.063	0.00386894	0.712155	3.9179	4.5	5.5	0.096	0.194	dlac 3 G5	rep3	dlac	sw90d
270	0.063	0.00342519	0.765126	3.80588	4.41666	5.16666	0.101	0.177	dlac 3 G6	rep3	dlac	sw_e
271	0.062	0.00155494	0.925809	3.98106	4.5	5.25	0.103	0.197	dlac 3 G7	rep3	dlac	R1
272	0.061	0.00309606	0.787681	3.7842	4.41666	5.16666	0.101	0.178	dlac 3 G8	rep3	dlac	none
273	0.061	0.00783359	0.534565	3.83949	4.33333	5	0.08	0.113	dlac 3 G9	rep3	dlac	R1finO
274	0.063	0.00937411	0.502642	3.79034	4.25	5.08333	0.079	0.119	dlac 3 G10	rep3	dlac	R1finO
275	0.063	0.00388228	0.738001	3.77603	4.41666	5.16666	0.101	0.173	dlac 3 G11	rep3	dlac	R1
276	0.064	0.0038878	0.742495	3.77247	4.33333	5.16666	0.099	0.177	dlac 3 G12	rep3	dlac	R1
277	0.061	0.0125206	0.408621	3.87522	4.75	5.58333	0.088	0.122	dlac 3 H1	rep3	dlac	sm68c
278	0.062	0.00668157	0.570064	3.90795	4.25	5.08333	0.075	0.12	dlac 3 H2	rep3	dlac	R1finO
279	0.062	0.00469855	0.651447	3.96023	4.5	6.08333	0.088	0.244	dlac 3 H3	rep3	dlac	m97e
280	0.064	0.00514688	0.66571	3.78617	4.25	5.83333	0.087	0.246	dlac 3 H4	rep3	dlac	sm97f
281	0.062	0.00435518	0.642267	4.13499	5.5	6.16666	0.151	0.227	dlac 3 H5	rep3	dlac	sw90d
282	0.061	0.00525173	0.653917	3.7502	4.08333	5.08333	0.076	0.146	dlac 3 H6	rep3	dlac	sw_e
283	0.063	0.00346628	0.745622	3.88944	4.75	5.58333	0.12	0.22	dlac 3 H7	rep3	dlac	R1
284	0.062	0.00515898	0.666199	3.73221	4.08333	5.16666	0.078	0.16	dlac 3 H8	rep3	dlac	none
285	0.06	0.0121773	0.415514	3.83807	4.41666	5.75	0.077	0.133	dlac 3 H9	rep3	dlac	sm68c
286	0.061	0.0119244	0.412736	3.95481	4.83333	5.75	0.088	0.128	dlac 3 H10	rep3	dlac	sm68c
287	0.062	0.00503234	0.672303	3.73529	4.08333	5.08333	0.078	0.153	dlac 3 H11	rep3	dlac	none
288	0.061	0.00442337	0.708446	3.70384	4.08333	5	0.08	0.151	dlac 3 H12	rep3	dlac	none
289	0.061	0.00737501	0.5597	3.77483	4.33333	5.33333	0.084	0.145	RifR 1 A1	rep1	RifR	none
290	0.063	0.0066042	0.579881	3.88947	4.5	5.33333	0.09	0.145	RifR 1 A2	rep1	RifR	R1
291	0.063	0.00755184	0.546399	3.88241	4.58333	5.5	0.093	0.151	RifR 1 A3	rep1	RifR	sw_e
292	0.063	0.00746502	0.543889	3.92158	4.5	5.41666	0.087	0.141	RifR 1 A4	rep1	RifR	sw90d
293	0.062	0.0079844	0.555931	3.68687	4.08333	5	0.078	0.128	RifR 1 A5	rep1	RifR	sm97f
294	0.061	0.00811576	0.523301	3.8545	4.41666	5.41666	0.082	0.138	RifR 1 A6	rep1	RifR	m97e
295	0.06	0.00536523	0.568013	4.25061	4.75	5.58333	0.08	0.127	RifR 1 A7	rep1	RifR	R1finO
296	0.06	0.0104697	0.401386	4.34959	4.83333	6.08333	0.073	0.12	RifR 1 A8	rep1	RifR	sm68c
297	0.064	0.00772975	0.560365	3.7722	4.16666	5.25	0.08	0.146	RifR 1 A9	rep1	RifR	none
298	0.063	0.00743488	0.55528	3.84843	4.41666	5.33333	0.087	0.143	RifR 1 A10	rep1	RifR	none
299	0.061	0.00982637	0.41144	4.4376	5.08333	6	0.08	0.115	RifR 1 A11	rep1	RifR	sm68c
300	0.06	0.00920545	0.423315	4.42826	5.08333	6.08333	0.08	0.12	RifR 1 A12	rep1	RifR	sm68c
301	0.061	0.00738995	0.567328	3.72052	4.41666	5.33333	0.091	0.151	RifR 1 B1	rep1	RifR	none
302	0.062	0.0063949	0.584963	3.88338	4.41666	5.25	0.085	0.137	RifR 1 B2	rep1	RifR	R1
303	0.062	0.00747637	0.546376	3.87167	4.33333	5.33333	0.081	0.137	RifR 1 B3	rep1	RifR	sw_e
304	0.061	0.00673972	0.560423	3.9307	4.5	5.5	0.084	0.145	RifR 1 B4	rep1	RifR	sw90d
305	0.061	0.00723637	0.577266	3.69285	4.16666	5	0.081	0.128	RifR 1 B5	rep1	RifR	sm97f
306	0.06	0.00705854	0.538967	3.97076	4.58333	5.41666	0.084	0.13	RifR 1 B6	rep1	RifR	m97e
307	0.06	0.00526058	0.571282	4.26077	4.75	5.58333	0.08	0.127	RifR 1 B7	rep1	RifR	R1finO
308	0.059	0.00873837	0.432504	4.41571	4.83333	5.91666	0.071	0.112	RifR 1 B8	rep1	RifR	sm68c
309	0.06	0.00585003	0.591838	3.93334	4.41666	5.25	0.08	0.13	RifR 1 B9	rep1	RifR	R1
310	0.06	0.0058373	0.586185	3.97498	4.5	5.33333	0.083	0.132	RifR 1 B10	rep1	RifR	R1
311	0.06	0.00501659	0.568791	4.36292	4.83333	5.83333	0.079	0.138	RifR 1 B11	rep1	RifR	R1finO
312	0.059	0.00476498	0.579821	4.33969	4.83333	5.83333	0.079	0.14	RifR 1 B12	rep1	RifR	R1finO
313	0.061	0.00753848	0.55527	3.76547	4.33333	5.41666	0.084	0.152	RifR 1 C1	rep1	RifR	none
314	0.062	0.00663635	0.573958	3.89327	4.33333	5.16666	0.081	0.128	RifR 1 C2	rep1	RifR	R1
315	0.061	0.00691963	0.55409	3.92809	4.5	5.41666	0.084	0.139	RifR 1 C3	rep1	RifR	sw_e
316	0.061	0.00655897	0.564325	3.9517	4.5	5.41666	0.084	0.139	RifR 1 C4	rep1	RifR	sw90d
317	0.064	0.0077222	0.557869	3.79083	4.25	5.08333	0.083	0.131	RifR 1 C5	rep1	RifR	sm97f
318	0.061	0.00754576	0.528196	3.95665	4.5	5.33333	0.082	0.125	RifR 1 C6	rep1	RifR	m97e
319	0.059	0.00493358	0.581564	4.2669	4.83333	5.58333	0.083	0.126	RifR 1 C7	rep1	RifR	R1finO
320	0.061	0.0090679	0.426407	4.47022	5.08333	6.08333	0.08	0.121	RifR 1 C8	rep1	RifR	sm68c
321	0.063	0.00726529	0.547068	3.94837	4.5	5.41666	0.086	0.14	RifR 1 C9	rep1	RifR	sw_e
322	0.103	0.0311682	0.23616	5.06153	6	7.33333	0.128	0.175	RifR 1 C10	rep1	RifR	sw_e
323	0.061	0.00796216	0.520645	3.91087	4.41666	5.5	0.08	0.138	RifR 1 C11	rep1	RifR	m97e
324	0.061	0.00731514	0.532897	3.98	4.58333	5.41666	0.085	0.131	RifR 1 C12	rep1	RifR	m97e
325	0.062	0.00754364	0.558612	3.77083	4.33333	5.25	0.086	0.141	RifR 1 D1	rep1	RifR	none
326	0.061	0.00616917	0.587409	3.9007	4.41666	5.33333	0.083	0.141	RifR 1 D2	rep1	RifR	R1
327	0.061	0.00708978	0.552563	3.89498	4.41666	5.33333	0.082	0.134	RifR 1 D3	rep1	RifR	sw_e
328	0.061	0.00703388	0.550469	3.92417	4.5	5.33333	0.084	0.132	RifR 1 D4	rep1	RifR	sw90d
329	0.062	0.00665314	0.598283	3.73075	4.16666	5	0.081	0.132	RifR 1 D5	rep1	RifR	sm97f
330	0.062	0.00820598	0.520917	3.88213	4.41666	5.33333	0.082	0.132	RifR 1 D6	rep1	RifR	m97e
331	0.06	0.0054816	0.558696	4.28309	4.75	5.66666	0.078	0.129	RifR 1 D7	rep1	RifR	R1finO
332	0.06	0.0082209	0.448481	4.432	5.08333	5.91666	0.081	0.116	RifR 1 D8	rep1	RifR	sm68c
333	0.06	0.00627214	0.575535	3.9237	4.5	5.41666	0.084	0.141	RifR 1 D9	rep1	RifR	sw90d
334	0.06	0.00611959	0.574781	3.97169	4.58333	5.5	0.085	0.143	RifR 1 D10	rep1	RifR	sw90d
335	0.061	0.00704298	0.574804	3.75579	4.16666	5.08333	0.078	0.13	RifR 1 D11	rep1	RifR	sm97f
336	0.06	0.00864565	0.512549	3.77971	4.41666	5.33333	0.083	0.132	RifR 1 D12	rep1	RifR	sm97f
337	0.06	0.00967964	0.415527	4.39037	4.91666	6	0.075	0.117	RifR 1 E1	rep1	RifR	sm68c
338	0.061	0.00497472	0.585097	4.28391	4.83333	5.66666	0.085	0.136	RifR 1 E2	rep1	RifR	R1finO
339	0.063	0.00846664	0.511448	3.92415	4.5	5.5	0.085	0.14	RifR 1 E3	rep1	RifR	m97e
340	0.063	0.0079356	0.555472	3.72976	4.16666	5.08333	0.081	0.133	RifR 1 E4	rep1	RifR	sm97f
341	0.062	0.00748484	0.539909	3.91595	4.5	5.41666	0.086	0.139	RifR 1 E5	rep1	RifR	sw90d
342	0.063	0.00733768	0.545576	3.94099	4.41666	5.33333	0.082	0.134	RifR 1 E6	rep1	RifR	sw_e
343	0.063	0.00668652	0.564143	3.97601	4.41666	5.33333	0.081	0.135	RifR 1 E7	rep1	RifR	R1
344	0.063	0.00732229	0.567626	3.7916	4.41666	5.33333	0.09	0.15	RifR 1 E8	rep1	RifR	none
345	0.062	0.00702933	0.585447	3.7186	4.16666	5	0.081	0.13	RifR 1 E9	rep1	RifR	sm97f
346	0.065	0.00630148	0.613592	3.80319	4.33333	5.25	0.091	0.157	RifR 1 E10	rep1	RifR	sm97f
347	0.061	0.0066547	0.553882	4.00004	4.58333	5.5	0.085	0.139	RifR 1 E11	rep1	RifR	sw90d
348	0.06	0.00621498	0.573737	3.95195	4.58333	5.41666	0.087	0.139	RifR 1 E12	rep1	RifR	sw90d
349	0.06	0.00888055	0.435979	4.38205	4.83333	5.91666	0.073	0.117	RifR 1 F1	rep1	RifR	sm68c
350	0.061	0.00526401	0.569745	4.30014	4.83333	5.58333	0.084	0.126	RifR 1 F2	rep1	RifR	R1finO
351	0.061	0.0076784	0.532744	3.89016	4.58333	5.41666	0.089	0.137	RifR 1 F3	rep1	RifR	m97e
352	0.063	0.00785832	0.557905	3.73103	4.16666	5.08333	0.081	0.134	RifR 1 F4	rep1	RifR	sm97f
353	0.064	0.00731751	0.552241	3.92693	4.5	5.33333	0.089	0.139	RifR 1 F5	rep1	RifR	sw90d
354	0.061	0.00630555	0.57362	3.95635	4.58333	5.41666	0.088	0.14	RifR 1 F6	rep1	RifR	sw_e
355	0.061	0.00572152	0.592992	3.99101	4.5	5.33333	0.083	0.134	RifR 1 F7	rep1	RifR	R1
356	0.064	0.00716434	0.575541	3.80471	4.33333	5.25	0.087	0.146	RifR 1 F8	rep1	RifR	none
357	0.061	0.00750752	0.541866	3.86621	4.5	5.41666	0.086	0.14	RifR 1 F9	rep1	RifR	m97e
358	0.142	0.0672822	0.252676	2.95609	3	3.58333	0.142	0.165	RifR 1 F10	rep1	RifR	m97e
359	0.062	0.00644364	0.565681	4.00233	4.5	5.58333	0.082	0.151	RifR 1 F11	rep1	RifR	sw_e
360	0.06	0.00611204	0.582352	3.92217	4.5	5.41666	0.085	0.143	RifR 1 F12	rep1	RifR	sw_e
361	0.06	0.00914544	0.423834	4.43827	5.16666	6	0.082	0.116	RifR 1 G1	rep1	RifR	sm68c
362	0.063	0.00569149	0.550286	4.36893	4.83333	5.83333	0.082	0.141	RifR 1 G2	rep1	RifR	R1finO
363	0.061	0.00666836	0.556141	3.9801	4.58333	5.5	0.086	0.14	RifR 1 G3	rep1	RifR	m97e
364	0.061	0.00678006	0.588945	3.73021	4.25	5.16666	0.083	0.14	RifR 1 G4	rep1	RifR	sm97f
365	0.061	0.00668383	0.564301	3.91844	4.58333	5.58333	0.089	0.155	RifR 1 G5	rep1	RifR	sw90d
366	0.06	0.00610527	0.582725	3.92156	4.5	5.41666	0.085	0.143	RifR 1 G6	rep1	RifR	sw_e
367	0.06	0.00534018	0.607384	3.98279	4.58333	5.41666	0.087	0.142	RifR 1 G7	rep1	RifR	R1
368	0.079	0.0167046	0.354267	4.38585	5.16666	6	0.104	0.139	RifR 1 G8	rep1	RifR	none
369	0.061	0.0052554	0.576549	4.25223	4.75	5.58333	0.082	0.131	RifR 1 G9	rep1	RifR	R1finO
370	0.062	0.00504802	0.581262	4.31499	4.83333	5.75	0.084	0.142	RifR 1 G10	rep1	RifR	R1finO
371	0.062	0.00595412	0.584392	4.00939	4.5	5.5	0.083	0.147	RifR 1 G11	rep1	RifR	R1
372	0.062	0.00546614	0.608618	3.99029	4.5	5.33333	0.085	0.139	RifR 1 G12	rep1	RifR	R1
373	0.06	0.00923731	0.42574	4.39492	5.08333	6	0.081	0.118	RifR 1 H1	rep1	RifR	sm68c
374	0.062	0.00486293	0.574081	4.43403	5	6.08333	0.086	0.159	RifR 1 H2	rep1	RifR	R1finO
375	0.063	0.00686664	0.559423	3.96204	4.58333	5.5	0.09	0.148	RifR 1 H3	rep1	RifR	m97e
376	0.063	0.00620246	0.607119	3.81835	4.33333	5.25	0.087	0.149	RifR 1 H4	rep1	RifR	sm97f
377	0.062	0.00560947	0.596532	4.02774	4.66666	5.5	0.091	0.148	RifR 1 H5	rep1	RifR	sw90d
378	0.062	0.00551893	0.607884	3.97929	4.58333	5.5	0.09	0.155	RifR 1 H6	rep1	RifR	sw_e
379	0.06	0.0045412	0.635016	4.0647	4.66666	5.5	0.088	0.148	RifR 1 H7	rep1	RifR	R1
380	0.062	0.00582757	0.613541	3.85391	4.5	5.41666	0.093	0.161	RifR 1 H8	rep1	RifR	none
381	0.062	0.00790763	0.462662	4.45099	4.91666	5.83333	0.077	0.117	RifR 1 H9	rep1	RifR	sm68c
382	0.062	0.009143	0.437849	4.37171	4.91666	5.75	0.079	0.113	RifR 1 H10	rep1	RifR	sm68c
383	0.062	0.00578853	0.617643	3.8392	4.41666	5.33333	0.089	0.155	RifR 1 H11	rep1	RifR	none
384	0.061	0.00527923	0.637806	3.83674	4.41666	5.25	0.089	0.149	RifR 1 H12	rep1	RifR	none
385	0.058	0.00456927	0.608521	4.17584	4.75	5.58333	0.083	0.136	RifR 2 A1	rep2	RifR	none
386	0.059	0.0062636	0.595994	3.7631	4.25	5.16666	0.079	0.136	RifR 2 A2	rep2	RifR	R1
387	0.059	0.00631224	0.592731	3.77076	4.25	5.25	0.079	0.14	RifR 2 A3	rep2	RifR	sw_e
388	0.057	0.00541284	0.581945	4.04553	4.66666	5.58333	0.082	0.138	RifR 2 A4	rep2	RifR	sw90d
389	0.058	0.00585707	0.597393	3.838	4.25	5.16666	0.075	0.128	RifR 2 A5	rep2	RifR	sm97f
390	0.059	0.0065221	0.532813	4.13342	4.66666	5.58333	0.079	0.127	RifR 2 A6	rep2	RifR	m97e
391	0.059	0.00633309	0.564959	3.95029	4.33333	5.41666	0.074	0.134	RifR 2 A7	rep2	RifR	R1finO
392	0.057	0.00789295	0.446507	4.42789	5.08333	5.91666	0.077	0.11	RifR 2 A8	rep2	RifR	sm68c
393	0.056	0.00438329	0.607957	4.19035	4.75	5.66666	0.079	0.137	RifR 2 A9	rep2	RifR	none
394	0.056	0.00396589	0.6257	4.23146	4.83333	5.66666	0.082	0.136	RifR 2 A10	rep2	RifR	none
395	0.056	0.00745457	0.444603	4.53556	5	6.08333	0.069	0.111	RifR 2 A11	rep2	RifR	sm68c
396	0.059	0.00854806	0.454025	4.2549	4.83333	5.66666	0.077	0.111	RifR 2 A12	rep2	RifR	sm68c
397	0.058	0.00469888	0.603477	4.1644	4.75	5.58333	0.083	0.136	RifR 2 B1	rep2	RifR	none
398	0.059	0.0069568	0.571608	3.74001	4.25	5.25	0.079	0.139	RifR 2 B2	rep2	RifR	R1
399	0.059	0.00599108	0.596064	3.83728	4.33333	5.25	0.08	0.136	RifR 2 B3	rep2	RifR	sw_e
400	0.059	0.00548263	0.57914	4.10255	4.75	5.58333	0.086	0.138	RifR 2 B4	rep2	RifR	sw90d
401	0.058	0.00614953	0.575266	3.90092	4.33333	5.33333	0.074	0.131	RifR 2 B5	rep2	RifR	sm97f
402	0.057	0.00633463	0.530844	4.13873	4.75	5.75	0.079	0.133	RifR 2 B6	rep2	RifR	m97e
403	0.057	0.00574765	0.580321	3.95344	4.41666	5.33333	0.075	0.126	RifR 2 B7	rep2	RifR	R1finO
404	0.056	0.00819107	0.431183	4.45822	5	6.08333	0.071	0.112	RifR 2 B8	rep2	RifR	sm68c
405	0.057	0.00578894	0.589619	3.87895	4.41666	5.25	0.078	0.127	RifR 2 B9	rep2	RifR	R1
406	0.059	0.00700682	0.547046	3.89484	4.33333	5.41666	0.075	0.135	RifR 2 B10	rep2	RifR	R1
407	0.057	0.00517493	0.590035	4.06624	4.58333	5.41666	0.078	0.126	RifR 2 B11	rep2	RifR	R1finO
408	0.061	0.00606767	0.600119	3.84574	4.33333	5.16666	0.082	0.134	RifR 2 B12	rep2	RifR	R1finO
409	0.059	0.00459259	0.605578	4.21596	4.75	5.66666	0.082	0.141	RifR 2 C1	rep2	RifR	none
410	0.06	0.00628058	0.590099	3.82458	4.25	5.08333	0.078	0.126	RifR 2 C2	rep2	RifR	R1
411	0.06	0.00595746	0.602507	3.83349	4.33333	5.16666	0.082	0.134	RifR 2 C3	rep2	RifR	sw_e
412	0.059	0.00561245	0.569663	4.12972	4.66666	5.58333	0.081	0.134	RifR 2 C4	rep2	RifR	sw90d
413	0.059	0.00736395	0.534679	3.89194	4.25	5.33333	0.072	0.127	RifR 2 C5	rep2	RifR	sm97f
414	0.058	0.00654534	0.526867	4.14088	4.66666	5.66666	0.077	0.129	RifR 2 C6	rep2	RifR	m97e
415	0.059	0.00608616	0.572602	3.96701	4.41666	5.25	0.077	0.122	RifR 2 C7	rep2	RifR	R1finO
416	0.056	0.00751991	0.448609	4.47561	5	6	0.071	0.11	RifR 2 C8	rep2	RifR	sm68c
417	0.058	0.00636429	0.582262	3.79509	4.33333	5.33333	0.08	0.141	RifR 2 C9	rep2	RifR	sw_e
418	0.059	0.00593621	0.596364	3.85078	4.33333	5.33333	0.079	0.142	RifR 2 C10	rep2	RifR	sw_e
419	0.057	0.0057224	0.549553	4.18278	4.83333	5.66666	0.082	0.128	RifR 2 C11	rep2	RifR	m97e
420	0.06	0.00752793	0.52709	3.93809	4.5	5.41666	0.081	0.13	RifR 2 C12	rep2	RifR	m97e
421	0.062	0.00504197	0.594068	4.22399	4.83333	5.66666	0.089	0.145	RifR 2 D1	rep2	RifR	none
422	0.059	0.00674091	0.571007	3.79915	4.25	5.16666	0.077	0.128	RifR 2 D2	rep2	RifR	R1
423	0.06	0.00626355	0.590752	3.82495	4.33333	5.25	0.081	0.138	RifR 2 D3	rep2	RifR	sw_e
424	0.058	0.00570703	0.571366	4.05825	4.58333	5.58333	0.079	0.138	RifR 2 D4	rep2	RifR	sw90d
425	0.097	0.030746	0.285638	4.02241	4.66666	6.33333	0.117	0.188	RifR 2 D5	rep2	RifR	sm97f
426	0.056	0.00564146	0.549797	4.17465	4.75	5.58333	0.077	0.121	RifR 2 D6	rep2	RifR	m97e
427	0.055	0.00519104	0.600969	3.92765	4.33333	5.25	0.071	0.121	RifR 2 D7	rep2	RifR	R1finO
428	0.056	0.00750171	0.448112	4.48597	5	6	0.071	0.11	RifR 2 D8	rep2	RifR	sm68c
429	0.119	0.0447636	0.211185	4.62972	5.83333	6.58333	0.155	0.18	RifR 2 D9	rep2	RifR	sw90d
430	0.058	0.00511897	0.589244	4.11967	4.58333	5.58333	0.077	0.137	RifR 2 D10	rep2	RifR	sw90d
431	0.059	0.00568448	0.591462	3.95595	4.41666	5.33333	0.077	0.132	RifR 2 D11	rep2	RifR	sm97f
432	0.062	0.00698368	0.597427	3.65493	4.08333	4.91666	0.081	0.131	RifR 2 D12	rep2	RifR	sm97f
433	0.058	0.00864758	0.424422	4.48413	5	6.08333	0.073	0.114	RifR 2 E1	rep2	RifR	sm68c
434	0.059	0.00605145	0.570915	3.98875	4.5	5.5	0.079	0.139	RifR 2 E2	rep2	RifR	R1finO
435	0.059	0.00673586	0.519934	4.17378	4.75	5.66666	0.08	0.128	RifR 2 E3	rep2	RifR	m97e
436	0.059	0.00519043	0.612217	3.97036	4.41666	5.16666	0.078	0.122	RifR 2 E4	rep2	RifR	sm97f
437	0.058	0.00571493	0.563457	4.11276	4.58333	5.58333	0.076	0.132	RifR 2 E5	rep2	RifR	sw90d
438	0.107	0.0310901	0.279652	4.41955	5.41666	6.16666	0.142	0.174	RifR 2 E6	rep2	RifR	sw_e
439	0.057	0.00599363	0.583499	3.86008	4.25	5.16666	0.073	0.122	RifR 2 E7	rep2	RifR	R1
440	0.058	0.00457468	0.597266	4.25256	4.83333	5.66666	0.083	0.134	RifR 2 E8	rep2	RifR	none
441	0.06	0.00605618	0.588001	3.9001	4.33333	5.16666	0.078	0.126	RifR 2 E9	rep2	RifR	sm97f
442	0.059	0.00656023	0.570822	3.84798	4.25	5.25	0.075	0.13	RifR 2 E10	rep2	RifR	sm97f
443	0.058	0.00544159	0.575623	4.11097	4.75	5.58333	0.084	0.134	RifR 2 E11	rep2	RifR	sw90d
444	0.06	0.00624942	0.583942	3.87343	4.33333	5.33333	0.079	0.14	RifR 2 E12	rep2	RifR	sw90d
445	0.058	0.00822902	0.436633	4.47235	5	5.83333	0.073	0.105	RifR 2 F1	rep2	RifR	sm68c
446	0.058	0.00627185	0.545499	4.07768	4.58333	5.58333	0.077	0.132	RifR 2 F2	rep2	RifR	R1finO
447	0.059	0.00581046	0.549139	4.22093	4.83333	5.66666	0.083	0.129	RifR 2 F3	rep2	RifR	m97e
448	0.058	0.00560528	0.601979	3.88175	4.25	5.16666	0.073	0.125	RifR 2 F4	rep2	RifR	sm97f
449	0.075	0.0132152	0.4175	4.15836	4.83333	5.75	0.1	0.145	RifR 2 F5	rep2	RifR	sw90d
450	0.073	0.0111549	0.494707	3.79736	4.41666	5.25	0.099	0.149	RifR 2 F6	rep2	RifR	sw_e
451	0.057	0.00536143	0.614373	3.84753	4.33333	5.16666	0.078	0.128	RifR 2 F7	rep2	RifR	R1
452	0.057	0.00422989	0.624163	4.16698	4.66666	5.58333	0.079	0.138	RifR 2 F8	rep2	RifR	none
453	0.057	0.00581213	0.553156	4.12742	4.75	5.58333	0.081	0.127	RifR 2 F9	rep2	RifR	m97e
454	0.059	0.00634302	0.543265	4.10515	4.75	5.66666	0.084	0.137	RifR 2 F10	rep2	RifR	m97e
455	0.059	0.00570291	0.611156	3.82318	4.33333	5.33333	0.081	0.148	RifR 2 F11	rep2	RifR	sw_e
456	0.063	0.00685037	0.619949	3.57906	4.08333	4.91666	0.087	0.143	RifR 2 F12	rep2	RifR	sw_e
457	0.057	0.00770838	0.447873	4.46721	5	5.83333	0.073	0.105	RifR 2 G1	rep2	RifR	sm68c
458	0.057	0.00534083	0.599008	3.95265	4.5	5.41666	0.08	0.136	RifR 2 G2	rep2	RifR	R1finO
459	0.059	0.00595756	0.544391	4.21182	4.75	5.66666	0.08	0.13	RifR 2 G3	rep2	RifR	m97e
460	0.059	0.00578097	0.594825	3.9053	4.41666	5.33333	0.08	0.137	RifR 2 G4	rep2	RifR	sm97f
461	0.06	0.00532788	0.578702	4.18418	4.75	5.58333	0.084	0.134	RifR 2 G5	rep2	RifR	sw90d
462	0.06	0.00594056	0.601947	3.84177	4.41666	5.25	0.085	0.139	RifR 2 G6	rep2	RifR	sw_e
463	0.06	0.00640132	0.587113	3.8116	4.33333	5.33333	0.082	0.146	RifR 2 G7	rep2	RifR	R1
464	0.058	0.00443003	0.611126	4.20869	4.83333	5.75	0.085	0.147	RifR 2 G8	rep2	RifR	none
465	0.058	0.00573592	0.58158	3.97829	4.5	5.41666	0.079	0.133	RifR 2 G9	rep2	RifR	R1finO
466	0.12	0.0552612	0.189286	4.09656	5.5	6.25	0.157	0.181	RifR 2 G10	rep2	RifR	R1finO
467	0.059	0.00636144	0.582276	3.82513	4.25	5.33333	0.076	0.141	RifR 2 G11	rep2	RifR	R1
468	0.062	0.00736944	0.593902	3.5861	4.08333	4.91666	0.084	0.136	RifR 2 G12	rep2	RifR	R1
469	0.059	0.00749801	0.457089	4.51313	5	5.83333	0.074	0.108	RifR 2 H1	rep2	RifR	sm68c
470	0.059	0.00586926	0.578472	3.98949	4.5	5.58333	0.08	0.147	RifR 2 H2	rep2	RifR	R1finO
471	0.058	0.00513614	0.572249	4.23616	4.91666	5.75	0.086	0.137	RifR 2 H3	rep2	RifR	m97e
472	0.059	0.005457	0.61035	3.90045	4.33333	5.41666	0.078	0.148	RifR 2 H4	rep2	RifR	sm97f
473	0.058	0.00436637	0.619009	4.17847	4.83333	5.66666	0.087	0.144	RifR 2 H5	rep2	RifR	sw90d
474	0.059	0.00499498	0.632123	3.90605	4.41666	5.33333	0.082	0.145	RifR 2 H6	rep2	RifR	sw_e
475	0.058	0.00492345	0.628082	3.92693	4.41666	5.41666	0.079	0.147	RifR 2 H7	rep2	RifR	R1
476	0.058	0.00375041	0.636316	4.3038	4.83333	5.75	0.082	0.145	RifR 2 H8	rep2	RifR	none
477	0.057	0.00717288	0.463821	4.46884	5	6	0.073	0.116	RifR 2 H9	rep2	RifR	sm68c
478	0.057	0.00705682	0.467987	4.46392	5.08333	5.91666	0.076	0.112	RifR 2 H10	rep2	RifR	sm68c
479	0.058	0.00396959	0.629597	4.25952	4.83333	5.75	0.084	0.147	RifR 2 H11	rep2	RifR	none
480	0.061	0.00482703	0.646087	3.92616	4.5	5.33333	0.089	0.15	RifR 2 H12	rep2	RifR	none
481	0.061	0.00688704	0.580186	3.75954	4.33333	5.16667	0.085	0.137	RifR 3 A1	rep3	RifR	none
482	0.063	0.00843138	0.539933	3.72486	4.16667	5.08333	0.08	0.13	RifR 3 A2	rep3	RifR	R1
483	0.062	0.00737873	0.571146	3.72678	4.25	5.16667	0.085	0.14	RifR 3 A3	rep3	RifR	sw_e
484	0.06	0.00637802	0.561485	3.99207	4.58333	5.5	0.084	0.139	RifR 3 A4	rep3	RifR	sw90d
485	0.06	0.00651869	0.568617	3.90363	4.33333	5.25	0.077	0.129	RifR 3 A5	rep3	RifR	sm97f
486	0.06	0.00676033	0.530377	4.11646	4.66667	5.5	0.081	0.124	RifR 3 A6	rep3	RifR	m97e
487	0.059	0.00641869	0.558225	3.97388	4.41667	5.33333	0.076	0.125	RifR 3 A7	rep3	RifR	R1finO
488	0.06	0.00968038	0.415425	4.39126	4.91667	5.75	0.075	0.105	RifR 3 A8	rep3	RifR	sm68c
489	0.058	0.00618889	0.586898	3.81274	4.33333	5.25	0.079	0.134	RifR 3 A9	rep3	RifR	none
490	0.057	0.00589674	0.595269	3.81114	4.33333	5.16667	0.078	0.127	RifR 3 A10	rep3	RifR	none
491	0.057	0.00872967	0.42861	4.3777	5	5.83333	0.075	0.106	RifR 3 A11	rep3	RifR	sm68c
492	0.059	0.010074	0.407339	4.33935	4.91667	5.83333	0.075	0.108	RifR 3 A12	rep3	RifR	sm68c
493	0.062	0.00695746	0.571579	3.8268	4.33333	5.25	0.083	0.139	RifR 3 B1	rep3	RifR	none
494	0.062	0.00769229	0.552622	3.77639	4.25	5.16667	0.081	0.132	RifR 3 B2	rep3	RifR	R1
495	0.061	0.00656234	0.584295	3.81576	4.33333	5.16667	0.083	0.133	RifR 3 B3	rep3	RifR	sw_e
496	0.06	0.00663958	0.550094	4.00167	4.5	5.41667	0.08	0.13	RifR 3 B4	rep3	RifR	sw90d
497	0.059	0.0061283	0.577409	3.92204	4.33333	5.25	0.075	0.126	RifR 3 B5	rep3	RifR	sm97f
498	0.059	0.0064968	0.532781	4.14097	4.75	5.58333	0.082	0.126	RifR 3 B6	rep3	RifR	m97e
499	0.06	0.00620062	0.564089	4.02365	4.5	5.41667	0.079	0.13	RifR 3 B7	rep3	RifR	R1finO
500	0.059	0.00947113	0.41933	4.36241	4.83333	5.75	0.072	0.106	RifR 3 B8	rep3	RifR	sm68c
501	0.061	0.00652217	0.584005	3.82816	4.25	5.08333	0.079	0.126	RifR 3 B9	rep3	RifR	R1
502	0.059	0.00608152	0.593427	3.82908	4.25	5.08333	0.077	0.124	RifR 3 B10	rep3	RifR	R1
503	0.056	0.00540764	0.580912	4.02391	4.41667	5.5	0.071	0.131	RifR 3 B11	rep3	RifR	R1finO
504	0.059	0.00600479	0.563692	4.05359	4.41667	5.41667	0.073	0.126	RifR 3 B12	rep3	RifR	R1finO
505	0.061	0.00637576	0.591038	3.82102	4.33333	5.25	0.083	0.141	RifR 3 C1	rep3	RifR	none
506	0.062	0.00634588	0.594258	3.83558	4.33333	5.08333	0.083	0.129	RifR 3 C2	rep3	RifR	R1
507	0.061	0.00667159	0.58138	3.80648	4.33333	5.16667	0.083	0.132	RifR 3 C3	rep3	RifR	sw_e
508	0.06	0.00681191	0.551444	3.94541	4.5	5.5	0.082	0.14	RifR 3 C4	rep3	RifR	sw90d
509	0.059	0.00688044	0.559781	3.83874	4.25	5.16667	0.075	0.123	RifR 3 C5	rep3	RifR	sm97f
510	0.059	0.00725294	0.520981	4.02343	4.58333	5.5	0.079	0.127	RifR 3 C6	rep3	RifR	m97e
511	0.059	0.00671429	0.549314	3.95639	4.5	5.41667	0.08	0.13	RifR 3 C7	rep3	RifR	R1finO
512	0.057	0.00898349	0.430677	4.29013	4.75	5.5	0.07	0.095	RifR 3 C8	rep3	RifR	sm68c
513	0.058	0.00575237	0.607837	3.80173	4.33333	5.16667	0.08	0.131	RifR 3 C9	rep3	RifR	sw_e
514	0.059	0.00555072	0.611606	3.8646	4.41667	5.25	0.083	0.137	RifR 3 C10	rep3	RifR	sw_e
515	0.057	0.00599592	0.544251	4.13775	4.75	5.58333	0.08	0.125	RifR 3 C11	rep3	RifR	m97e
516	0.059	0.00648765	0.529652	4.16809	4.66667	5.58333	0.077	0.125	RifR 3 C12	rep3	RifR	m97e
517	0.062	0.00717154	0.569184	3.78966	4.25	5.16667	0.082	0.135	RifR 3 D1	rep3	RifR	none
518	0.061	0.0079831	0.541998	3.75195	4.16667	5.25	0.077	0.137	RifR 3 D2	rep3	RifR	R1
519	0.062	0.00667167	0.578698	3.85221	4.33333	5.16667	0.082	0.132	RifR 3 D3	rep3	RifR	sw_e
520	0.062	0.0067454	0.550147	4.03215	4.5	5.41667	0.081	0.132	RifR 3 D4	rep3	RifR	sw90d
521	0.061	0.00632797	0.582682	3.88873	4.33333	5.08333	0.079	0.121	RifR 3 D5	rep3	RifR	sm97f
522	0.058	0.00719521	0.520927	4.00637	4.5	5.5	0.076	0.126	RifR 3 D6	rep3	RifR	m97e
523	0.057	0.00586948	0.574638	3.95603	4.41667	5.25	0.075	0.12	RifR 3 D7	rep3	RifR	R1finO
524	0.058	0.0107085	0.40094	4.2136	4.66667	5.83333	0.07	0.11	RifR 3 D8	rep3	RifR	sm68c
525	0.059	0.00673741	0.55641	3.89975	4.41667	5.41667	0.079	0.136	RifR 3 D9	rep3	RifR	sw90d
526	0.06	0.00552227	0.597471	3.99275	4.5	5.41667	0.082	0.139	RifR 3 D10	rep3	RifR	sw90d
527	0.059	0.0059416	0.581519	3.94752	4.33333	5.25	0.074	0.126	RifR 3 D11	rep3	RifR	sm97f
528	0.06	0.0062247	0.573862	3.94837	4.33333	5.33333	0.075	0.132	RifR 3 D12	rep3	RifR	sm97f
529	0.06	0.0102013	0.402354	4.40366	5	5.91667	0.077	0.109	RifR 3 E1	rep3	RifR	sm68c
530	0.06	0.00625483	0.563191	4.01461	4.41667	5.5	0.076	0.138	RifR 3 E2	rep3	RifR	R1finO
531	0.06	0.00705775	0.523966	4.08465	4.66667	5.58333	0.081	0.13	RifR 3 E3	rep3	RifR	m97e
532	0.06	0.00600835	0.594161	3.87302	4.33333	5.16667	0.079	0.128	RifR 3 E4	rep3	RifR	sm97f
533	0.059	0.00570939	0.585214	3.99072	4.5	5.41667	0.08	0.134	RifR 3 E5	rep3	RifR	sw90d
534	0.06	0.00666809	0.573128	3.83337	4.33333	5.25	0.08	0.135	RifR 3 E6	rep3	RifR	sw_e
535	0.059	0.00567296	0.612956	3.82055	4.33333	5.25	0.081	0.141	RifR 3 E7	rep3	RifR	R1
536	0.061	0.00667669	0.582232	3.79961	4.25	5.16667	0.08	0.134	RifR 3 E8	rep3	RifR	none
537	0.062	0.00632908	0.588795	3.87567	4.33333	5.16667	0.082	0.132	RifR 3 E9	rep3	RifR	sm97f
538	0.062	0.00709152	0.566356	3.82839	4.25	5.16667	0.08	0.131	RifR 3 E10	rep3	RifR	sm97f
539	0.062	0.00663977	0.542136	4.12084	4.66667	5.58333	0.084	0.137	RifR 3 E11	rep3	RifR	sw90d
540	0.06	0.00554833	0.58887	4.04308	4.58333	5.5	0.083	0.14	RifR 3 E12	rep3	RifR	sw90d
541	0.059	0.0116346	0.388446	4.17961	4.75	5.75	0.074	0.109	RifR 3 F1	rep3	RifR	sm68c
542	0.059	0.00508812	0.61109	4.01026	4.5	5.33333	0.08	0.132	RifR 3 F2	rep3	RifR	R1finO
543	0.06	0.00728512	0.520797	4.04862	4.66667	5.5	0.083	0.127	RifR 3 F3	rep3	RifR	m97e
544	0.06	0.00612438	0.583889	3.90839	4.33333	5.25	0.077	0.13	RifR 3 F4	rep3	RifR	sm97f
545	0.059	0.00658499	0.558645	3.92512	4.41667	5.41667	0.078	0.135	RifR 3 F5	rep3	RifR	sw90d
546	0.06	0.00644761	0.582194	3.83143	4.33333	5.16667	0.081	0.129	RifR 3 F6	rep3	RifR	sw_e
547	0.059	0.00657346	0.584633	3.75363	4.25	5.08333	0.08	0.128	RifR 3 F7	rep3	RifR	R1
548	0.059	0.00584037	0.605209	3.82139	4.33333	5.16667	0.081	0.132	RifR 3 F8	rep3	RifR	none
549	0.059	0.00689932	0.535912	4.0046	4.66667	5.58333	0.084	0.136	RifR 3 F9	rep3	RifR	m97e
550	0.059	0.00638723	0.548094	4.05631	4.75	5.5	0.087	0.129	RifR 3 F10	rep3	RifR	m97e
551	0.06	0.00576552	0.612426	3.82487	4.33333	5.33333	0.082	0.15	RifR 3 F11	rep3	RifR	sw_e
552	0.059	0.00552464	0.612934	3.86391	4.33333	5.33333	0.079	0.144	RifR 3 F12	rep3	RifR	sw_e
553	0.059	0.00982828	0.424224	4.22483	4.75	5.83333	0.074	0.116	RifR 3 G1	rep3	RifR	sm68c
554	0.059	0.00598953	0.57454	3.98149	4.41667	5.5	0.076	0.141	RifR 3 G2	rep3	RifR	R1finO
555	0.058	0.00610381	0.55419	4.06274	4.66667	5.66667	0.081	0.14	RifR 3 G3	rep3	RifR	m97e
556	0.059	0.00560214	0.603318	3.9024	4.33333	5.25	0.077	0.132	RifR 3 G4	rep3	RifR	sm97f
557	0.06	0.00567365	0.592309	3.98189	4.58333	5.41667	0.086	0.139	RifR 3 G5	rep3	RifR	sw90d
558	0.061	0.00604068	0.600099	3.85329	4.33333	5.33333	0.082	0.147	RifR 3 G6	rep3	RifR	sw_e
559	0.06	0.00656094	0.582543	3.79922	4.25	5.16667	0.079	0.132	RifR 3 G7	rep3	RifR	R1
560	0.06	0.0063483	0.595679	3.77075	4.25	5.25	0.081	0.144	RifR 3 G8	rep3	RifR	none
561	0.059	0.00612174	0.574356	3.94475	4.41667	5.41667	0.078	0.137	RifR 3 G9	rep3	RifR	R1finO
562	0.058	0.00534656	0.594213	4.01201	4.41667	5.41667	0.074	0.133	RifR 3 G10	rep3	RifR	R1finO
563	0.06	0.00628682	0.595876	3.78583	4.25	5.16667	0.08	0.136	RifR 3 G11	rep3	RifR	R1
564	0.06	0.00623912	0.601593	3.76252	4.25	5.16667	0.081	0.138	RifR 3 G12	rep3	RifR	R1
565	0.06	0.0101582	0.423867	4.19014	4.83333	5.75	0.079	0.116	RifR 3 H1	rep3	RifR	sm68c
566	0.06	0.00522269	0.607217	4.02052	4.5	5.41667	0.081	0.139	RifR 3 H2	rep3	RifR	R1finO
567	0.06	0.00560694	0.567959	4.17344	4.83333	5.75	0.087	0.146	RifR 3 H3	rep3	RifR	m97e
568	0.061	0.0053366	0.613841	3.96892	4.41667	5.41667	0.081	0.147	RifR 3 H4	rep3	RifR	sm97f
569	0.061	0.00540834	0.597878	4.05255	4.58333	5.5	0.084	0.144	RifR 3 H5	rep3	RifR	sw90d
570	0.06	0.00542884	0.627233	3.8305	4.41667	5.33333	0.087	0.153	RifR 3 H6	rep3	RifR	sw_e
571	0.061	0.00544764	0.627897	3.84727	4.33333	5.16667	0.083	0.138	RifR 3 H7	rep3	RifR	R1
572	0.06	0.00548505	0.628067	3.80902	4.25	5.33333	0.08	0.155	RifR 3 H8	rep3	RifR	none
573	0.057	0.0089881	0.436086	4.23575	4.75	6	0.072	0.123	RifR 3 H9	rep3	RifR	sm68c
574	0.057	0.00797402	0.45759	4.2983	4.83333	5.75	0.073	0.111	RifR 3 H10	rep3	RifR	sm68c
575	0.059	0.00569911	0.615907	3.79477	4.25	5.25	0.079	0.144	RifR 3 H11	rep3	RifR	none
576	0.06	0.00555065	0.628249	3.78899	4.33333	5.25	0.085	0.15	RifR 3 H12	rep3	RifR	none

## Sheet: vertical_transmission_4
strain	rep	timepoint	CFU_LB	dil_LB	CFU_Amp	dil_Amp
no	1	0	18	6	0	6
R1_wt	1	0	33	6	18	6
R1+sw_e_1	1	0	19	6	19	6
R1+sw_e_2	1	0	18	6	17	6
R1+sw_e_3	1	0	18	6	13	6
R1+sw_e_4	1	0	21	6	10	6
R1+sw90d_1	1	0	10	6	7	6
R1+sw90d_2	1	0	20	6	7	6
R1+sw90d_3	1	0	15	6	11	6
R1+sw90d_4	1	0	22	6	17	6
sw_e	1	0	9	6	0	6
sw90d	1	0	18	6	0	6
no	2	0	20	6	0	6
R1_wt	2	0	28	6	25	6
R1+sw_e_1	2	0	22	6	15	6
R1+sw_e_2	2	0	14	6	8	6
R1+sw_e_3	2	0	24	6	22	6
R1+sw_e_4	2	0	19	6	18	6
R1+sw90d_1	2	0	16	6	11	6
R1+sw90d_2	2	0	17	6	10	6
R1+sw90d_3	2	0	14	6	9	6
R1+sw90d_4	2	0	16	6	19	6
sw_e	2	0	12	6	0	6
sw90d	2	0	15	6	0	6
no	3	0
R1_wt	3	0
R1+sw_e_1	3	0
R1+sw_e_2	3	0
R1+sw_e_3	3	0
R1+sw_e_4	3	0
R1+sw90d_1	3	0
R1+sw90d_2	3	0
R1+sw90d_3	3	0
R1+sw90d_4	3	0
sw_e	3	0
sw90d	3	0
no	4	0
R1_wt	4	0
R1+sw_e_1	4	0
R1+sw_e_2	4	0
R1+sw_e_3	4	0
R1+sw_e_4	4	0
R1+sw90d_1	4	0
R1+sw90d_2	4	0
R1+sw90d_3	4	0
R1+sw90d_4	4	0
sw_e	4	0
sw90d	4	0
no	1	1	32	6	0	6
R1_wt	1	1	11	6	12	6
R1+sw_e_1	1	1	21	6	19	6
R1+sw_e_2	1	1	15	6	19	6
R1+sw_e_3	1	1	24	6	18	6
R1+sw_e_4	1	1	16	6	19	6
R1+sw90d_1	1	1	25	6	11	6
R1+sw90d_2	1	1	14	6	6	6
R1+sw90d_3	1	1	15	6	12	6
R1+sw90d_4	1	1	12	6	10	6
sw_e	1	1	18	6	0	6
sw90d	1	1	15	6	0	6
no	2	1	18	6	0	6
R1_wt	2	1	13	6	16	6
R1+sw_e_1	2	1	20	6	13	6
R1+sw_e_2	2	1	20	6	15	6
R1+sw_e_3	2	1	18	6	15	6
R1+sw_e_4	2	1	11	6	9	6
R1+sw90d_1	2	1	14	6	4	6
R1+sw90d_2	2	1	13	6	5	6
R1+sw90d_3	2	1	9	6	4	6
R1+sw90d_4	2	1	6	6	4	6
sw_e	2	1	16	6	0	6
sw90d	2	1	16	6	0	6
no	3	1	19	6	0	6
R1_wt	3	1	11	6	14	6
R1+sw_e_1	3	1	16	6	9	6
R1+sw_e_2	3	1	22	6	16	6
R1+sw_e_3	3	1	17	6	13	6
R1+sw_e_4	3	1	13	6	11	6
R1+sw90d_1	3	1	11	6	9	6
R1+sw90d_2	3	1	14	6	6	6
R1+sw90d_3	3	1	13	6	10	6
R1+sw90d_4	3	1	13	6	6	6
sw_e	3	1	24	6	0	6
sw90d	3	1	19	6	0	6
no	4	1	15	6	0	6
R1_wt	4	1	8	6	13	6
R1+sw_e_1	4	1	14	6	11	6
R1+sw_e_2	4	1	20	6	20	6
R1+sw_e_3	4	1	12	6	17	6
R1+sw_e_4	4	1	9	6	10	6
R1+sw90d_1	4	1	13	6	6	6
R1+sw90d_2	4	1	7	6	8	6
R1+sw90d_3	4	1	6	6	6	6
R1+sw90d_4	4	1	11	6	8	6
sw_e	4	1	13	6	0	6
sw90d	4	1	22	6	0	6
no	1	2	32	6	0	6
R1_wt	1	2	14	6	19	6
R1+sw_e_1	1	2	22	6	11	6
R1+sw_e_2	1	2	29	6	17	6
R1+sw_e_3	1	2	11	6	16	6
R1+sw_e_4	1	2	15	6	16	6
R1+sw90d_1	1	2	15	6	6	6
R1+sw90d_2	1	2	24	6	9	6
R1+sw90d_3	1	2	17	6	4	6
R1+sw90d_4	1	2	12	6	4	6
sw_e	1	2	17	6	0	6
sw90d	1	2	14	6	0	6
no	2	2	23	6	0	6
R1_wt	2	2	26	6	12	6
R1+sw_e_1	2	2	16	6	18	6
R1+sw_e_2	2	2	16	6	19	6
R1+sw_e_3	2	2	9	6	19	6
R1+sw_e_4	2	2	16	6	10	6
R1+sw90d_1	2	2	16	6	5	6
R1+sw90d_2	2	2	18	6	7	6
R1+sw90d_3	2	2	8	6	5	6
R1+sw90d_4	2	2	10	6	4	6
sw_e	2	2	19	6	0	6
sw90d	2	2	18	6	0	6
no	3	2	44	6	0	6
R1_wt	3	2	40	6	24	6
R1+sw_e_1	3	2	22	6	24	6
R1+sw_e_2	3	2	23	6	17	6
R1+sw_e_3	3	2	18	6	19	6
R1+sw_e_4	3	2	17	6	19	6
R1+sw90d_1	3	2	13	6	6	6
R1+sw90d_2	3	2	16	6	7	6
R1+sw90d_3	3	2	9	6	5	6
R1+sw90d_4	3	2	15	6	5	6
sw_e	3	2	23	6	0	6
sw90d	3	2	17	6	0	6
no	1	4	23	6	0	3
R1_wt	1	4	14	6	16	6
R1+sw_e_1	1	4	16	6	23	6
R1+sw_e_2	1	4	23	6	13	6
R1+sw_e_3	1	4	18	6	14	6
R1+sw_e_4	1	4	14	6	11	6
R1+sw90d_1	1	4	18	6	15	5
R1+sw90d_2	1	4	18	6	33	5
R1+sw90d_3	1	4	16	6	29	5
R1+sw90d_4	1	4	19	6	24	5
sw_e	1	4	14	6	0	3
sw90d	1	4	19	6	0	3
no	2	4	12	6	0	3
R1_wt	2	4	26	6	18	6
R1+sw_e_1	2	4	15	6	16	6
R1+sw_e_2	2	4	18	6	26	6
R1+sw_e_3	2	4	17	6	18	6
R1+sw_e_4	2	4	21	6	25	6
R1+sw90d_1	2	4	19	6	12	5
R1+sw90d_2	2	4	9	6	25	5
R1+sw90d_3	2	4	18	6	25	5
R1+sw90d_4	2	4	19	6	21	5
sw_e	2	4	16	6	0	3
sw90d	2	4	13	6	0	3
no	3	4	21	6	0	3
R1_wt	3	4	22	6	22	6
R1+sw_e_1	3	4	32	6	15	6
R1+sw_e_2	3	4	15	6	23	6
R1+sw_e_3	3	4	17	6	20	6
R1+sw_e_4	3	4	24	6	19	6
R1+sw90d_1	3	4	10	6	20	5
R1+sw90d_2	3	4	19	6	21	5
R1+sw90d_3	3	4	21	6	21	5
R1+sw90d_4	3	4	12	6	20	5
sw_e	3	4	23	6	0	3
sw90d	3	4	19	6	0	3
no	1	6	44	6	0	3
R1_wt	1	6	15	6	26	6
R1+sw_e_1	1	6	22	6	24	6
R1+sw_e_2	1	6	20	6	27	6
R1+sw_e_3	1	6	26	6	14	6
R1+sw_e_4	1	6	27	6	17	6
R1+sw90d_1	1	6	30	6	5	4
R1+sw90d_2	1	6	32	6	25	4
R1+sw90d_3	1	6	29	6	53	4
R1+sw90d_4	1	6	19	6	5	5
sw_e	1	6	18	6	0	3
sw90d	1	6	26	6	0	3
no	2	6	28	6	0	3
R1_wt	2	6	19	6	27	6
R1+sw_e_1	2	6	27	6	24	6
R1+sw_e_2	2	6	24	6	22	6
R1+sw_e_3	2	6	26	6	29	6
R1+sw_e_4	2	6	23	6	26	6
R1+sw90d_1	2	6	24	6	18	5
R1+sw90d_2	2	6	26	6	22	5
R1+sw90d_3	2	6	16	6	21	5
R1+sw90d_4	2	6	23	6	11	5
sw_e	2	6	14	6	0	3
sw90d	2	6	21	6	0	3
no	3	6	22	6	0	3
R1_wt	3	6	30	6	25	6
R1+sw_e_1	3	6	27	6	13	6
R1+sw_e_2	3	6	31	6	18	6
R1+sw_e_3	3	6	24	6	28	6
R1+sw_e_4	3	6	33	6	23	6
R1+sw90d_1	3	6	33	6	26	5
R1+sw90d_2	3	6	23	6	7	5
R1+sw90d_3	3	6	17	6	10	5
R1+sw90d_4	3	6	17	6	11	4
sw_e	3	6	27	6	0	3
sw90d	3	6	23	6	0	3
no	1	8	28	6	0	3
R1_wt	1	8	39	6	30	6
R1+sw_e_1	1	8	26	6	23	6
R1+sw_e_2	1	8	35	6	25	6
R1+sw_e_3	1	8	30	6	32	6
R1+sw_e_4	1	8	20	6	20	6
R1+sw90d_1	1	8	13	6	45	4
R1+sw90d_2	1	8	26	6	61	4
R1+sw90d_3	1	8	8	6	26	4
R1+sw90d_4	1	8	25	6	12	4
sw_e	1	8	22	6	0	3
sw90d	1	8	18	6	0	3
no	2	8	34	6	0	3
R1_wt	2	8	19	6	21	6
R1+sw_e_1	2	8	23	6	30	6
R1+sw_e_2	2	8	21	6	19	6
R1+sw_e_3	2	8	25	6	19	6
R1+sw_e_4	2	8	12	6	19	6
R1+sw90d_1	2	8	20	6	6	3
R1+sw90d_2	2	8	15	6	17	3
R1+sw90d_3	2	8	15	6	51	3
R1+sw90d_4	2	8	19	6	29	3
sw_e	2	8	24	6	0	3
sw90d	2	8	20	6	0	3
no	3	8				3
R1_wt	3	8	24	6	21	6
R1+sw_e_1	3	8	34	6	32	6
R1+sw_e_2	3	8	22	6	19	6
R1+sw_e_3	3	8	22	6	25	6
R1+sw_e_4	3	8	24	6	24	6
R1+sw90d_1	3	8	12	6	52	4
R1+sw90d_2	3	8	18	6	13	4
R1+sw90d_3	3	8	16	6	34	4
R1+sw90d_4	3	8	25	6	34	3
sw_e	3	8	18	6	0	3
sw90d	3	8	20	6	0	3

## Sheet: horiz_transmission_5AB
donor	recipient	rep	timepoint	LB_CFU	LB_not_red	LB_dil	Amp_CFU	Amp_don	Amp_white	Amp_red	Amp_not_red	Amp_dil	LB_p_blue	LB_p_white	LB_p_red	Amp_p_blue	Amp_p_white	Amp_p_red
wt	none	1	0	23		4	4	4	0	0		2
wt	w_e	1	0	26		4	8	8	0	0		2
wt	w90c	1	0	27		4	7	7	0	0		2
wt	w90d	1	0	21		4	6	6	0	0		2
wt	m97f	1	0	20		4	4	4	0	0		2
wt	m68c	1	0	25		4	4	4	0	0		2
finO	none	1	0	28		4	15	15	0	0		2
finO	w_e	1	0	30		4	14	14	0	0		2
finO	w90c	1	0	29		4	11	11	0	0		2
finO	w90d	1	0	18		4	9	9	0	0		2
finO	m97f	1	0	22		4	8	8	0	0		2
finO	m68c	1	0	22		4	14	14	0	0		2
wt	none	2	0	23		4	4	4	0	0		2
wt	w_e	2	0	26		4	4	4	0	0		2
wt	w90c	2	0	27		4	47	47	0	0		1
wt	w90d	2	0	21		4	5	5	0	0		2
wt	m97f	2	0	20		4	43	43	0	0		1
wt	m68c	2	0	25		4	47	47	0	0		1
finO	none	2	0	28		4	9	9	0	0		2
finO	w_e	2	0	30		4	11	11	0	0		2
finO	w90c	2	0	29		4	13	13	0	0		2
finO	w90d	2	0	18		4	6	6	0	0		2
finO	m97f	2	0	22		4	10	10	0	0		2
finO	m68c	2	0	22		4	9	9	0	0		2
wt	none	3	0	29		4	38	38	0	0		1
wt	w_e	3	0	24		4	49	49	0	0		1
wt	w90c	3	0	26		4	6	6	0	0		2
wt	w90d	3	0	23		4	32	32	0	0		1
wt	m97f	3	0	14		4	33	33	0	0		1
wt	m68c	3	0	18		4	5	5	0	0		2
finO	none	3	0	21		4	13	13	0	0		2
finO	w_e	3	0	26		4	13	13	0	0		2
finO	w90c	3	0	25		4	12	12	0	0		2
finO	w90d	3	0	28		4	9	9	0	0		2
finO	m97f	3	0	24		4	10	10	0	0		2
finO	m68c	3	0	22		4	5	5	0	0		2
wt	none	4	0	29		4	5	5	0	0		2
wt	w_e	4	0	24		4	4	4	0	0		2
wt	w90c	4	0	26		4	5	5	0	0		2
wt	w90d	4	0	23		4	37	37	0	0		1
wt	m97f	4	0	14		4	4	4	0	0		2
wt	m68c	4	0	18		4	40	40	0	0		1
finO	none	4	0	21		4	9	9	0	0		2
finO	w_e	4	0	26		4	9	9	0	0		2
finO	w90c	4	0	25		4	8	8	0	0		2
finO	w90d	4	0	28		4	8	8	0	0		2
finO	m97f	4	0	24		4	9	9	0	0		2
finO	m68c	4	0	22		4	14	14	0	0		2
wt	none	1	1	12		6	31	31	0	0		3
wt	w_e	1	1	6		6	29	29	0	0		3
wt	w90c	1	1	10		6	31	31	0	0		3
wt	w90d	1	1	7		6	23	23	0	0		3
wt	m97f	1	1	11		6	25	25	0	0		3
wt	m68c	1	1	4		6	14	14	0	0		3
finO	none	1	1	8		6	19	0	0	19		5
finO	w_e	1	1	6		6	16	0	0	16		5
finO	w90c	1	1	4		6	14	0	0	14		5
finO	w90d	1	1	7		6	13	0	0	13		5
finO	m97f	1	1	5		6	11	0	0	11		5
finO	m68c	1	1	4		6	7	0	0	7		5
wt	none	2	1	6		6	30	30	0	0		3
wt	w_e	2	1	5		6	29	29	0	0		3
wt	w90c	2	1	7		6	30	30	0	0		3
wt	w90d	2	1	7		6	23	23	0	0		3
wt	m97f	2	1	6		6	23	23	0	0		3
wt	m68c	2	1	6		6	13	13	0	0		3
finO	none	2	1	6		6	10	0	1	9		5
finO	w_e	2	1	36		5	7	1	0	6		5
finO	w90c	2	1	6		6	14	1	0	13		5
finO	w90d	2	1	33		5	7	0	0	7		5
finO	m97f	2	1	7		6	10	0	0	10		5
finO	m68c	2	1	5		6	34	0	0	34		4
wt	none	3	1	12		6	29	29	0	0		3
wt	w_e	3	1	6		6	27	27	0	0		3
wt	w90c	3	1	4		6	20	20	0	0		3
wt	w90d	3	1	6		6	27	27	0	0		3
wt	m97f	3	1	9		6	22	22	0	0		3
wt	m68c	3	1	5		6	15	15	0	0		3
finO	none	3	1	7		6	11	1	0	10		5
finO	w_e	3	1	44		5	16	0	0	16		5
finO	w90c	3	1	31		5	12	0	0	12		5
finO	w90d	3	1	4		6	9	2	0	7		5
finO	m97f	3	1	6		6	8	0	0	8		5
finO	m68c	3	1	18		5	7	0	0	7		5
wt	none	4	1	7		6	28	28	0	0		3
wt	w_e	4	1	7		6	25	25	0	0		3
wt	w90c	4	1	6		6	22	22	0	0		3
wt	w90d	4	1	4		6	21	21	0	0		3
wt	m97f	4	1	8		6	25	25	0	0		3
wt	m68c	4	1	7		6	14	14	0	0		3
finO	none	4	1	8		6	22	0	0	22		5
finO	w_e	4	1	7		6	22	1	0	21		5
finO	w90c	4	1	47		5	26	0	0	26		5
finO	w90d	4	1	6		6	18	1	0	17		5
finO	m97f	4	1	4		6	21	2	0	19		5
finO	m68c	4	1	4		6	11	0	0	11		5
wt	none	1	2	33		6	24	20	0	4		4
wt	w_e	1	2	31		6	7	13	0	4		4
wt	w90c	1	2	14		6	39	35	0	4		3
wt	w90d	1	2	8		6	30	26	0	4		3
wt	m97f	1	2	49		5	6	6	0	0		3
wt	m68c	1	2				4	3	0	1		3
finO	none	1	2	5		6	44	0	0	44		5
finO	w_e	1	2	59		5	48	0	0	48		5
finO	w90c	1	2	26		5	34	0	0	34		5
finO	w90d	1	2	37		5	30	0	0	30		5
finO	m97f	1	2	30		5	33	0	0	33		5
finO	m68c	1	2	36		5	7	0	0	7		5
wt	none	2	2	15		6	11	7	0	4		4
wt	w_e	2	2	6		6	9	8	0	1		4
wt	w90c	2	2	5		6	38	33	0	5		3
wt	w90d	2	2	6		6	24	22	0	2		3
wt	m97f	2	2	6		6	9	7	0	2		3
wt	m68c	2	2	27		5	12	11	0	1		3
finO	none	2	2	7		6	48	0	0	48		5
finO	w_e	2	2	26		5	27	0	2	25		5
finO	w90c	2	2	4		6	36	0	0	36		5
finO	w90d	2	2	31		5	27	0	0	27		5
finO	m97f	2	2	31		5	31	0	0	31		5
finO	m68c	2	2	39		5	8	0	0	8		5
wt	none	3	2	10		6	9	5	0	4		4
wt	w_e	3	2	6		6	4	3.9	0	0.1		4
wt	w90c	3	2	32		5	14	14	0	0		3
wt	w90d	3	2	40		5	18	17	0	1		3
wt	m97f	3	2	20		5	2	1	0	1		3
wt	m68c	3	2	16		5	12	12	0	0		3
finO	none	3	2	29		5	21	0	1	20		5
finO	w_e	3	2	27		5	24	0	1	23		5
finO	w90c	3	2	21		5	29	0	0	29		5
finO	w90d	3	2	20		5	23	0	1	22		5
finO	m97f	3	2	21		5	16	0	0	16		5
finO	m68c	3	2	15		5	39	0	0	39		4
wt	none	4	2	15		6	10	5	0	5		4
wt	w_e	4	2	13		6	46	40	0	6		3
wt	w90c	4	2	7		6	26	24	0	2		3
wt	w90d	4	2	26		5	18	18	0	0		3
wt	m97f	4	2	24		5	5	5	0	0		3
wt	m68c	4	2	29		5	13	13	0	0		3
finO	none	4	2	26		5	35	0	0	35		5
finO	w_e	4	2	23		5	25	0	1	24		5
finO	w90c	4	2	20		5	24	0	0	24		5
finO	w90d	4	2	27		5	23	0	0	23		5
finO	m97f	4	2	27		5	24	0	0	24		5
finO	m68c	4	2	30		5	35	0	0	35		4
wt	none	1	3	12		6	6	0	0	6		5
wt	w_e	1	3	6		6	6	5	0	1		4
wt	w90c	1	3	10		6	39	34	0	5		3
wt	w90d	1	3	11		6	7	6.8	0	0.2		4
wt	m97f	1	3	7		6	2	2	0	0		3
wt	m68c	1	3	6		6	20	19	0	1		3
finO	none	1	3	27		5	16	0	0	16		5
finO	w_e	1	3	25		5	23	0	0	22		5
finO	w90c	1	3	27		5	28	0	0	27		5
finO	w90d	1	3	37		5	24	0	0	24		5
finO	m97f	1	3	35		5	24	0	0	24		5
finO	m68c	1	3	27		5	34	0	0	34		4
wt	none	2	3	6		6	15	0	0.1	15		5
wt	w_e	2	3	8		6	13	11	0	3		4
wt	w90c	2	3	10		6	25	24	0	1		3
wt	w90d	2	3	6		6	28	20	0	8		3
wt	m97f	2	3	6		6	1	1	0	0		3
wt	m68c	2	3	3.5		6	7	4	0	3		3
finO	none	2	3	27		5	28	0	1	27		5
finO	w_e	2	3	31		5	19	0	1	18		5
finO	w90c	2	3	28		5	19	0	0	19		5
finO	w90d	2	3	23		5	33	0	0	33		5
finO	m97f	2	3	24		5	20	0	0	20		5
finO	m68c	2	3	24		5	39	0	0	39		4
wt	none	3	3	6		6	19	1	0	18		5
wt	w_e	3	3	5		6	27	21	0	6		3
wt	w90c	3	3	6		6	24	21	0	3		3
wt	w90d	3	3	4		6	17	16	0	1		3
wt	m97f	3	3	39		5	0					3
wt	m68c	3	3	24		5	7	7	0	0		3
finO	none	3	3	40		5	38	0	1	37		5
finO	w_e	3	3	35		5	30	0	0	30		5
finO	w90c	3	3	41		5	33	0	0	33		5
finO	w90d	3	3	40		5	34	0	1	33		5
finO	m97f	3	3	33		5	27	0	0	27		5
finO	m68c	3	3	24		5	26	0	0	26		4
wt	none	4	3	9		6	18	1	0	17		5
wt	w_e	4	3	7		6	39	30	0	9		3
wt	w90c	4	3	10		6	42	42	0	0		3
wt	w90d	4	3	8		6	42	37	0	5		3
wt	m97f	4	3	36		5	1	1	0	0		3
wt	m68c	4	3	29		5	8	8	0	0		3
finO	none	4	3	5		6	5	0	0	5		6
finO	w_e	4	3	45		5	49	0	2	47		5
finO	w90c	4	3	29		5	35	0	0	34		5
finO	w90d	4	3	28		5	30	0	0	30		5
finO	m97f	4	3	23		5	14	0	0	14		5
finO	m68c	4	3	30		5	24	0	0	23		4
wt	none	1	4	44	0	5	32				2	5
wt	w_e	1	4	53	0	5	10				7	4
wt	w90c	1	4	50	1	5	8				7.9	4
wt	w90d	1	4	56	2	5	45				45	3
wt	m97f	1	4	44	0	5	7				6	3
wt	m68c	1	4	28	4	5	39				37	3
finO	none	1	4	36	1	5	23				0	5
finO	w_e	1	4	37	10	5	29				10	5
finO	w90c	1	4	30	8	5	17				0	5
finO	w90d	1	4	36	4	5	25				0	5
finO	m97f	1	4	24	5	5	13				0	5
finO	m68c	1	4	27	1	5	36				0	4
wt	none	2	4	30	1	5	38				1	5
wt	w_e	2	4	39	3	5	5				4.8	4
wt	w90c	2	4	44	2	5	22				19	3
wt	w90d	2	4	42	4	5	32				27	3
wt	m97f	2	4	37	2	5	1				1	3
wt	m68c	2	4	21	3	5	16				15	3
finO	none	2	4	27	0	5	23				0	5
finO	w_e	2	4	37	8	5	30				8	5
finO	w90c	2	4	35	7	5	19				2	5
finO	w90d	2	4	29	5	5	22				1	5
finO	m97f	2	4	28	1	5	15				0	5
finO	m68c	2	4	30	2	5	25				0	4
wt	none	3	4	45	3	5	35				2	5
wt	w_e	3	4	44	1	5	5				3	4
wt	w90c	3	4	36	1	5	26				24	3
wt	w90d	3	4	41	1	5	25				24	3
wt	m97f	3	4	26	1	5	2				2	3
wt	m68c	3	4	26	5	5	9				8	3
finO	none	3	4	38	1	5	27				0	5
finO	w_e	3	4	43	19	5	30				7	5
finO	w90c	3	4	25	4	5	27				4	5
finO	w90d	3	4	37	5	5	22				1	5
finO	m97f	3	4	23	5	5	18				0	5
finO	m68c	3	4	21	1	5	19				0	4
wt	none	4	4	55	1	5	37				1	5
wt	w_e	4	4	48	0	5	4				4	4
wt	w90c	4	4	43	0	5	26				25	3
wt	w90d	4	4	33	2	5	23				22	3
wt	m97f	4	4	38	0	5	0				nd	3
wt	m68c	4	4	20	0	5	9				9	3
finO	none	4	4	30	0	5	36				1	5
finO	w_e	4	4	44	25	5	20				5	5
finO	w90c	4	4	32	10	5	14				0	5
finO	w90d	4	4	35	1	5	22				0	5
finO	m97f	4	4	42	7	5	21				0	5
finO	m68c	4	4	34	5	5	33				1	4
wt	none	1	5	38	2	5	42				6	5
wt	w_e	1	5	43	5	5	11				11	4
wt	w90c	1	5	27	1	5	6				6	4
wt	w90d	1	5	38	2	5	9				9	4
wt	m97f	1	5	37	5	5	5				4	3
wt	m68c	1	5	25	5	5	41				29	3
finO	none	1	5	20	0	5	27				2	5
finO	w_e	1	5	36	26	5	18				7	5
finO	w90c	1	5	42	17	5	24				3	5
finO	w90d	1	5	31	5	5	17				0	5
finO	m97f	1	5	35	7	5	14				1	5
finO	m68c	1	5	45	5	5	14				0	4
wt	none	2	5	37	4	5	43				3	5
wt	w_e	2	5	36	3	5	11				8	4
wt	w90c	2	5	42	7	5	4				3.8	4
wt	w90d	2	5	29	9	5	33				31	3
wt	m97f	2	5	30	0	5	4				4	3
wt	m68c	2	5	29	11	5	9				8	3
finO	none	2	5	19	0	5	9				0	5
finO	w_e	2	5	35	21	5	9				6	5
finO	w90c	2	5	33	16	5	21				4	5
finO	w90d	2	5	25	8	5	12				0	5
finO	m97f	2	5	34	6	5	5				0	5
finO	m68c	2	5	37	2	5	15				1	4
wt	none	3	5	51	4	5	59				3	5
wt	w_e	3	5	41	3	5	6				4	4
wt	w90c	3	5	28	2	5	31				29	3
wt	w90d	3	5	43	6	5	31				28	3
wt	m97f	3	5	34	3	5	0				nd	3
wt	m68c	3	5	24	8	5	9				7	3
finO	none	3	5	17	0	5	16				0	5
finO	w_e	3	5	33	14	5	15				9	5
finO	w90c	3	5	26	13	5	96				nd	4
finO	w90d	3	5	37	16	5	13				4	5
finO	m97f	3	5	29	7	5	8				0	5
finO	m68c	3	5	23	5	5	10				1	4
wt	none	4	5	54	4	5	36				2	5
wt	w_e	4	5	49	5	5	8				6	4
wt	w90c	4	5	52	5	5	43				43	3
wt	w90d	4	5	48	3	5	4				4	4
wt	m97f	4	5	30	3	5	3				3	3
wt	m68c	4	5	23	4	5	6				6	3
finO	none	4	5	16	0	5	17				0	5
finO	w_e	4	5	51	26	5	19				12	5
finO	w90c	4	5	48	10	5	9				0	5
finO	w90d	4	5	38	8	5	8				0	5
finO	m97f	4	5	35	5	5	5				0	5
finO	m68c	4	5	26	6	5	5				2	4
wt	none	1	6	40	0	6	29				0	6
wt	w_e	1	6	17	0.2	6	19				18.2	4
wt	w90c	1	6	14	2	6	21				20.8	4
wt	w90d	1	6	9	0.5	6	12				12	4
wt	m97f	1	6	61	10	5	26				26	3
wt	m68c	1	6	54	27	5	49				22	3
finO	none	1	6	39	0	5	51				1	5
finO	w_e	1	6	54	41	5	26				19	5
finO	w90c	1	6	46	24	5	10				1	5
finO	w90d	1	6	51	25	5	12				1	5
finO	m97f	1	6	45	15	5	6				0	5
finO	m68c	1	6	68	30	5	12				0.5	4
wt	none	2	6	85	15	5	12				0.8	6
wt	w_e	2	6	58	5	5	23				22	4
wt	w90c	2	6	61	4	5	10				9	4
wt	w90d	2	6	53	14	5	56				56	3
wt	m97f	2	6	64	3	5	15				15	3
wt	m68c	2	6	41	17	5	15				11	3
finO	none	2	6	40	0	5	30				2	5
finO	w_e	2	6	45	38	5	20				10	5
finO	w90c	2	6	54	28	5	14				0.4	5
finO	w90d	2	6	48	21	5	14				1	5
finO	m97f	2	6	44	17	5	8				0	5
finO	m68c	2	6	67	20	5	12				1	4
wt	none	3	6	86	7	5	6				0.5	6
wt	w_e	3	6	65	3	5	14				11	4
wt	w90c	3	6	54	3	5	9				8.9	4
wt	w90d	3	6	50	4	5	8				7.9	4
wt	m97f	3	6	34	1	5	8				6	3
wt	m68c	3	6	36	15	5	11				10	3
finO	none	3	6	31	0	5	29				0	5
finO	w_e	3	6	52	37	5	13				6	5
finO	w90c	3	6	48	25	5	10				2	5
finO	w90d	3	6	47	23	5	8				2	5
finO	m97f	3	6	43	14	5	15				1	5
finO	m68c	3	6	55	21	5	5				0.5	4
wt	none	4	6	58	10	5	5				2	6
wt	w_e	4	6	55	3	5	13				12	4
wt	w90c	4	6	54	6	5	8				8	4
wt	w90d	4	6	46	5	5	7				6.9	4
wt	m97f	4	6	38	4	5	7				7	3
wt	m68c	4	6	45	16	5	5				3	3
finO	none	4	6	28	1	5	30				0	5
finO	w_e	4	6	67	52	5	19				7	5
finO	w90c	4	6	55	24	5	11				1	5
finO	w90d	4	6	61	11	5	8				2	5
finO	m97f	4	6	57	4	5	45				0	4
finO	m68c	4	6	69	35	5	8				0.4	4
wt	none	1	7	15	0.4	6	9				1	6
wt	w_e	1	7	8	0.5	6	16				15.5	4
wt	w90c	1	7	52	4	5	13				12.9	4
wt	w90d	1	7	47	7	5	9				8.9	4
wt	m97f	1	7	41	8	5	22				22	3
wt	m68c	1	7	42	9	5	49				27	3
finO	none	1	7	56	0	5	59				0	5
finO	w_e	1	7	57	49	5	22				13	5
finO	w90c	1	7	56	34	5	10				5	5
finO	w90d	1	7	52	30	5	9				0	5
finO	m97f	1	7	22	9	5	20				0	4
finO	m68c	1	7	35	10	5	26				0	3
wt	none	2	7	56	7	5	55				6	5
wt	w_e	2	7	55	3	5	20				19	4
wt	w90c	2	7	56	2	5	10				10	4
wt	w90d	2	7	52	5	5	7				6.9	4
wt	m97f	2	7	35	3	5	15				15	3
wt	m68c	2	7	34	21	5	7				4	3
finO	none	2	7	32	0	5	27				0	5
finO	w_e	2	7	45	38	5	7				5	5
finO	w90c	2	7	38	21	5	5				1	5
finO	w90d	2	7	34	18	5	44				1	4
finO	m97f	2	7	36	10	5	27				0	4
finO	m68c	2	7	27	13	5	21				5	3
wt	none	3	7	62	10	5	6				2	6
wt	w_e	3	7	68	7	5	14				12	4
wt	w90c	3	7	44	1	5	4				4	4
wt	w90d	3	7	30	4	5	7				6.9	4
wt	m97f	3	7	38	3	5	10				10	3
wt	m68c	3	7	44	17	5	6				5	3
finO	none	3	7	29	1	5	34				2	5
finO	w_e	3	7	37	30	5	7				5	5
finO	w90c	3	7	41	23	5	8				3	5
finO	w90d	3	7	50	24	5	7				2	5
finO	m97f	3	7	32	10	5	23				0	4
finO	m68c	3	7	41	20	5	13				5	3
wt	none	4	7	52	13	5	52				24	5
wt	w_e	4	7	77	12	5	20				18	4
wt	w90c	4	7	56	7	5	10				9	4
wt	w90d	4	7	37	12	5	12				12	4
wt	m97f	4	7	51	7	5	13				13	3
wt	m68c	4	7	42	10	5	4				3	3
finO	none	4	7	40	0	5	35				0	5
finO	w_e	4	7	57	43	5	15				13	5
finO	w90c	4	7	52	28	5	8				2	5
finO	w90d	4	7	53	27	5	5				2	5
finO	m97f	4	7	43	15	5	21				0	4
finO	m68c	4	7	48	20	5	16				16	3
wt	none	1	8	46	2	5	42				3	5	2	0	26	1	0	2.9
wt	w_e	1	8	30	8	5	27				26.5	4	3	0	26	10	0	0.4
wt	w90c	1	8	34	4	5	14				14	4	2	0	7	29	0	0.1
wt	w90d	1	8	42	12	5	5				5	4	1	2	15	49	0	0.3
wt	m97f	1	8	38	10	5	27				26.9	3	1	3	14	12	0	0.3
wt	m68c	1	8	35	15	5	27				15	3	0	6	11	6	1	5
finO	none	1	8	23	1	5	38				3	5	0	0	24	0	3	56
finO	w_e	1	8	47	40	5	12				7	5		41	7	0	50	18
finO	w90c	1	8	38	26	5	34				15	4	0	8	2	0	8	111
finO	w90d	1	8	32	16	5	43				13	4	3	16	14	0	8	32
finO	m97f	1	8	39	18	5	23				1	4	2	3	9	0	0	9
finO	m68c	1	8	42	13	5	9				3	3	0	12	20	1	1	12
wt	none	2	8	40	8	5	34				10	5	5	2	26	5	1	28
wt	w_e	2	8	37	4	5	13				12.4	4				45	0	1
wt	w90c	2	8	18	2	5	29				27	3	3	0	42	24	0	1
wt	w90d	2	8	37	4	5	36				35	3	1	1	28	26	0	1
wt	m97f	2	8	31	2	5	12				12	3	1	5	37	10	0	0
wt	m68c	2	8	17	5	5	4				4	3	0	14	18	3	0	6
finO	none	2	8	22	2	5	15				15	5	0	2	14	0	0	10
finO	w_e	2	8	41	37	5	6				5.3	5	0	24	8	2	5	0
finO	w90c	2	8	30	18	5	6				3	5	0	18	13	1	7	23
finO	w90d	2	8	50	30	5	29				9	4	1	17	22	0	15	29
finO	m97f	2	8	26	11	5	18				0.2	4	0	15	17	1	0	16
finO	m68c	2	8	42	22	5	7				2	3				0	6	17
wt	none	3	8	51	16	5	28				8	5	3	2	20	3	0	16
wt	w_e	3	8	38	5	5	12				11.1	4	1	1	34	8	0	1
wt	w90c	3	8	34	4	5	30				30	3	1	0	27	15	0	0.1
wt	w90d	3	8	37	5	5	37				37	3	2	3	38	8	0	0.1
wt	m97f	3	8	29	8	5	11				10	3	2	0	31	6	0	0.7
wt	m68c	3	8	33	14	5	4				4	3	0	10	17	24	0	0
finO	none	3	8	31	0	5	23				2	5	0	0	26	1	0	34
finO	w_e	3	8	34	32	5	6				4	5	1	14	0	6	26	0
finO	w90c	3	8	28	18	5	6				4	5	1	7	5	0	1	6
finO	w90d	3	8	36	12	5	23				9	4	1	13	14	2	7	13
finO	m97f	3	8	29	9	5	15				0	4	0	5	13	0	0	40
finO	m68c	3	8	24	8	5	5				3	3	0	11	15	0	10	35
wt	none	4	8	26	10	5	21				5	5	6	0	22	9	1	26
wt	w_e	4	8	38	4	5	12				11.8	4	0	1	18	5	0	0
wt	w90c	4	8	33	8	5	36				33	3	0	0	15	12	0	1
wt	w90d	4	8	20	4	5	7				6.9	4	2	3	11	13	0	1
wt	m97f	4	8	26	2	5	7				7	3	2	1	9	20	0	0
wt	m68c	4	8	30	13	5	1				1	3	0	9	21	30	0	1
finO	none	4	8	39	0	5	19				0.2	5	0	0	38	0	1	20
finO	w_e	4	8	54	45	5	64				69	4	13	26	0	10	25	0
finO	w90c	4	8	35	26	5	36				16	4	6	4	0	0	4	6
finO	w90d	4	8	36	22	5	28				10	4	6	9	11	8	3	14
finO	m97f	4	8	28	13	5	64				0	3	0	3	10	0	0	37
finO	m68c	4	8	39	15	5	8				4	3	2	19	27	0	4	11

## Sheet: PCRs_5C
donor	recipient	rep	tot	AMR	stealth	free
finO	none	1	4	4	0	0
finO	w_e	1	4	4	0	0
finO	w90c	1	4	4	0	0
finO	w90d	1	4	4	0	0
finO	m97f	1	4	2	2	0
finO	m68c	1	4	4	0	0
finO	none	2	3	3	0	0
finO	w_e	2	4	4	0	0
finO	w90c	2	4	2	2	0
finO	w90d	2	4	1	3	0
finO	m97f	2	4	2	2	0
finO	m68c	2	4	0	4	0
finO	none	3	4	4	0	0
finO	w_e	3	4	3	0	1
finO	w90c	3	4	3	0	1
finO	w90d	3	4	1	1	2
finO	m97f	3	4	3	1	0
finO	m68c	3	4	0	4	0
finO	none	4	3	3	0	0
finO	w_e	4	4	2	2	0
finO	w90c	4	4	3	1	0
finO	w90d	4	4	3	1	0
finO	m97f	4	4	3	1	0
finO	m68c	4	4	0	4	0
wt	none	1	3	0	0	3
wt	w_e	1	4	0	4	0
wt	w90c	1	4	0	4	0
wt	w90d	1	4	0	4	0
wt	m97f	1	4	0	4	0
wt	m68c	1	4	0	4	0
wt	none	2	4	0	0	4
wt	w_e	2	4	0	4	0
wt	w90c	2	4	0	4	0
wt	w90d	2	4	0	4	0
wt	m97f	2	4	0	4	0
wt	m68c	2	4	0	4	0
wt	none	3	3	0	0	3
wt	w_e	3	4	0	4	0
wt	w90c	3	4	0	4	0
wt	w90d	3	4	0	4	0
wt	m97f	3	4	0	4	0
wt	m68c	3	4	0	4	0
wt	none	4	4	0	0	4
wt	w_e	4	4	2	1	1
wt	w90c	4	4	0	4	0
wt	w90d	4	4	0	4	0
wt	m97f	4	4	0	4	0
wt	m68c	4	4	0	4	0

## Sheet: defence_conj_assays_6A
plasmid	defence	rep	CFU_don	dil_don	CFU_rec	dil_rec	CFU_trans	dil_trans	dens_don	dens_rec	dens_trans	dens_trans_lim	time	transfer	threshold	transfer_lim
R1	none	1	10	5	18	5	6	1	100000	180000	6	6	1	3.33e-13	no	3.33e-13
R1	sw_e	1	6	5	18	5	0.5	1	60000	180000	0.5	0.5	1	4.63e-14	no	4.63e-14
R1	sw90d	1	5	5	12	5	6	0	50000	120000	0.6	0.6	1	1e-13	no	1e-13
R1	EcoRI	1	10	5	14	5	2	0	100000	140000	0.2	0.2	1	1.43e-14	no	1.43e-14
R1	EcoRV	1	6	5	13	5	1	0	60000	130000	0.1	0.1	1	1.28e-14	no	1.28e-14
R1	R1_Tc	1	8	5	17	5	0.5	1	80000	170000	0.5	0.5	1	3.68e-14	no	3.68e-14
R1	R1_Tc	2	6	5	28	5	18	0	60000	280000	1.8	1.8	1	1.07e-13	no	1.07e-13
R1	none	2	7	5	16	5	10	1	70000	160000	10	10	1	8.93e-13	no	8.93e-13
R1	sw_e	2	7	5	16	5	22	0	70000	160000	2.2	2.2	1	1.96e-13	no	1.96e-13
R1	sw90d	2	4	5	15	5	8	0	40000	150000	0.8	0.8	1	1.33e-13	no	1.33e-13
R1	EcoRI	2	5	5	15	5	0	0	50000	150000	0	0.05	1	0	yes	6.67e-15
R1	EcoRV	2	9	5	11	5	0	0	90000	110000	0	0.05	1	0	yes	5.05e-15
R1	EcoRV	3	5	5	13	5	0	0	50000	130000	0	0.05	1	0	yes	7.69e-15
R1	R1_Tc	3	9	5	15	5	12	0	90000	150000	1.2	1.2	1	8.89e-14	no	8.89e-14
R1	none	3	5	5	12	5	8	1	50000	120000	8	8	1	1.33e-12	no	1.33e-12
R1	sw_e	3	4	5	7	5	22	0	40000	70000	2.2	2.2	1	7.86e-13	no	7.86e-13
R1	sw90d	3	8	5	11	5	6	0	80000	110000	0.6	0.6	1	6.82e-14	no	6.82e-14
R1	EcoRI	3	8	5	14	5	1	0	80000	140000	0.1	0.1	1	8.93e-15	no	8.93e-15
R1	EcoRI	4	9	5	25	5	0	0	90000	250000	0	0.05	1	0	yes	2.22e-15
R1	EcoRV	4	9	5	25	5	2	0	90000	250000	0.2	0.2	1	8.89e-15	no	8.89e-15
R1	R1_Tc	4	8	5	16	5	14	0	80000	160000	1.4	1.4	1	1.09e-13	no	1.09e-13
R1	none	4	4	5	12	5	4	1	40000	120000	4	4	1	8.33e-13	no	8.33e-13
R1	sw_e	4	8	5	13	5	14	0	80000	130000	1.4	1.4	1	1.35e-13	no	1.35e-13
R1	sw90d	4	8	5	16	5	5	0	80000	160000	0.5	0.5	1	3.91e-14	no	3.91e-14
finO	none	1	30	4	9	5	26	4	30000	90000	26000	26000	1	9.63e-09	no	9.63e-09
finO	sw_e	1	34	4	13	5	27	3	34000	130000	2700	2700	1	6.11e-10	no	6.11e-10
finO	sw90d	1	48	4	19	5	13	3	48000	190000	1300	1300	1	1.43e-10	no	1.43e-10
finO	EcoRI	1	15	4	16	5	4	3	15000	160000	400	400	1	1.67e-10	no	1.67e-10
finO	EcoRV	1	31	4	19	5	11	3	31000	190000	1100	1100	1	1.87e-10	no	1.87e-10
finO	R1_Tc	1	18	4	16	5	11	3	18000	160000	1100	1100	1	3.82e-10	no	3.82e-10
finO	R1_Tc	2	17	4	21	5	25	3	17000	210000	2500	2500	1	7e-10	no	7e-10
finO	none	2	28	4	24	5	47	4	28000	240000	47000	47000	1	6.99e-09	no	6.99e-09
finO	sw_e	2	24	4	16	5	37	3	24000	160000	3700	3700	1	9.64e-10	no	9.64e-10
finO	sw90d	2	30	4	11	5	6	3	30000	110000	600	600	1	1.82e-10	no	1.82e-10
finO	EcoRI	2	32	4	15	5	2	3	32000	150000	200	200	1	4.17e-11	no	4.17e-11
finO	EcoRV	2	19	4	27	5	5	3	19000	270000	500	500	1	9.75e-11	no	9.75e-11
finO	EcoRV	3	9	4	6	5	8	3	9000	60000	800	800	1	1.48e-09	no	1.48e-09
finO	R1_Tc	3	21	4	18	5	26	3	21000	180000	2600	2600	1	6.88e-10	no	6.88e-10
finO	none	3	21	4	12	5	36	4	21000	120000	36000	36000	1	1.43e-08	no	1.43e-08
finO	sw_e	3	17	4	8	5	9	3	17000	80000	900	900	1	6.62e-10	no	6.62e-10
finO	sw90d	3	17	4	15	5	7	3	17000	150000	700	700	1	2.75e-10	no	2.75e-10
finO	EcoRI	3	22	4	17	5	26	2	22000	170000	260	260	1	6.95e-11	no	6.95e-11
finO	EcoRI	4	14	4	14	5	37	2	14000	140000	370	370	1	1.89e-10	no	1.89e-10
finO	EcoRV	4	13	4	14	5	7	3	13000	140000	700	700	1	3.85e-10	no	3.85e-10
finO	R1_Tc	4	16	4	17	5	21	3	16000	170000	2100	2100	1	7.72e-10	no	7.72e-10
finO	none	4	31	4	14	5	30	4	31000	140000	30000	30000	1	6.91e-09	no	6.91e-09
finO	sw_e	4	18	4	18	5	28	3	18000	180000	2800	2800	1	8.64e-10	no	8.64e-10
finO	sw90d	4	21	4	11	5	7	3	21000	110000	700	700	1	3.03e-10	no	3.03e-10

[truncated: 1 more sheets: defence_24h_6B]
