# Supplementary material for: Plasmid streamlining drives the extinction of antibiotic resistance plasmids under selection for horizontal transmission
Source: PLoS Biol. 2025 Dec 11;23(12):e3003564. doi: 10.1371/journal.pbio.3003564 (PMC12711027; doi:10.1371/journal.pbio.3003564)
Supplement: S2 Data — (NB) [file pbio.3003564.s012.nb]

(* Content-type: application/vnd.wolfram.mathematica *)

(*** Wolfram Notebook File ***)
(* http://www.wolfram.com/nb *)

(* CreatedBy='Wolfram 14.2' *)

(*CacheID: 234*)
(* Internal cache information:
NotebookFileLineBreakTest
NotebookFileLineBreakTest
NotebookDataPosition[       154,          7]
NotebookDataLength[    862279,      15230]
NotebookOptionsPosition[    856794,      15134]
NotebookOutlinePosition[    857191,      15150]
CellTagsIndexPosition[    857148,      15147]
WindowFrame->Normal*)

(* Beginning of Notebook Content *)
Notebook[{

Cell[CellGroupData[{
Cell["Model set-up", "Section",
 CellChangeTimes->{{3.81919893528732*^9, 3.819198975983624*^9}, {
  3.8274876761691933`*^9, 3.827487683394266*^9}, {3.827488768700087*^9, 
  3.827488769740546*^9}, {3.966927738220838*^9, 3.966927740103846*^9}, {
  3.966931914276067*^9, 
  3.9669319153953123`*^9}},ExpressionUUID->"88f09f39-a617-4f20-9da1-\
7815c5095505"],

Cell[TextData[{
 "Model looking at effect of AMR and non-AMR (\[OpenCurlyQuote]streamlined\
\[CloseCurlyQuote]) plasmids on spread of AMR. Code written by Sonja \
Lehtinen.\n\nA brief summary of parameters and processes. We model cells \
carrying no plasmid, either plasmid A (wild-type) or B (mutant) or both (",
 Cell[BoxData[
  RowBox[{
   SubscriptBox["P", "0"], ",", 
   SubscriptBox["P", "A"], ",", 
   RowBox[{
    SubscriptBox["P", "B"], " ", "and", " ", 
    SubscriptBox["P", "AB"]}]}]],
  CellChangeTimes->{{3.8191890141942368`*^9, 3.819189100967111*^9}, {
   3.81918913670785*^9, 3.819189138775908*^9}, {3.8191893168173513`*^9, 
   3.819189341657564*^9}, {3.819189529431898*^9, 3.819189701434803*^9}, {
   3.8191933227205477`*^9, 3.819193323024208*^9}, {3.819194359172236*^9, 
   3.8191943663386803`*^9}, {3.819194431961426*^9, 3.819194439007725*^9}},
  ExpressionUUID->"d8c8d083-1675-486a-869c-bce14f473b59"],
 "). Cells replicate at maximum rate ",
 StyleBox["\[Rho]",
  FontSlant->"Italic"],
 ", with carrying capacity ",
 StyleBox["K",
  FontSlant->"Italic"],
 ", and die at rate \[Gamma]. Plasmid carriage is associated with a fitness \
effect (",
 StyleBox["c",
  FontSlant->"Italic"],
 ", equal for both plasmids ), which we assume affects growth rate ",
 StyleBox["\[Rho]",
  FontSlant->"Italic"],
 ". Plasmids conjugation is density dependent and occurs at rate",
 Cell[BoxData[
  FormBox[
   RowBox[{" ", 
    SubscriptBox["\[Beta]", "i"]}], TraditionalForm]],ExpressionUUID->
  "f8a88b55-8fdd-4ca7-8a42-557690fec371"],
 " with i \[Element] {A, B}. The horizontal advantage of the mutant plasmid \
(B) is captured via ",
 Cell[BoxData[
  SubscriptBox["a", "H"]],
  CellChangeTimes->{{3.8191890141942368`*^9, 3.819189100967111*^9}, {
   3.81918913670785*^9, 3.819189138775908*^9}, {3.8191893168173513`*^9, 
   3.819189341657564*^9}, {3.819189529431898*^9, 3.819189701434803*^9}, {
   3.8191933227205477`*^9, 3.819193323024208*^9}, {3.819194359172236*^9, 
   3.8191943663386803`*^9}, {3.819194431961426*^9, 3.819194439007725*^9}},
  FontSlant->"Italic",ExpressionUUID->
  "4eaaeec0-3af3-475f-bfb0-19f7b2d1def9"],
 " = ",
 Cell[BoxData[
  FormBox[
   RowBox[{
    SubscriptBox["\[Beta]", "B"], "/"}], TraditionalForm]],ExpressionUUID->
  "ef1f52bf-1841-41c6-b12b-4a09733126a1"],
 Cell[BoxData[
  FormBox[
   SubscriptBox["\[Beta]", 
    RowBox[{"A", "."}]], TraditionalForm]],ExpressionUUID->
  "6a428f4b-5651-493e-bb7c-15ef547db880"],
 " We assume no simultaneous transmission of both plasmids from co-infected \
cells. Co-infected cells transmit each plasmid with probability 1/2. The ",
 Cell[BoxData[
  FormBox["k", TraditionalForm]],ExpressionUUID->
  "b318a9ba-4307-42cd-a782-d6286fd8df85"],
 " parameter describes the strength of entry exclusion (i.e. 1- \
susceptibility of cell to co-infection relative to single infection). If a \
plasmid transmits to an already co-infected cell, the incoming variant \
displaces the other variant with probability 1/2 (this is necessary to ensure \
structural neutrality). We assume no total loss of plasmid carriage, but \
co-infected may lose all copies of one plasmid variant (parameterised by ",
 Cell[BoxData[
  FormBox[
   SubscriptBox["m", "i"], TraditionalForm]],ExpressionUUID->
  "c3423143-141f-47bd-8b69-abed2c17276c"],
 ", with ",
 Cell[BoxData[
  FormBox[
   SubscriptBox["m", "A"], TraditionalForm]],ExpressionUUID->
  "2f00583c-53f8-472f-8e8b-5cf321a8ba48"],
 " + ",
 Cell[BoxData[
  FormBox[
   SubscriptBox["m", "B"], TraditionalForm]],ExpressionUUID->
  "45b51b5a-8d85-4035-aed1-c509fd720fda"],
 " \[LessEqual] 1) , reverting to carriage of a single plasmid.  The \
horizontal advantage of plasmid B is thus captured by ",
 Cell[BoxData[
  SubscriptBox["a", "H"]],
  CellChangeTimes->{{3.8191890141942368`*^9, 3.819189100967111*^9}, {
   3.81918913670785*^9, 3.819189138775908*^9}, {3.8191893168173513`*^9, 
   3.819189341657564*^9}, {3.819189529431898*^9, 3.819189701434803*^9}, {
   3.8191933227205477`*^9, 3.819193323024208*^9}, {3.819194359172236*^9, 
   3.8191943663386803`*^9}, {3.819194431961426*^9, 3.819194439007725*^9}},
  FontSlant->"Italic",ExpressionUUID->
  "c910d871-d468-433c-a06d-c49f8f6a21d3"],
 " = ",
 Cell[BoxData[
  FormBox[
   RowBox[{
    SubscriptBox["m", "A"], "/"}], TraditionalForm]],ExpressionUUID->
  "c91def69-6e64-4b3d-9df9-e2c19e2b4a79"],
 Cell[BoxData[
  FormBox[
   SubscriptBox["m", 
    RowBox[{"B", "."}]], TraditionalForm]],ExpressionUUID->
  "cda7ba1e-4da5-41e3-bd07-225e43069e2a"],
 " We also allow for potential influx of plasmid-free cells at rate ",
 StyleBox["\[Epsilon]. ",
  FontSlant->"Italic"],
 "For main text results, this is set to 0."
}], "Text",
 CellChangeTimes->{{3.81918900424656*^9, 3.819189012272135*^9}, {
   3.8191891154542723`*^9, 3.819189125343485*^9}, {3.819198982531639*^9, 
   3.8191990021735287`*^9}, {3.819345088186018*^9, 3.819345166542405*^9}, {
   3.819345334121726*^9, 3.819345420240345*^9}, {3.81934595287331*^9, 
   3.819345968049714*^9}, {3.8193460053208113`*^9, 3.8193461464967213`*^9}, {
   3.819346182879904*^9, 3.819346270507924*^9}, {3.819346650616927*^9, 
   3.819346851992629*^9}, {3.819347171027197*^9, 3.819347208218758*^9}, {
   3.819347319558672*^9, 3.8193476232937098`*^9}, {3.819347661634027*^9, 
   3.819347900660326*^9}, {3.819347936096675*^9, 3.81934794564857*^9}, {
   3.8193483489923477`*^9, 3.8193483851266727`*^9}, {3.819349067709035*^9, 
   3.819349099168042*^9}, {3.8194330966017723`*^9, 3.8194331810603333`*^9}, {
   3.819433227860544*^9, 3.8194332291543417`*^9}, {3.81944840297164*^9, 
   3.8194484031035233`*^9}, {3.819448604186304*^9, 3.819448605074609*^9}, {
   3.8194513632588673`*^9, 3.819451374216254*^9}, 3.819451404365696*^9, {
   3.819451445809566*^9, 3.8194514525258617`*^9}, {3.819451822992775*^9, 
   3.819451936728948*^9}, {3.819452204846147*^9, 3.819452216218061*^9}, {
   3.819452321032846*^9, 3.819452420897118*^9}, {3.819453253572332*^9, 
   3.819453261244989*^9}, {3.819453302839347*^9, 3.8194533088131647`*^9}, {
   3.819453873805687*^9, 3.819453875242313*^9}, {3.819454401749856*^9, 
   3.819454524609873*^9}, {3.819456461623062*^9, 3.819456471217856*^9}, {
   3.81945650590136*^9, 3.819456651735285*^9}, {3.819456750219063*^9, 
   3.819456758237853*^9}, {3.819456798928471*^9, 3.819456830147676*^9}, {
   3.819457131917013*^9, 3.819457315325707*^9}, {3.819457952954921*^9, 
   3.819457997020751*^9}, {3.819458581293027*^9, 3.819458594713426*^9}, {
   3.819458632996923*^9, 3.819458672396905*^9}, {3.8194600335374613`*^9, 
   3.819460071156747*^9}, {3.819460352670735*^9, 3.81946048940067*^9}, {
   3.819468890900613*^9, 3.819468995366549*^9}, {3.819469235290156*^9, 
   3.8194693105393267`*^9}, 3.819469527830483*^9, 3.819469582245264*^9, {
   3.819469615644908*^9, 3.8194696416217623`*^9}, {3.8194696928199787`*^9, 
   3.819469701639382*^9}, {3.819469878262941*^9, 3.819469995395543*^9}, 
   3.819470170222159*^9, {3.819603133838139*^9, 3.819603136334906*^9}, {
   3.820299012069439*^9, 3.820299041295607*^9}, {3.820299073007917*^9, 
   3.820299077331875*^9}, {3.8202993884178658`*^9, 3.820299411675312*^9}, {
   3.820310603052253*^9, 3.82031060745214*^9}, {3.8203108580591583`*^9, 
   3.820310915089226*^9}, {3.8274876908850718`*^9, 3.82748772324942*^9}, {
   3.827488452917911*^9, 3.8274884907754583`*^9}, {3.82748857358514*^9, 
   3.82748876434592*^9}, {3.827489067387106*^9, 3.827489128637309*^9}, {
   3.827489299957714*^9, 3.827489390338716*^9}, {3.962962241264065*^9, 
   3.962962298412463*^9}, {3.96296238802386*^9, 3.9629623891245823`*^9}, {
   3.966927785611697*^9, 3.9669278667124968`*^9}, {3.966927940576304*^9, 
   3.966927974789137*^9}, {3.96692806140373*^9, 3.966928075400168*^9}, {
   3.9669281435814047`*^9, 3.966928151494278*^9}, {3.966928194123392*^9, 
   3.966928303972309*^9}, {3.966928596459032*^9, 3.966928755862362*^9}, {
   3.966928796555365*^9, 3.966928835696159*^9}, {3.966929129984873*^9, 
   3.96692914087437*^9}, {3.966929325643585*^9, 3.966929356714958*^9}, 
   3.966929391643043*^9, {3.966930738714053*^9, 3.96693080891441*^9}, {
   3.966931676387488*^9, 3.966931778308999*^9}, {3.96693181546047*^9, 
   3.966931849643346*^9}, {3.966932103728681*^9, 3.966932104032853*^9}, {
   3.966933250780697*^9, 3.966933312937049*^9}, {3.966935003922226*^9, 
   3.966935007371237*^9}, {3.967778784713872*^9, 3.9677787915198517`*^9}, {
   3.967778838679523*^9, 3.9677788446919003`*^9}, {3.9677810665404463`*^9, 
   3.967781162510519*^9}, {3.968135961178978*^9, 
   3.968135962794182*^9}},ExpressionUUID->"283f4ed6-b07b-4dd1-9588-\
7f517025054c"],

Cell[CellGroupData[{

Cell[TextData[StyleBox["Model framework + baseline parameters", \
"Subsection"]], "Subsection",
 CellChangeTimes->{{3.819470006250709*^9, 3.819470008717326*^9}, {
  3.8203018298361397`*^9, 3.8203018363557673`*^9}, {3.9669309092446632`*^9, 
  3.966930915314269*^9}},ExpressionUUID->"c049fb1f-c53c-4a70-9813-\
c952596eca16"],

Cell[BoxData[{
 RowBox[{
  RowBox[{"Vars", " ", "=", " ", 
   RowBox[{"{", 
    RowBox[{
     RowBox[{
      SubscriptBox["P", "0"], "[", "t", "]"}], ",", 
     RowBox[{
      SubscriptBox["P", "A"], "[", "t", "]"}], ",", 
     RowBox[{
      SubscriptBox["P", "B"], "[", "t", "]"}], ",", 
     RowBox[{
      SubscriptBox["P", "AB"], "[", "t", "]"}]}], "}"}]}], ";"}], "\[IndentingNewLine]", 
 RowBox[{
  RowBox[{
   SubscriptBox["\[Lambda]", "A"], "=", " ", 
   RowBox[{"\[Beta]", 
    RowBox[{"(", 
     RowBox[{
      RowBox[{
       SubscriptBox["P", "A"], "[", "t", "]"}], "+", 
      RowBox[{
       RowBox[{"1", "/", "2"}], "*", 
       RowBox[{
        SubscriptBox["P", "AB"], "[", "t", "]"}]}]}], ")"}]}]}], ";"}], "\[IndentingNewLine]", 
 RowBox[{
  RowBox[{
   SubscriptBox["\[Lambda]", "B"], "=", " ", 
   RowBox[{
    SubscriptBox["a", "H"], "*", "\[Beta]", 
    RowBox[{"(", 
     RowBox[{
      RowBox[{
       SubscriptBox["P", "B"], "[", "t", "]"}], "+", 
      RowBox[{
       RowBox[{"1", "/", "2"}], "*", 
       RowBox[{
        SubscriptBox["P", "AB"], "[", "t", "]"}]}]}], ")"}]}]}], ";", 
  RowBox[{"Replication", "  ", "=", " ", 
   RowBox[{"\[Rho]", "*", 
    RowBox[{"(", 
     RowBox[{"1", "-", 
      RowBox[{
       RowBox[{"Total", "[", "Vars", "]"}], "/", "K"}]}], ")"}], "*", 
    RowBox[{"{", 
     RowBox[{
      RowBox[{
       SubscriptBox["P", "0"], "[", "t", "]"}], ",", 
      RowBox[{
       RowBox[{"(", 
        RowBox[{"1", "-", "c"}], ")"}], "*", 
       RowBox[{
        SubscriptBox["P", "A"], "[", "t", "]"}]}], ",", 
      RowBox[{
       RowBox[{"(", 
        RowBox[{"1", "-", "c"}], ")"}], "*", 
       RowBox[{
        SubscriptBox["P", "B"], "[", "t", "]"}]}], ",", 
      RowBox[{
       RowBox[{"(", 
        RowBox[{"1", "-", "c"}], ")"}], "*", 
       RowBox[{"(", 
        RowBox[{"1", "-", 
         SubscriptBox["m", "A"], "-", 
         SubscriptBox["m", "B"]}], ")"}], "*", 
       RowBox[{
        SubscriptBox["P", "AB"], "[", "t", "]"}]}]}], "}"}]}]}], ";"}], "\[IndentingNewLine]", 
 RowBox[{
  RowBox[{"Partitioning", " ", "=", " ", 
   RowBox[{"\[Rho]", "*", 
    RowBox[{"(", 
     RowBox[{"1", "-", 
      RowBox[{
       RowBox[{"Total", "[", "Vars", "]"}], "/", "K"}]}], ")"}], "*", 
    RowBox[{"(", 
     RowBox[{"1", "-", "c"}], ")"}], "*", 
    RowBox[{
     SubscriptBox["P", "AB"], "[", "t", "]"}], "*", 
    RowBox[{"{", 
     RowBox[{"0", ",", 
      SubscriptBox["m", "B"], ",", 
      SubscriptBox["m", "A"], ",", "0"}], "}"}]}]}], ";"}], "\[IndentingNewLine]", 
 RowBox[{
  RowBox[{"Death", " ", "=", " ", 
   RowBox[{
    RowBox[{"-", 
     RowBox[{"{", 
      RowBox[{"\[Gamma]", ",", "\[Gamma]", ",", "\[Gamma]", ",", "\[Gamma]"}],
       "}"}]}], "*", "Vars"}]}], ";"}], "\[IndentingNewLine]", 
 RowBox[{
  RowBox[{"PlasmidTransmission", " ", "=", " ", 
   RowBox[{"{", 
    RowBox[{
     RowBox[{
      RowBox[{"(", 
       RowBox[{
        RowBox[{"-", 
         SubscriptBox["\[Lambda]", "A"]}], "-", 
        SubscriptBox["\[Lambda]", "B"]}], ")"}], " ", 
      RowBox[{
       SubscriptBox["P", "0"], "[", "t", "]"}]}], ",", 
     RowBox[{
      RowBox[{
       SubscriptBox["\[Lambda]", "A"], " ", 
       RowBox[{
        SubscriptBox["P", "0"], "[", "t", "]"}]}], "-", 
      RowBox[{
       RowBox[{"(", 
        RowBox[{"1", "-", "k"}], ")"}], " ", 
       SubscriptBox["\[Lambda]", "B"], " ", 
       RowBox[{
        SubscriptBox["P", "A"], "[", "t", "]"}]}], "+", 
      RowBox[{
       RowBox[{"1", "/", "2"}], "*", 
       RowBox[{"(", 
        RowBox[{"1", "-", "k"}], ")"}], " ", 
       SubscriptBox["\[Lambda]", "A"], " ", 
       RowBox[{
        SubscriptBox["P", "AB"], "[", "t", "]"}]}]}], ",", 
     RowBox[{
      RowBox[{
       SubscriptBox["\[Lambda]", "B"], " ", 
       RowBox[{
        SubscriptBox["P", "0"], "[", "t", "]"}]}], "+", 
      RowBox[{
       RowBox[{"1", "/", "2"}], "*", 
       RowBox[{"(", 
        RowBox[{"1", "-", "k"}], ")"}], " ", 
       SubscriptBox["\[Lambda]", "B"], " ", 
       RowBox[{
        SubscriptBox["P", "AB"], "[", "t", "]"}]}], "-", 
      RowBox[{
       RowBox[{"(", 
        RowBox[{"1", "-", "k"}], ")"}], " ", 
       SubscriptBox["\[Lambda]", "A"], " ", 
       RowBox[{
        SubscriptBox["P", "B"], "[", "t", "]"}]}]}], ",", 
     RowBox[{
      RowBox[{
       RowBox[{"(", 
        RowBox[{"1", "-", "k"}], ")"}], 
       SubscriptBox["\[Lambda]", "B"], " ", 
       RowBox[{
        SubscriptBox["P", "A"], "[", "t", "]"}]}], "+", 
      RowBox[{
       RowBox[{"(", 
        RowBox[{"1", "-", "k"}], ")"}], " ", 
       SubscriptBox["\[Lambda]", "A"], " ", 
       RowBox[{
        SubscriptBox["P", "B"], "[", "t", "]"}]}], "-", 
      RowBox[{
       RowBox[{"1", "/", "2"}], "*", 
       RowBox[{"(", 
        RowBox[{"1", "-", "k"}], ")"}], 
       RowBox[{"(", " ", 
        RowBox[{
         SubscriptBox["\[Lambda]", "A"], "+", 
         SubscriptBox["\[Lambda]", "B"]}], ")"}], " ", 
       RowBox[{
        SubscriptBox["P", "AB"], "[", "t", "]"}]}]}]}], "}"}]}], ";"}], "\[IndentingNewLine]", 
 RowBox[{
  RowBox[{"Influx", " ", "=", " ", 
   RowBox[{"{", 
    RowBox[{"\[Epsilon]", ",", "0", ",", "0", ",", "0"}], "}"}]}], 
  ";"}], "\[IndentingNewLine]"}], "Input",
 CellChangeTimes->{{3.8191891569155693`*^9, 3.8191891613880663`*^9}, {
   3.819189211934908*^9, 3.819189216501861*^9}, {3.819189266817129*^9, 
   3.8191893613705177`*^9}, {3.819189419065947*^9, 3.8191894211187477`*^9}, {
   3.819189464158594*^9, 3.819189519800825*^9}, {3.8191897080351562`*^9, 
   3.819189787133614*^9}, {3.8191898494922333`*^9, 3.819190055366601*^9}, {
   3.819190132968876*^9, 3.819190173432188*^9}, {3.8191905250468388`*^9, 
   3.819190546074244*^9}, {3.819190587169381*^9, 3.81919066850813*^9}, {
   3.8191932822675457`*^9, 3.8191932964553432`*^9}, {3.819193332159768*^9, 
   3.819193542207571*^9}, {3.819193657883873*^9, 3.819193663297086*^9}, {
   3.819194023451334*^9, 3.819194058979491*^9}, {3.8191941268723392`*^9, 
   3.81919423996824*^9}, {3.8191943692880096`*^9, 3.819194428136065*^9}, {
   3.8191946352603188`*^9, 3.8191946522231092`*^9}, {3.819194909744039*^9, 
   3.819194910089065*^9}, {3.819195063729436*^9, 3.819195066855495*^9}, {
   3.8191959226774893`*^9, 3.8191959244184847`*^9}, {3.8194478059278173`*^9, 
   3.8194478597458487`*^9}, {3.8194513378922997`*^9, 3.819451340804236*^9}, {
   3.819451378333385*^9, 3.8194513928457336`*^9}, {3.819453351323842*^9, 
   3.8194533522796717`*^9}, {3.8195456716800213`*^9, 3.819545708081862*^9}, {
   3.820222298232191*^9, 3.820222303278686*^9}, {3.820302063876871*^9, 
   3.820302064043638*^9}, {3.820305557917961*^9, 3.820305572358335*^9}, {
   3.820305706715272*^9, 3.8203057339969387`*^9}, {3.820314473210923*^9, 
   3.8203144736174927`*^9}, {3.82031452819517*^9, 3.8203145612671003`*^9}, {
   3.820314600566148*^9, 3.82031466999104*^9}, {3.824028257312044*^9, 
   3.824028302234065*^9}, {3.824185132632106*^9, 3.824185132649673*^9}, 
   3.8242117268951387`*^9, {3.82422422294938*^9, 3.8242242259066763`*^9}, {
   3.824224259206715*^9, 3.824224321114032*^9}, {3.8244443056381073`*^9, 
   3.824444348108965*^9}, {3.826777243999346*^9, 3.826777253661318*^9}, {
   3.827488967814169*^9, 3.827488983196973*^9}, {3.82748901957229*^9, 
   3.827489026014153*^9}, {3.827489405898295*^9, 3.827489500459247*^9}, {
   3.827490691278976*^9, 3.8274907027058983`*^9}, {3.82749085916074*^9, 
   3.827490879969185*^9}, {3.827491050250311*^9, 3.827491082373721*^9}, 
   3.963282404701824*^9, {3.9669287631141376`*^9, 3.966928767432568*^9}, {
   3.9669289889526443`*^9, 3.966929018489995*^9}, {3.966929075548009*^9, 
   3.966929122137683*^9}, {3.9669294095190887`*^9, 3.9669294510256863`*^9}, {
   3.966929481813698*^9, 3.9669294828967667`*^9}, {3.9669295303865623`*^9, 
   3.966929679325893*^9}, 3.966929856902895*^9, {3.966930687983861*^9, 
   3.966930729619359*^9}, 3.966930972597796*^9, {3.966932024481975*^9, 
   3.966932109653552*^9}, {3.967781150334347*^9, 3.96778120131677*^9}},
 CellLabel->
  "In[209]:=",ExpressionUUID->"0a4ce9a1-ae62-41f2-abf3-bb19ee4d8a87"],

Cell[BoxData[
 RowBox[{
  RowBox[{"Parameters", " ", "=", " ", 
   RowBox[{"{", 
    RowBox[{
     RowBox[{"\[Rho]", "->", "1"}], ",", 
     RowBox[{"c", "->", 
      RowBox[{"1", "/", "10"}]}], ",", 
     RowBox[{"\[Gamma]", "->", 
      RowBox[{"1", "/", "10"}]}], ",", 
     RowBox[{"K", "->", "1"}], ",", 
     RowBox[{"\[Beta]", "->", "1"}], ",", 
     RowBox[{"\[Epsilon]", "->", "0"}]}], "}"}]}], ";"}]], "Input",
 CellChangeTimes->{{3.966930928635841*^9, 3.966930966827532*^9}, {
  3.96693194123577*^9, 3.966931951690692*^9}, {3.967781207433525*^9, 
  3.967781212548996*^9}},
 CellLabel->"In[8]:=",ExpressionUUID->"950798d7-8152-4dcd-b1b2-3a3d987a5db2"]
}, Open  ]],

Cell[CellGroupData[{

Cell["\<\
Find analytical wild-type equilibrium (in terms of parameters)\
\>", "Subsection",
 CellChangeTimes->{{3.9632824433045807`*^9, 3.963282453715103*^9}, {
  3.968118594636218*^9, 
  3.968118599291748*^9}},ExpressionUUID->"f6c76086-be87-4efb-821b-\
7794daa54e0e"],

Cell[CellGroupData[{

Cell[BoxData[{
 RowBox[{
  RowBox[{"EqEquations", " ", "=", " ", 
   RowBox[{"Map", "[", 
    RowBox[{
     RowBox[{
      RowBox[{"#", "==", "0"}], "&"}], ",", 
     RowBox[{
      RowBox[{
       RowBox[{
        RowBox[{"{", 
         RowBox[{
         "Replication", "+", "Partitioning", "+", "Death", "+", 
          "PlasmidTransmission", "+", "Influx"}], "}"}], "[", 
        RowBox[{"[", 
         RowBox[{"All", ",", 
          RowBox[{"{", 
           RowBox[{"1", ",", "2"}], "}"}]}], "]"}], "]"}], "/.", 
       RowBox[{"{", 
        RowBox[{
         RowBox[{
          RowBox[{"Vars", "[", 
           RowBox[{"[", "3", "]"}], "]"}], "->", "0"}], ",", 
         RowBox[{
          RowBox[{"Vars", "[", 
           RowBox[{"[", "4", "]"}], "]"}], "->", "0"}]}], "}"}]}], "//", 
      "Flatten"}]}], "]"}]}], ";"}], "\[IndentingNewLine]", 
 RowBox[{
  RowBox[{"Equilibria", " ", "=", " ", 
   RowBox[{"Solve", "[", 
    RowBox[{"EqEquations", ",", 
     RowBox[{"Vars", "[", 
      RowBox[{"[", 
       RowBox[{"{", 
        RowBox[{"1", ",", "2"}], "}"}], "]"}], "]"}]}], "]"}]}], ";"}], "\[IndentingNewLine]", 
 RowBox[{
  RowBox[{
   RowBox[{"Equilibria", "/.", "Parameters"}], "//", "N"}], 
  "\[IndentingNewLine]", 
  RowBox[{"(*", 
   RowBox[{
   "4", "th", " ", "equilibrium", " ", "is", " ", "the", " ", "biologially", " ",
     "relevant", " ", "one"}], "*)"}]}], "\[IndentingNewLine]", 
 RowBox[{
  RowBox[{"Initial", " ", "=", " ", 
   RowBox[{"Equilibria", "[", 
    RowBox[{"[", "4", "]"}], "]"}]}], ";"}]}], "Input",
 CellChangeTimes->{{3.963282487790062*^9, 3.9632825489394083`*^9}, {
  3.963282585496817*^9, 3.963282793385724*^9}, {3.963283406454936*^9, 
  3.9632834287694883`*^9}, {3.963283544537364*^9, 3.963283546388892*^9}, {
  3.966931000602913*^9, 3.966931001291267*^9}, {3.966931515463792*^9, 
  3.966931515864436*^9}, {3.966931566585066*^9, 3.9669315667050867`*^9}, {
  3.967781223601039*^9, 3.967781225351717*^9}, {3.9677820012096577`*^9, 
  3.9677820059187107`*^9}},
 CellLabel->
  "In[218]:=",ExpressionUUID->"916e6b43-855f-45db-ba9f-d172bcfb89fc"],

Cell[BoxData[
 RowBox[{"{", 
  RowBox[{
   RowBox[{"{", 
    RowBox[{
     RowBox[{
      RowBox[{
       SubscriptBox["P", "0"], "[", "t", "]"}], "\[Rule]", "0.`"}], ",", 
     RowBox[{
      RowBox[{
       SubscriptBox["P", "A"], "[", "t", "]"}], "\[Rule]", "0.`"}]}], "}"}], ",", 
   RowBox[{"{", 
    RowBox[{
     RowBox[{
      RowBox[{
       SubscriptBox["P", "0"], "[", "t", "]"}], "\[Rule]", "0.9`"}], ",", 
     RowBox[{
      RowBox[{
       SubscriptBox["P", "A"], "[", "t", "]"}], "\[Rule]", "0.`"}]}], "}"}], ",", 
   RowBox[{"{", 
    RowBox[{
     RowBox[{
      RowBox[{
       SubscriptBox["P", "0"], "[", "t", "]"}], "\[Rule]", 
      RowBox[{"-", "0.7181818181818181`"}]}], ",", 
     RowBox[{
      RowBox[{
       SubscriptBox["P", "A"], "[", "t", "]"}], "\[Rule]", 
      "0.8090909090909091`"}]}], "}"}], ",", 
   RowBox[{"{", 
    RowBox[{
     RowBox[{
      RowBox[{
       SubscriptBox["P", "0"], "[", "t", "]"}], "\[Rule]", "0.`"}], ",", 
     RowBox[{
      RowBox[{
       SubscriptBox["P", "A"], "[", "t", "]"}], "\[Rule]", 
      "0.8888888888888888`"}]}], "}"}]}], "}"}]], "Output",
 CellChangeTimes->{
  3.966931873485786*^9, 3.966931953859215*^9, 3.966932071875022*^9, {
   3.9677812153801537`*^9, 3.967781225855769*^9}, 3.967782007853774*^9, 
   3.967975534651976*^9, 3.968119289998554*^9},
 CellLabel->
  "Out[220]=",ExpressionUUID->"e86ae1b9-6771-406a-add3-18cd3fc9e0d1"]
}, Open  ]]
}, Open  ]],

Cell[CellGroupData[{

Cell["Testing intuitions", "Subsection",
 CellChangeTimes->{{3.966929853514812*^9, 3.966929853516872*^9}, {
  3.9669316538816757`*^9, 3.966931661285103*^9}, {3.966934838175414*^9, 
  3.966934842462513*^9}},ExpressionUUID->"8a6f7136-9823-4c52-a843-\
e7bf12d9be79"],

Cell[CellGroupData[{

Cell[BoxData[{
 RowBox[{
  RowBox[{"Equations", " ", "=", " ", 
   RowBox[{"Map", "[", 
    RowBox[{
     RowBox[{
      RowBox[{
       RowBox[{"#", "[", 
        RowBox[{"[", "1", "]"}], "]"}], "\[Equal]", 
       RowBox[{"#", "[", 
        RowBox[{"[", "2", "]"}], "]"}]}], "&"}], ",", 
     RowBox[{"Transpose", "[", 
      RowBox[{"{", 
       RowBox[{
        RowBox[{"D", "[", 
         RowBox[{"Vars", ",", "t"}], "]"}], ",", 
        RowBox[{
        "Replication", "+", "Partitioning", "+", "Death", "+", 
         "PlasmidTransmission", "+", "Influx"}]}], "}"}], "]"}]}], "]"}]}], 
  ";"}], "\[IndentingNewLine]", 
 RowBox[{
  RowBox[{"ks", " ", "=", " ", 
   RowBox[{"{", " ", 
    RowBox[{
     RowBox[{
      SubscriptBox["m", "A"], "->", 
      RowBox[{"1", "/", "10"}]}], ",", 
     RowBox[{
      SubscriptBox["m", "B"], "->", 
      RowBox[{"1", "/", "10"}]}], ",", 
     RowBox[{
      SubscriptBox["a", "H"], "->", "1.1"}], ",", 
     RowBox[{"k", "->", "0.99"}]}], "}"}]}], ";"}], "\[IndentingNewLine]", 
 RowBox[{
  RowBox[{
   RowBox[{"sol", " ", "=", " ", 
    RowBox[{"NDSolve", "[", 
     RowBox[{
      RowBox[{
       RowBox[{
        RowBox[{"(", 
         RowBox[{
          RowBox[{"{", 
           RowBox[{"Equations", ",", 
            RowBox[{
             RowBox[{
              SubscriptBox["P", "0"], "[", "0", "]"}], " ", "\[Equal]", 
             RowBox[{"Initial", "[", 
              RowBox[{"[", 
               RowBox[{"1", ",", "2"}], "]"}], "]"}]}], ",", 
            RowBox[{
             RowBox[{
              SubscriptBox["P", "A"], "[", "0", "]"}], " ", "\[Equal]", 
             RowBox[{"Initial", "[", 
              RowBox[{"[", 
               RowBox[{"2", ",", "2"}], "]"}], "]"}]}], ",", 
            RowBox[{
             RowBox[{
              SubscriptBox["P", "B"], "[", "0", "]"}], " ", "\[Equal]", " ", 
             RowBox[{"0", "/", "100"}]}], ",", 
            RowBox[{
             RowBox[{
              SubscriptBox["P", "AB"], "[", "0", "]"}], " ", "\[Equal]", 
             RowBox[{"1", "/", "100"}]}]}], "}"}], "//", "Flatten"}], ")"}], "/.",
         "Parameters"}], "/.", "ks"}], ",", "Vars", ",", 
      RowBox[{"{", 
       RowBox[{"t", ",", "0", ",", "100000"}], "}"}]}], "]"}]}], ";"}], 
  "\[IndentingNewLine]"}], "\[IndentingNewLine]", 
 RowBox[{"A1", " ", "=", " ", 
  RowBox[{"Plotr", " ", "=", " ", 
   RowBox[{"Plot", "[", 
    RowBox[{
     RowBox[{"{", 
      RowBox[{"Evaluate", "[", 
       RowBox[{"Vars", "/.", "sol"}], "]"}], "}"}], ",", 
     RowBox[{"{", 
      RowBox[{"t", ",", "0", ",", "100000"}], "}"}], ",", 
     RowBox[{"PlotRange", "\[Rule]", "All"}], ",", 
     RowBox[{"PlotLegends", "\[Rule]", 
      RowBox[{"LineLegend", "[", 
       RowBox[{"Vars", ",", 
        RowBox[{"LegendLabel", "\[Rule]", "\"\<Strain\>\""}]}], "]"}]}], ",", 
     
     RowBox[{"Frame", "\[Rule]", "True"}], ",", 
     RowBox[{"FrameLabel", "\[Rule]", 
      RowBox[{"{", 
       RowBox[{"\"\<Time (arbitrary units)\>\"", ",", "\"\<Density\>\""}], 
       "}"}]}], ",", 
     RowBox[{"BaseStyle", "\[Rule]", 
      RowBox[{"{", 
       RowBox[{"FontSize", "\[Rule]", "12"}], "}"}]}]}], "]"}]}]}]}], "Input",\

 CellChangeTimes->{{3.965466395049264*^9, 3.965466470775214*^9}, {
   3.965466501599972*^9, 3.965466572000477*^9}, {3.9654666451113367`*^9, 
   3.965466645414145*^9}, {3.965466864092375*^9, 3.965466904653298*^9}, {
   3.965466964637987*^9, 3.965466965914137*^9}, {3.965467004281785*^9, 
   3.965467047979082*^9}, {3.965467294620191*^9, 3.965467367220694*^9}, {
   3.965467452466732*^9, 3.965467453235902*^9}, {3.965468177207138*^9, 
   3.965468243809393*^9}, {3.965468287979978*^9, 3.965468301353252*^9}, {
   3.965468622956503*^9, 3.965468623395227*^9}, {3.965470859764937*^9, 
   3.965470861431686*^9}, 3.9669319256898193`*^9, {3.9669319693370943`*^9, 
   3.966932005625128*^9}, {3.9669321278931513`*^9, 3.966932143088731*^9}, {
   3.966932189331025*^9, 3.966932272246739*^9}, {3.9669323346379147`*^9, 
   3.9669323590747223`*^9}, {3.966932407799859*^9, 3.9669324080298843`*^9}, {
   3.966934830188496*^9, 3.9669348448307467`*^9}, {3.966935235194366*^9, 
   3.966935259300304*^9}, {3.966935346319281*^9, 3.96693539731931*^9}, {
   3.96693573403275*^9, 3.966935734913694*^9}, {3.9669374036657953`*^9, 
   3.9669374043203707`*^9}, {3.9677812285625668`*^9, 
   3.9677812713329687`*^9}, {3.9677819702457457`*^9, 3.967781976951022*^9}, {
   3.967782019533856*^9, 3.967782050398686*^9}},
 CellLabel->
  "In[222]:=",ExpressionUUID->"4f3bc491-0416-499d-8846-9ea31fbc5419"],

Cell[BoxData[
 TemplateBox[{
   GraphicsBox[
    InterpretationBox[{
      TagBox[{{{}, {}, 
         TagBox[{
           RGBColor[0.24, 0.6, 0.8], 
           AbsoluteThickness[2], 
           Opacity[1.], 
           LineBox[CompressedData["
1:eJxFz1tIkwEUB/CVoWlGUUoaipqJF1JsjT30YDnCMi3DyEvqvGVzTiZilnZR
sSQvJWtCb6aiVvCRiuGWttBYtWaJeJupUzf9dtN9zk3ntVwFdc6Bw5/fy/lz
fDLyYrN202i0S3/2b8rq/YxacdoZ2r8pP8QXbBFhZ//bmD7cISYug5uq9oQ/
J9jge/WeVRUEH5ztHxT8gCgBp+aG2oqIWvBk7Sn9beIF2Cr8pSas7WAtJR2S
fxCDn7VED0oTe8Fx/RJO7oAULFZLJLdeycCDrgfqnEa/gR0OS+/4UoNgeXyH
2/TsEJjHCGDmWUbwnsolrE89Bq7Lpw/EysbB/Qc3PU4oJsBEKSP+08cpsP6n
W2yzYhrcxQ4Zlapnwa4XkhuHSBV4R2cV3aDUYIlJzoon58CvSywhlGkerCx9
O9O8RoI1+ja7nkUN2GNip7LAqgUHnKx6+ITSge9vE+FfVHrsj/ZNa9YbwNfs
x1ZmZxbAExFTul7DIrh1s7ihz2QER7hc/e5NUvifqCzxOLUE7u7VJz0mTeCR
+lVBBW8ZnOrlddzdhFaMavOVXDOYHPiRZ15CK7c4AUyeBbyRJmXt06AJp8j9
dO4KOFLPE1aS6BLHbllozip4PHOYzaXQRy2VHUMcK3hVyu2sMaK75Tp+YfYa
uGkv/alJjfaueZn0PmsdXB3+jhSp0KJlO0flHHquISZ4lwZ9ekdbGGVAL/S4
OqjM6IuMgkBHuw2wk38IP8kPzVQUC8v80RkVn0Wtgeie+WSbKRid01gjeMRE
97sbOt+cR699ZYwPR6KPFZVtr0eh7yqOnGNdQQfVRYwpEtBxLOHm9nV0uXna
0ycFPRlTeJOXjra39VULMtH0Nuf2riw0OyVhZJKDrnZuWbdx0b8BCMlbug==

            "]]}, Annotation[#, "Charting`Private`Tag#1"]& ], 
         TagBox[{
           RGBColor[0.95, 0.627, 0.1425], 
           AbsoluteThickness[2], 
           Opacity[1.], 
           LineBox[CompressedData["
1:eJwUl3k81F8Xx8eWJSVCtmyhhRBCmPs9aLMlsiVJpeyyh0qULCWUROUnSSoi
S5ZoZKvs+77vy5gZMyNryjPPX/M6r3vmnPN5n3Pv916pKzfMrzHjcLgENhzu
/7+//pMlzZQ4YK2KN83eeZOwe3ye8RvZCDaP3fY+pUzCSJc78kqyz8BZvi7S
CXUSZjxczP0VZw00p1wpE00S9iaaVfd5tj0EeDdieQz7j8jHsmPyV4HQaZXj
yLDlaK0WH3BOcC6T/VarBgk7+2uFItjjCjI/5OxFGPat//ZGP8j2hP3CPv5W
jPidx9J5g8Ebbuq+aHt4lITNZRTZH5H3BSlmKfMyNRK2+9bQ2mvcTZA1dqja
qUrCnPcfOnwnOwRYioxHnyqRMKxeHC9iFArHbkUZflIkYQ0hHyb9IQwK7196
UX2YhI3Olysflr8Pn/dll07LkzCuyomGV7hIIK8XN7MeIGGX3JW3ArNjYf8x
3kspEiSMKFX2ristDp554BtDxElY2YKUnJBRPFimcF6+uJeEnXiT3eQLT0Cy
3rN3pygJs+X+LiwvnwDmmZIRuoIk7MHEdOELXBLUOvbm928nYYaEQ5GnbiVB
2dD2S4FcJGxX8g3b5eUkiLykasHHScJemqzjzBaS4eUS1quxjYTllXKf4eh5
CVFTSSGncCRsIFZ1LiA7FfgDA+JclxYw9Zx0twDl1xBQ7LIWT1vAEhp5F/2L
XoPAPYkneYsLmBzrWnDZpTSox6jkgYUFbAR6wr66vAHvGNrb/skFzLTsaVzJ
nbfwV2JW1rljAQsxMDTTqHwLpmq/gwTaFrBPfUy7S5gz4BkyPlfWvIBxrHo9
L47MgPcdBCli3QJWqWr6X9GTd/Akra51pGIBO5KzPbvw3XuYf+tdjPu4gDno
1Lirzr2Hsu4zZXsyF7DYxmDFwkMfAFd/By/zdgEjzs/nF3z+AOR01SN7/1vA
0uXqSvO/foQN+739D+MXsN1p4T8/N2eDV9FYr6r/AqanpBOltOsT1HWpaz3x
XsC8KpYMPpt/grCHLZ/HPRawpqErzbm9n8Ds3YLchesLWLiwblfOeA4sfT0S
nm21gC0//TuevfwZQhw9X7xUW8C4R8Iqx4XzQEOSHHZZeQFLpbPGkzXzoL7m
zQcRhQWsSnS7EtvNPKAIFmy/uo+h33OPh9pSHry2ff7uFO8ClsinPP90IR9S
rMfEtYlETG5/YWkqVwHs6w05zDdNxEq11aOyDhbAR5JhY98oERty1Nlf7VQA
Hbxxa6rdREy65PQ12mQB3H6d9FvsOxHLu3B53HSoEP6aEFvj4oiYntdU3oU/
haAxLRtuEE3EusKdQp1EvoBI/1j14j0itprjIXHX5gvs6I8XZAogYggXfDG3
6wvoL255HrlAxBoznvZzNxcBS/6oxSspImb3VeCjEKkIIikUJzYRIkZpTg6U
2V4MsSvJ3234iBjfauoeHYNi0NDMuFrGTMRsDLIt3X4UwxuTU3FXJ+axGXJN
ez2hBLzjmWv3/jePVe0q+3psqAT8f71LUn42j6Wo5r35uFECcweTjA89msfM
glK8ozVKQaly7FF74Dz2jdWf1yC/FN6Ten/Nm89jT0TlzOoyvoJcUd8MP/M8
5o7EjmnWfAXfOz//3Fmdw05e5pP6MP4VmERxLQ2kOWwz8x81UrwMqNediTt7
57DrKr3xp5LL4LRlU6N21hymYxDV9vNROWiyHjfCGc1hgu4hpepZ5ZBRGBUV
h+YwWqxfWmZdOejzuRZtHZnDMrscvCLYvoHGPVfde0JzGK/DsV0n734D3C4t
Fu6pWWwmgGj6w4cAYgq97rv9Z7EnGcatNee/g/1vu4EjITOYuY3Jvrrg75DR
wi6m7T6D8XGfudn06js86UrFi9nOYE99TSW6h7/D2uQ24etHZzBDqY8aS8qV
4Ob0TVOIOI0ZU7MjWYsqIV4jr23LaBozjc3fv59QBTyKxasF9ElMeS7f7GNz
FTR9iPCbGJzEdukV3JIfqYJPz6W9KbWTWNtyQavSVhXUDbdZ/Pd8Ejt78ctN
Td1qECo+0+agOYmZK5T8MvhRDY2oLLPffwKzavjm5N5cA35A1tk+NIZ9adgV
3TVUA7W6nUo3asYw3kbHLB1SDZT3NMdVZ41hTY3cZO7ttYAJ/e0+FjSG6TXb
+eScroV+2m/PYIExTLFt8zalphbsftoPPkkawbb16Dz1KvsBo8d8PFedBjHH
nvjCvvofcHi7xPZltUGsqmeqC/p/wMuVaL91pkHsdm/MHt61H/AjInJMNGUA
o/cNpeQf/QnDlH73hbZ+bGTw9nt63k/4Kxpt3onvw0rGv33ze/8LFqYeRRsf
7saiDgny7y/9BZ09BRUx612Yje8Nt/66X3BkDz6W6WcXtsYqLYKIv6DtU/rG
40tdmNaByJvsh+vA4+2AwbnETozgaabysqAOHvkEKEZyd2CxJVnRxjV1cM0u
HL0Yasfscazj/zrroNjEhET91I79e1Icd3W5DlSLnz3yO9OOQZEoWUGzHsyq
KeMTz9qwmj/T778T6uHUf41eC5dasGfHsS3vlno4/s9vnzdnC+b4ONlKZrQe
Bp7NDjwvbMZYJYzYonENcJf4JOEHZzN2Ui/virl+AyDR7HO1hEasPip473Rd
A3TVnr9bfbweaxXgSeDqaoQgE9sDam21WO30mxXPqUbIUu/ly4irxUqL1Gw7
fzfCUGXfowLTWizd0lYqRaAJaFjb5Y/tNVhA4rvPh62boDjnet/iUDW2V0Cn
6exAE1guFJ223lWF8U23KBURm+C6ga2MW38ltq3ocoLwnybwfSZ7ZvfbSoxq
EWk7IdoMNw5tWezVrMRqn3XM+V5sBiW7P/O4jgrMjd+FLWmsGUgfmo18G8ox
h6k/zn+ozVDlRbI09yzHLL7ENl1iaoE5TYefOrvLMWTxJeGAdAvMF3MPyjuU
YXzPtqTKrrbAoUf7HbS2fcW+7n6Ohmda4OhKabxBWDGWO3kgXXe1Ba6n8Jyd
VyvG0gvL2TLZW2HUn2TpO1+ExZwbb/I80ApVTmbFeMsizCFB4QLOtRWkFBQy
vTS+YOy7a27uI7fCoOL+QzdlCrDg6I8dHput4NXqxbs4n4+tbP0SHGJrA/N/
uV8F8vIx54BcbzmBNliTO5/ujPIx46u39pertsG+Wzd8V67kYQJ4gYQprzaY
47qn8+hZDnYmMKoyOrANlIK1nBpUc7Cowj9kxdA2eBkY7aPa9QnbODhxOiiu
DaZ4KeUBQp+wEcHP/3bktkGhQkOie24Wlkk97aqx0AZ0Ibm7d3Z8wEblvyUN
0dug7Z7BIzrhPSbkpPQjbKMNKoaMLK/ceI89HBaQbOJsB06PXqP93ZnYjYaJ
bocD7SDIGsf9J/sdpplxW/fhtXbApZ3iCQl/i3mPLnoqebTDkvJqn4P+WyxL
5GpKl187zJ1MGOBneYuJPTFYFQ9vB56C+N8z4ekYLkQwpzC9HQIOFFjQnrzB
6q3zhIZH22G2x1QDe/0a09GQu7x/rh2Oex6/IKrwGssVTPnoTW0HufyaiNiy
VOxZd6TWNqYO+NJrQpcZ+g+zP3fJTkm6A+ztlWXvHUnB6Gd2poU5doCehLnX
Z8kXmKNi+Fyjewd4bkrWvK1Nxnp3bCgL+ncA9pn55bhLMvataboq60EH6B40
Cj5QmoRFGBImOzM7wHWDnOl69TkmctJ9v9x8B6gltnso0RKwGNmJG160DkhU
TVyuf5+AbbHalJatd0BnreSgx6UEbKpG38CUqxN0H2g417Q/xXJ1Rd0C5Tsh
c+tfpF71E0wP35Db4NEJvIv2Vwxex2FfxGCVP6AT0iJTpAIPxWH7N4uwSyGd
cOSvRtjZkliMu/xN21JsJ/BhW9kz3Y+xHs0gulheJ+w7dSqUXS4Gc1M7oH6D
3gm0H4+ML+yIxsRmTwUrbHQClynHg6ziKKzlhVPFPFMXxONXbaUvR2HKW5kn
HXm74MkHubHbXyOx3/Wy1ueVGev7G1753ozAQi7tC9T37IKUFLUJvGw4psSn
/w0X0AWv7W4JXx69j43VXsFV3OmC/PC6RL+X9zH9Q+lRmo+7ILt8IPvS7vsY
x7Lki8OfuuDrrHgqhece9uSheNkeYhf4HEpuvXQklKEf/euidUGquZUQRr+L
/V68qPd0vQsu+Vx8q3f/LmZl+V8DN2c3CArHtFV+DMFEJMUGmQ50g1BFMHUn
xx0so0h4c+FaNwQq5ZMa2YIxS+dj8NGjG064FG0/mR2EbRM9H37dvxtChH2U
1s2CMJfQZO7x8G5YS4rvWE8PxBSN9uztedsNkglCwUvmN7GSMX5UOd4Nj9zi
6l1n/bANK7Moq/lueGCj8o0rzQ9DzY87SNRuaGt6uPe/835Y7ddtTsK4HtjN
vMj+uNUX63i6Fucj3gOPi/qj9X76YJTjQ+MyF3oAO/BX1HPIC1MpF1Iov9ID
NS6hLK3pXpj/EcsAM9cekL2QqfzbxQvb3NvCFRLUA2fQThWm5RsY1+p31d6k
HlhV+8tSetoTk/349kF0Vw+0ci0QOFXcMGeJsVaJoR7Yt2j0jqPbFfuUKCZS
PNkDt/v07x8PcsVU7iXmTtB7QMSPv/DKDxcMLkT2avP2Qp8m85E6N2fMbofb
QYpJL3wIa3NrI1/D0u6/9w237IXuTLV9v9KvYZPrkwSRi72A+j7OE2yuYa4z
duan3HvhSMXKn/9+OWKB38/cSnvYCxr18qgl7yqW4K3SbP6rFzQPFXrI517G
dsV4q8S29kJTicSOaPfLWExmXlJ9by9kFJNS+uUvYxGDildgrheEtOROnMxx
wIJPyK8e5uyDMSKkjvlfwhyEZaQ4jfpAwizXzuHvBWxY9WrE8XN9wPl3zwuP
xAuY7Zn0hbsX+uDGtTj/TcULmMV9yeIVtz54+l+kQvR1W+wUWcxoKqYPNHQc
uWpmbDDFKgH/7y194DeikWyw3wrLHrQY2OjpAxvznX1/uyyxAysJmPpoHxD5
HryZvG+JScvzceUs9oFXsA7xyLQFJpC48/XLXf2gR9AeulR0Dtt0Zq/3N++H
A88xsTtRZljQ/ZOK+bb9sH3jYqj1KTNs5b8HCaQr/XBJc8/8PnYzjNrBYn/V
tx/S37vGh0efxSZ1cEtnn/XD8p6xbDYVU6xh17qYQk8/vD6pfci+0giL+Dd+
Z2CY4e/vGS/gYITpkhpGoqb7ITL2aooIkxFW+islbfp3P6h/bBHcPGmIZYaA
zOvdAzDWWPP5zfhp7B4pUp7PbACmT+NXe8+cxNCAV0ylzQDwns577MV0Elv/
dZ7s6TAAynwnbgkUncC83sp/brwxANxyseb+Eicwe9tWlQexA2D4JNTuMO44
plUnqLXWOAAeDUqK8RRdbKVo62Vm5wCITNi4WubpYvlv5/5YDA5AlW77d7qP
LnbgbhkhnzgANTnbJj5uACaobq/rxjkIZtc6TUp2A0Z/++70yMlBuBT6KZ7Y
qYPlPon9GHNmEG53TXGO3NDBXO7e5NK2GgTjR/vwCjt0sDFbg6aka4Mwt9+C
+aeRNtbCSzY1Cx+EdbB859d3DMu+q2ZdWzUItby84UvyGlgar2TnnoZBWOU5
x9HRpY49e7vd1K1jENhTBu3WQtSxkF8TJ/kmB4E3I5Wbs/coZs7zRN2BdQj8
k9rCChPVsI1UssDmySEoT3G1u2Kggi0q9z8xNR0CV9W6a2msKthUde2Ot9ZD
ENPsUD9WeQRrmXnFZug8BJ5cASo2OkewdEXD5aToIfjjRw8lIGXMsCKzS7Vp
CO4lXeJdGlLAsLNPz0Z2DUEqrdXKzUsBU5u40zQwNARquRW1QWwKmPg2y9ow
8hCos1Ib9dXkMboJy5fWncNwNT0t7O/bg9iL4UsJbmbDYDXtZHzklxwWe8OI
5/v5YXAaeMgR6S2H3WPSeMR3ZRhWo+3GxPfKYe6yO+9/9RmG7yQ+ZpZAWQw8
vvmwPxsGprljpRI6MtjcppD5255hsDmie7F2XQq7YS7V1ToyDNry1devlkhh
K+8PWm3ODMPm463WVX8pjO2clq3l6jDsFFhgX1qWxKQ/XrjCLjQCaQOy6x04
SeyCZaqP2/kRaL5B3fc4RAybyMr8nXR5BGJYnG0sBcQwV9zngFqXEZgx8u1I
zxHFArO/B+8NHoHudw8PlkyIYM+Yxu+1vhyBUwoZVw/YC2MtOfsSVIdGQEJg
LS4qURCzZFEQcJgageWEx6uyeoLYkI1aUgxphHHf9ZZfWxTAFlhOvJreHAFi
xIsfB0wFMA7b62+T9o6CqvWDy9qi/Jjeto+Ff+xHIerAjVavGV6s/kL+0QNO
ozBvSVqzzeDFzuZ/LbG4MQpcHWy0Y1d5sUt2DeU5d0cBexZR+mtyF3a7YKHm
Utoo6LwRORQ0yoMV2St21YyPQlXLCddDDtxYcOSY2dX5UTheLvLR9d92DPKe
tjLTRsGiIe/X5n/bsZnQW9OSuDEYfZX7m2WcC/PpGB27xDMGy3u7dUUDOLFo
/w+9w4fHQJKvA4vo24aRosOe5xwZg6uTfc/bordhZ1JtLe8cHQPFbXZTh3S2
Yfy/uDvF8GMgm11cjctgw9KEvFsuGI+B3+V++ca7rFhp+bEf/a5j8H3Gi7vY
kRkTbeML/+g5BixyWzutZJmxkKkFvSCfMbC/a0ttm2HCju9IrRQKHoOnp/fU
G7kzYa32zN+so8fgUS5Oji0Mh80wNRZ0vx+DBGGLJo7Uv8hAMMP7XfYY6IoY
ok2Nv+jToTvK/p/H4PzJJzvOdm4in3NKufwlY5DZFOe8becm+peR8PHczzH4
dLw47nDCBhI4bZfWPjUGzTh50uW+VfQst5i0NDcGxq+4S83uriJ+Ad5jguQx
kImZkI/bz7AnfrTbLo/BK8n0V2O3VhDfbSWWKbZx+D1GibFTXUa78pivr8iN
g6hkkV5ePx3FC14sEJIfB7X8435mCXTEc6fkn5bSOKRbvY1dMaGjnYbuSXc1
xqEg06tU+ycN7ZjqruM4PQ47H88w362mIi6hj/KiLuPwgJL0baKZjB6GsATi
PcbhYMSIUJ49GXFOX6y95D0Ox36GSYrSSIijgO9iRtA45P94n5QjQkLsxrdj
Dz8ch6GjKYPMoUTEGmpKw7LH4XOerGJb3CwKn/mIv/J5HMhI5tS0xixiMWF9
GF44Dk9nkyn64zOIWeSrdH35ODwUtAyo05hBTF+kLcybxoG/U+GUzdIU+je7
XOxIHoeyNwWFd9Mm0F5N2TCgjcNM9s7TsZcmkE6UhZHY8jjwaHtWhEpMoOAD
haOdm+OgdJQ5ljV9HK04e3Hoc0/AwwK2K4r5Y4gyTzwvJT8B6dflvO4Rh9EO
LRGZv4oTcAA8qg7eG0YKDw0ofSoT8Cmq7QoSHUauhz7ci9eagBPmpNQUsyE0
43ote8tgAtY1A7U/tAyg4YXRzWHnCTAbGfrbzdaHNrV5fn11n4Bf+nP2wgW9
SCQGPUn0moCynzxqIZd6kY3Cf7ImgYx4uwr1XxB6UJe77ZlvkRMg1C0m+DOi
GzWRu16/zJwAOeuc/ecMO9ECntU1IIvx//xcAVH2TsQVq6pmnjsB1x/EfWqu
7UCnFZ/WcRZPgOnEIZspvQ5U62lKC/wxAR7BTngfg3b0bbFez3pqAsj6WMaV
Py1o7UnwywdzE2D9ZO5QREQLUlOTpxeSJkCjUT3cZXcLyg6MebNrmRG/vzf9
nEozeslkimtgm4SsIz90aPcb0c3dXQSd/ZPwzWn3aSWvOlRQFC7gJj8JR71f
Jmzjr0MU66MeL5QmYbRs773DX3+h6ynPxVY0JuGn8j0rS/ZfyEL2/K3PpydB
/eLNl66FP5CKxoimtCsjXkTyeMnJGuTZHxt/1nMSSkkaHcf/VaOsW9hciM8k
JB15fGKquBpJVaYlDQYz4g2oOZyQr0a7DK6uPHvEWMcHCf2RqELGC7vP1MRN
Qs7huvaI0UoU+bj2HS1hEvYxh1/beF2J/rXLWp5JmYTsgb119/dVIrLtXCF7
ziTE31J9ecG1Ah34m7xdPX8SzNvMzuSuEpDja4OrjkWTYHqiUPB7BAENTWbx
VREm4fbQYfO/H7+hBncP7+CWSRDvfuC/l7UcfQihK5IXJ6EyeTzID1eKcu7l
c3L8noS2Kg+hzvclqCDCa0p6bRJ+fT/W5nG2BJXHUl7Y4KZguCMsTvtdMWpJ
JbLW7pqCWyzU0C92RWi5YmLg5ZEpcPlad3YbSyHaqH5TVHR0CryvGz4u/laA
/v10iG87NgUNnOXpnjcLEEfryIltelOgR9GNm1rMR2KjA3ne5lMwY9xJcSXl
Ib2tjojTvlMQ0sXDvCmRi06xPL189eYUkH/oL+nm5SBjdjOdkFtTEPTvTqG8
Xg6y5GmlFd6fglfvfPZ0un5CzhKNdhLPpqDghm1WU0sWisNqVFa+TMEoP+/U
8aH36Jn+vR28X6eAtSE4ky38PUo+pTsnT5iC76fTeLkPv0fppt//u/xjCiRZ
Ymw67mWi4kvlHM3dDD27pqZf67xDQ3cLR96uMPRUr41LzqSjUI9TGoEbU3C4
wnVqNCMdyVwYjDP+NwXy5xK+PHBMR+7qLLrLbNPQd4v/zs2ZN+gvyfztSYFp
mJVRmIv7nYbEbelO86rTEHa7ZGLBPRVVn4qoJGhMg7mV4TUSSyq6flRE+Kn2
NGjTs2+dTvkP5e7Sa9DSnwbOrqXxlbYUhP16ohBjPg2ySnfPxxi+Qg5qR2iK
3tPQtFr98fLdZMQq/cOAxX8aBNLuDpfKJ6MPPOfTewOnoVEn/6Z+fxKiEkPP
hYZOwzH3FJkhjSQU9qatqD1uGpTOFhy/zfwcpe/0CvbLnYZvif0VIXUJ6OQm
S+fpgmmodS32u/IgARHnk+T3Fk+DXNKnd+L6CUj1x/ehH4RpSN25s4Kz6imq
vcWD7Wmehh7ZH5+2/3yCpudyWcoWpiF4nePcv+k4lHmgdn5scRpydcx7xm7E
oevO/a3sv6fhgVddcsufWDQ3y5JiuTkNL2R9x18JxyLSjI0ajXsGPA+dzMlx
i0H0KeZrBxRnoLyS7ZHSpWhUKCNkZKoyA2cTU8vlWKORn+PhIwHqMxBjqHfc
JSsKrUxa/61BM8DUOX41bSMSrU98SrxkOgMKlWwckR8iEG7c6udzrxnoVWCF
EqVwVCXp/ongNwOjupkfBabuo3sOYU+nAmdAvkunuO7FfcQ6lm2vEjYD26dv
VfJx3kfso7jV5iczwBlGKXFfCUM7h7P2sxXOgDBx+4F5tlDUKla5Q6FkBgpa
33XeSb6L4u26l8zLZyAnfq6FLHcX8Q1tfU+rmYHIFL+Q8dMhSGDQwkanawZW
PXBb91/fRmL9/6J8l2dgb1Sh155HQeg28zzp3PoMGNw3EApWDUJD8p1n1f7O
MPY/12TqUCD6L+S90DLrLJz+SlzcUg5E4jJnPwTwz4KSZYW543QAkrjx5leQ
6iw0LrYysUX4odDkR/K2GrMgLHuasIH80FiVf5yW9ixIJY5Yr6z5ojR+Q+s/
erNQISeuQLrhiyTL6DO3zWdBWZRqZ+Lig6TZjm8L9Wb4v5GAigde6J6ioquD
/yyczdsu1WfshSashVogaBb8cSuz2fxe6G0WKZEpjLHesGE+ZHwDyZxNlL0f
PwtcSRU78996INlXM8cjPs+ChNwVRUqMK4qobftwvXAW1kQpFTuVXdEMuYz7
VMksCIRf3XWnywVlQlwX+/dZKLC7360s5YLkZjQco1tmoYR7ijWg3gkdOBJ9
P4Y8C+5m8QN3za4hs29hrudps3Am1renheMaCj4VbCa3PAvDRQf+CVU5ouaL
bhKVm7Pg+Dn222M1R+Tz0KR8afscxBTRr4XJXUWESd4l20NzkG91ndqlchnN
eHIN7Fecg7ISYf2eVQe0a4O56veROfBhfm0RT3BAV3b9jo09Ngec6aybX4wc
EAe+51D16Tmobd1qfjdtj8yfv7xy0GkONCx4VKLaLqBbUgkGK65zkFJ9Xy7S
7wLK+PRIucZzDjx65dCY8AW0Wn37n13AHJCkW7RuOduilEX7l/EP5uBjlL+M
Cf95NHt6X8fq2zk4/aM+Ti7VCu3qEv1a+34O9u6Wcb10zgppXeJPe5I9Bzuq
mVYvcFqhGH82T/nCOTD1EYsJvmmJVNJnOS9VM/JdeWt/8oIFunB4jCr/cw4i
ceTIRAELFF7a17tWPwf77s3fYWk/h3pb6t89bZ+D/ZNF7bdNzqHbf7J1f47N
wcR1F+vMC+aouk+2eHpqDkTvnXDNEDdHHMWvD7HNz8HVI0FctybN0DOvhN3H
aXPwrkWOGuBjhj5NB09XMc1DdqI1njvjLKJX/z4/zjYPOyY/vT/idxZppnm2
4LjmIba+78XXE2dRre2VEoxvHqbrZmXd+03RUKtBNEF6HtZ+zkZHPTmDpHNq
/g7JzQPPHv+iquNnkPNDvM/moXm49zZnunPdBP0+fuSCtuo8PA54fWaHiwni
LhM6/FV/HtIPbIm+tDFG+IzZti+O86DTd9PL8IohCg+7fKLLeR6mHrzSxWQN
UYP94Ncl93lQD7/OdHTOAFkJt6ar+M8D4ab3qRwPA+QZW+yX92Ae6i92/Xzu
exqlBj4Q+pQ5Dya6Sfa3zU6iKcutmMasefgvns8/e9tJdEg1iGkhl+F//Igj
S9kJVEx2Jx4smYeRpZqJ22In0GbDjL1B+TxUuesFa7YfR3ofHDqdv88De80Z
o4zo46jlisW397/mYfX8Lu/dbMcRP7Qo/2qch+/6J44M/NJHtntPv5tpnQeZ
i+zMfY/10Uyvdqxs3zwwe6t82pLWRwpFRcwnhuYhiZ9xu6bpIZ+nSjcdx+aB
RSt+b3KNHvpnvM/h7dw8pNpJsH721ENTu33Mb5PmoWQ66dFVQz1UP1B53JLK
4Cf06dnuA3rombP9Qfa1eQg53PyFZV4XBSnliI79mQfzOfd4viZdZL/yZ8fX
rXl4+685oCxPFx0Mf0F3ZSeC++I6ySdEF+00mpvS306EH+nWuuZOuug3r0av
GA8RjK6mHHQ200UVr7vKWwSJkEvAYd0HdFHG9X2570WIYKdcqPxHQBdFH/ZJ
CxUnwsplH2yZRRdZlPM8UJEjQkKhDp5lApDWPfub2w8R4canAep0OyAJgxyX
qcNEIAtkG2pVAyL2GJ55fpSxTuII7n4L6C79wZ6N40R4fr8yUsYZkOPXLs7O
00Q4O7yuMGkDyDB032a2MRG4t+c/PGMAiH9n1dhFCyJYPatYqzsAaKOLp1Pd
hgjFde+bM/cAGn1l/4PHjgg999SmWtgAZR3c/Fh1lQjLvt8q1L9jKJ5qmPLS
iQj5EmK8e59jyL/kRayvGxFstXaud7hiCE5o+Mr6MvRLLL+a48aQLHfEtX8B
RBBL4Rmb7keIq7PLujeYCN1E9ibyW4S6HXx0ou8RIerKcI6NIkJl+6sUr0QQ
4QR+TOE8BY/SKDxS2g+JkGnCff11Fh653s5hIz8hgrCvvLDmHjw6q7+5+iOR
CGXHjosd+KWDjnIZEVNfECHuRftCso8OwiXPtZx9w+AXmcisWa6Npu01qg6+
IwKHzx9q2AVt1CAbUcj8kQieN09XVvzTQomF+5K/5DF4eZnjuk20UHCwz8PH
X4iwEZuVHrl+DDnoVt2+XkqE1Jg3TtPvj6FDrfaXhSoZPG6lf7PgPoZ2Pc85
R6th9CP5VAhWrYmW7TZPNPxi2AtVPyKDNVEl8cWh261EGHzobjBJ00CW27qX
RkeIEMwrOJC5ro5sJN75bp8kwqHiv/syy9WRrab/kvosEcwEHwd8uauO7F0F
lh4vEmEqPeb6qx3q6HqLJV0btwAX9vnUjeCPIudZWR8n1gVI69/ISd9xFLni
VmhPORbgyt1/fz+PqCFPlee0+V0LcEnVYefxcDUU8LyHmiS1AOG+1JOpA6oo
8HOmV43sAkwNFvas56ui4LoAKuXgArQ5/VDpj1ZFIRuC1BMqjHzh30IrtVRR
hL314pLeAvhvs2+4k6qCkuT6yKaOC/B5LPKXgM0R9BL74HHLeQGIsY97hRWO
oBSbQHKm+wJM1EXeFNxSRmkPhch//RZgMUg/+fkbZfSBYkPKfrAAkTsCrv/N
VkKlxf1E9vcL0L/9mtB7QQXUf3Jw9vv8ArxkN/G/pC2LMqq+EnvJCyA33GVf
1yODvHSSyYu0BXg9ESuH+cqgbSqWSxIbC4z3QQb+zud9SGVv67+7XCRoUM9k
M1aXRn+TcpiSd5Lg0+GddmqDUqiOL4Y1j48EPxsrXAPDpNAlDgOuMRES7DvG
lqrVIYlilqoFQJ4Ep34Tc29sl0DWnm+EbJRIMJU00SPmIY6k5++KeqmSwCIw
ed/ejr3o64iOVJo2CaquW7JdyxRD4edFZUoxEgTnOUV2Coihs13rcm36JNiT
e4ZjMkoUzdQXK+CMSTCqkz+mEiyC8o8nKgmdJcFdTk3Zl2vC6PZ3XxVlCxKc
Z8rSowYLI74iZU0HOxIQ569NFD8SQsNKPNqBDiTQFiw3OyMihD5kkfHxjiRY
m+L1k87Zg7C0LP1KdxK0jQ1kt4wKIi7R6JN9XiRINbDJbb4riHoSnQyofiRY
biTjrWUEkfsjGVPJOyR4NPFT3+KWAEoOSLUNfUwCgV3LiqDJj+jGT70hlwR5
j/YdVP3Eiwi/vPxsCkgQkdK6te0CL4rSM73pVUyCxL7uVH4uXiShyX0nrYIE
j6t0q7e77ELG+yKicK0k6Kt5NW9vvRO9Ww96XblIgmtXe/1WXnGiXfaHJZ8u
kcC2ILXDUYATBVePpV1dJQH9gZRFcDwHOvvoVPq2LRLoq+8xmXnEjjbEBN4Z
7yRDrwRtvOMFG3IMq5MV5yPDnpXqA4+k2VDr9K3MRQEyBJ1u/BCWw4oycife
P91Lhq1hnVG/BhZ0BvKy+hTIUKbYQQ2XZkalGVfls5TJIGUY0YR9Z0L7OPd8
uqVGhhv9Cyut9kxorf1OjrgOGTjaoqrLM3HoivoRRSpGBr1l8YN4UxxqfjmV
W6VPhhj+0x0Vy1v49KtGeY5GZGjb8sJllPzDc9f9U1Y3JcO8jsmxeOl/+JsK
Bfns58hgb3ZPy/LZX/xE/DWVfisynP7jWS+04y/eeFmoMMuWDMVr3tm4x5v4
4vNNqrftyeDHTnynwr+Jl6q4+8XkChmspo+GdKX/wcdIqx6VuE4G97Nf1rcf
+4NfiZgporqQoXJb7fC/ng28w8IL9WoPMuz3D9C5EbKBbzQ1KUnwJsO3c/YK
9Uc28OpfcJrX/Bn6wtL6cqjr+DShL6XqQWQ4a9THUlS2jue643SM4w6jHtwb
r4C4dbz/uEhZfygj32LieLTnOn7sRItWdjgZCq+ZC0dar+MNs8LKb0eR4Ue+
9wCb4Tr+y86jOmdiyNAuFTf734l1vITv3DeJeDLwsZ5kmTVYxz/sfYWnJZCh
IvMINdBqHf9b27SiOokM7DZkrwXXdbx9GjP27BUZZK/zn+6JWMfXsxZ/v/aa
DLYSeprtH9fxai4uoPGWDD3tvKx+nev41GaxKo73ZKhqFPe0YtnAc6i06Q5k
keHiBdZju45t4H2f36/OziUDreXi/mN+G/jTl4g1Z4rJ8OZlf6DG+ga+oOa/
45JlZJCLU7mso/cHv/eA2Q8agQzhae43eeL+4OnUkp/PfpDBzJymcVdlE29n
6Xbqej0ZFOJ8nIyiNvG/vorXaTQz9EjptR4f28Sn3HtQP9BFhruhx8zFE//i
T/Kfa5KcYtRb8MCTjX0L39wQOXB8jgxCVtvsHrpu4S3Cvs05k8iAU/4S8b1p
C3+VIsuW/5sMnMvr1xNO4BAxw3Z39xoZ3v7tv7/fF4d8LsRJrW8y5rkjZIjz
NQ6F1q3hddkocHz3CfvPVBxiv3vY+BonBSyS/iaSBZhQ7NErttE7KPBb6KOc
lyYTEiQ9d87hpYCfTELSb2sm9F96Y0C7AAV2nGT30vRjQjLncQ+WhSmwk8tM
Yz2GCX3iOZogLE6B2s1yv99vmJDqT5c3eGkKuGclfJ4tYEJlt1M/X5Zj5Hu9
70Y8Yz/pqnYSHhyiQI1TidanX0yobp696aMiBZjjX75Ya2BCZ9N0BppVKGCd
IbRbtZ4J9Vp5z9HUKbD9yB1F4WomZL8jc0VAmwLXqnf7OhcxoZmaAVYtjAIf
pvY7j6QzIY9gnt32+hSQk2FL1HzIhH4rH5e6d4oC0jtWQ9XcmNCt2UClTCMK
TMobFMadYELMqTn4BlMKFHCfKmQXZkIPLSaMKOco0KCtw2E7jUO82/fY8tlQ
4M+Q0+XjWTiUXGXkrG5HgRNRY3xsDN6SgaEBtg4U6NVJH/QzxKH3ikXhIY4U
6LNT3dBQxiHF6fmn6c4UsDEUyaHvw6GiV+JvfrpT4LLTsIqBLA7pmJ/7TPRi
8BRkaRhVxaFajijCTn8K+Jfy5tsyzhOj798aVYIokJIXJ2d/E4c6/Gn9Vnco
kObA4hKbjUO2CnJzwWEUSD+0VBy3gEPjE7YrqQ8okOA1fWabBhNyfhHHWhNN
gRfPHG48f8yEFk1r+WYfU6BljWg1RWFCAdvWJbc/pcDRLa7jz2yZ0b9vh5WU
nlOAk+uUv2EbM3rgewV/7iUFpG7JHsw2ZUHch5KMbqZSoOiLQqptHwt6NtZ4
/lU6BRaFJvn+urCidJOjAZNZFOCYD1jOzmRDB1ldw9k/U+CQ8OUxnNk2lFeW
+lS+kAKSm7t/9DOzo+/7OT77ljP0XyX7f7jFgYaYBmdZmhj99pQyzivZjq6W
8qzsb6PAEoVlSPQZNyJ6Hmc17qLAGdWJ84f9d6C1wRzJZ0MUeB6bLdypz4ME
ikPPy5ApsCzDB/HhvEjH6uE0E40Civl9XQJrvOjKSoL36G8KzKYzFzq686E8
9ffRLzcZ/bsvwVZvtRsZljR/3cW9CCfau3YnKQogL+veExSeRRCV2sluniGA
klbH2ht3L0LQjbnibGFBNKXxez5CdBHKOsW3ZTLvQSGlIiJ/Dy1CvBnR/029
EMqwkckcUFyEO/L3L+M1hVHj2mGVUpVF+JaycdvknTASOqZr6Ku1CNK8Mn/V
GN9/1G/YcxYx/IPfVVSNi6BrQRZXFPUWIfZUhsvhU6Ko4KtT8LzBIjT2lR7l
3i6G+s57b/tlsggKLKmFai5iaGs9+GmG2SJkXHzdlVkrhoy1YrMunV+EGc/E
rx0+e5HvQJI6/uIirD06P6D7Yy96GfymWuTyItx412d9jV8czZZ9Geh2XoSx
F5nSah/E0c4LFdcL3RdBarC26RlJHKn9+UWP92LwmNZ5zH9YAl141R7i6bcI
3G4BfLEuEuie9iCXceAibEj0cw29kUAfBqeeH7y9CPTiJpn+bgnUeosizR66
CM+87djzmCXRiuha7tT9RejOvlcuKySJxL4xaVdHLkL1JPc2bXlJpGe3/dfr
R4tAoSuiYW1J5LLJf+5O3CIsFIiVrxtIovgU8VHbhEVAfzm77lhKomKdA26a
SYvgn31ozMpeEg0NHVkVeLUIe5MK1H0cJRHLHe37S6mL8PNFtyLBSRId2nuC
pz19EdZjfknIOkuis4Qzr3IzF+G44TeHpGuSKOCizf6YrEVQy549zeQgif77
e7nQJXcRLKLvKJ21lkS1/7lhpwoW4UhFvpu3kSQi4v0bZYoXwW5fqYW5jiTa
NRJizVy2CJee1uqOHZREGiFRk6MEhr4procc/JLIXvzpDULVIhyYu8PpvSyB
wite/Xn5g8FD9SBfebkEyrJ/FxlYvwgvL90dqg+WQO3/cndbNS9CsPicYKCK
BFpLLX2t2r4Iafsab6RNiCNxrFqet3sRdKTjE/c+EkcnRhtLKH2LoN2cqt4g
L47c73brNw0tQruprPFmLeO++n3uQuTUIsg3f4XwLTH0oQrnZja3CP/wQqnz
78RQco1QsCiJwTPR0mj+rBiK+qEcPb24COUzTCluODEU+Ot08uelRZg6njNp
80UUOdc7vA9aXYRtNbP+L9xFkXVjYLH+HwZPP91MgYOi6JWTBdGNiQoS354q
XckVQU+dx2hnWajAEpSlxHJTBD10cV8/ykaFfUVSYmH6Iuie6xpOlJ0KRfej
TtfuFkHBbuEcOE4qNK96chTNCiMf9127prmocEvm2mft78LI1SNlTwM3FfrF
/sTDS2F0xfOAxOedVFheqsR9ChRGtje+yD3bRYX5byfNr9sKI3MvUAzio0Lt
Q7F+a0wYGXo3HbXnp0KqV8ec835hpOdjg9cXpEJU2FpXGJ8w0vKdOn5AiArJ
beK0hzhhpOLnZbxDhAqTXt3x7jQhdMh/8xxdlArB/p/YeaaFkHRA1IXevVTw
p6l+tB0UQsI3+a9+k6DC3OqfOo0uIbQrMM31jRQVpl49K4ttFUIcQQo+EfsY
eqiP2081CyFccGmQmyyjPo7Ay0YMey34eNjZ/VToWp0ghDH8qbfaoo4epML3
Nnutzk4hNHfbLl5EnlFf5q1DBwaE0NiduaQtBSoExNSPO08Iob4Qv9dTilRw
SewrvEMSQm13ce/rlanwsEvz95k1IVQXGpObq8Kozy54pZZNGFWGCRUnqFEh
Rffwzjp+YVR6L4MQqE6F4sTxWJAVRnn3lX9c1KSCifv+JkENYfQh/FuTnhYV
fPtihVUNhVFSRNcgN2L0j8CsOuorjGIjHSZpGBXW7JQysYfCKCKKROzRpcL+
EcLNyDfCKOAh60baCSrc7IBwzw5hZBWrJnTUhAoCL9Kus2iLoDNxlRIipox6
LqZS2a1E0Ml44/1bZ6mQkRLir+4tgo4+dVSvt6DC7R65ioL3Ioj/+TOLi3YM
fqZ9nk/4RBF3kqSdnj0VYv5lL51REEWsyZ+u7ndg8Kmc4Ak6IYp+v6j1oV1l
zGPDV7sv/qKI9PJscM81KrRqBKs9jxFFU6+GwsqdqLCDbYT2IF0Udf73O/6B
GxUOcbW5KTeKooFTuqMJHlRo0nz6AkZF0Rjt8eH0Gwx/rKKvisZ4770auJXn
TQWzSjwxkVkMkU7sb6jwpQL90kZsKq8Yoi/6CjX7U8GwajiSIC6G1l5UXh+8
SYX8yPbEroNi6J/+jqL5ICqEW30P+qEihlgp51nWblFBrD3+t/cxMcSVnGm2
LYQKHS+VfpXjxdAuvaXX/KFUwFk/KAjHxBj3O4wifY8KTB9v3cxFYmjv8xid
I+FUkFfb7BHRFkMy0P8Qi2Dsn1fUJ9lqYugQUbbfJIoKrvf1XPTkxZDyM5/9
dg+poBY7uLeKUZ86+u7vGkOFp5feeXHyiCGdue21gbFUGH0ZLf33jyjSe2rD
FxnPmIdJ7993pkXRaZ13DolPqfBh6NR7DwYv0xla7ttnVGg4uPwnJ0cUWcWj
v/nPqYA8rxZKMnjbaT0yqkymgrfJ7dj310XRlaneFy0vqfDJ9eAZGTzjvImV
mRtKoYKxi0VhII8o8tT0Vl9IZcQnzYREDIsgvwlC+HoaFUSTG7yVGPMQHMPV
yf6WwYNn3tjSXQSFqltLCb6jwuff8u39CiIoYuztDZn3DL6k299T54RRzEMq
QeUjFXpf/Oh78FoYvRiJtjXNoYJm+lSc7j8hlBbV8+HiZyr81o/93P9OCGWq
7Ft1y6cyzu+0rHYDIVQQ8S0hqogxr2YNV0ri96AGxcWmKgIVTj60zK8WFUSb
IRaYWgsV/rXnvWU5vBtdkpCQEV6kQkHq/bDtg1xIDVkdYaVRwWbnkP39o1yI
6+JjtEhnnE83bZcW4zlR8cs/Nj9WqBD4Bb+z25AD7RTse+z9jwqCqDmdp4kN
feN+slq/gwZpvx7hjHYyoafydaxFPDRQdiWecL+DQ86GW7xpvDRIpIbN+Qxt
4fmjPBQCBGjA9P5ZHlfWX7wbi+Fl6b002Ojf+HjKex0vssHcGKxAg+Sqyi+4
WhqeKqTVd02RBtGv6wxuT1DxPzW8p88q0yBfw5G/go2K9/Ef3ZJTowFF/O7P
0SIS/vQzwR186jSgPp91EhVZwIsXmoj81aDBmp9B5suoeXw9tVytU5sGLpaN
8qIPZvCpPEu6FXgaPDnbtT1w9zTeT/GQ6UeMBjHpH8paP03iJd2TXe7q06Af
PSiWYxrHB876pcob0SB1Nol9wbUPf2bbp2xBExr0PBrwsNLtwcvITpYymdLg
wbs/ms+Uu/BtV8w6e81pcEPszuVl2zZ8ZljUWLUFDYJ67MdfH27G3077Ts6x
osEZ2br4nv56/P6RwxzhtjRwSKW6vOuowW9uOgrcsGPUk31uNVuyCt8hmiJt
a0+DqIvbyqSMCfgPWp1KJxxosE89/YXgr1J8yHkuvPIVGuyoFadlFH7BWwTq
Goo60sCdKCGjvTsffygp0HrbdRrUCyUoxLVk43HFnx1pTjTQELlr5X0lE9/T
NeM95EIDj9dGj9en3uDLUkZ+UN0YfC4RfBKVUvCpjj3CbJ40KA46tE+u6zn+
nkKLh7AXDdYvqupQKxLwTr9/VB32oYGlxFmbrrqneONvBAE9PxqMVr3NK2+P
xyuHF7lYBdDAmSm4VyE0Gs9vnENwDaQBT9y5kYmIYPza7ne8d4Np4D9cOpxQ
ak0YGky5lnCbBmMp6o+Ld0cSKt8++/o+hAZilvlqLreSCBluMTu+hdIg1oTP
Q+lNOiFaNfxy2z1Gf3lDWP2cswief24VTYXTQLykVcY4Ip9gXuPLuR5BA1fK
N77z+sUEkXNX86UeMeZz4/yTU4GVhH8iF9jUH9OAkDYmOOteQ5iYMD9vGEeD
hxzCC8LxPwnZPnpMvgkM/q/SnU0vNBPitbQsIxNpEFGtdZ9yt43gx6zy8VUS
DR53/yNzXu8g6DyVMqt9RYPN58mPDFx7CJK2wu/6/mPkk/msWRjRR2CV5l0n
vaaBF490wO3CAUJTPu6NQAaDX3nq81KtUcLF9lHq9U80ONT2fWeH7xRB70Xv
8Vu5NIjPvBfiVjJNkLvcmhyXx+ify3LW960ZAoVaAaVfaADP5L8Mp8wTQnal
xnMSaLD8Mm20Z5NCSDO1U/7UTAP83hsKgeu/CeF7LMIrWxl6mf5bUni/THAe
NerraqfBzMuMHQ3nVghHbmiH/u2mAfeFy6ujH1YJ1bEibWdGaPB7r1+zh84G
IdOKT+bqGGM+vphb2wxuEB6KcwXenKABfcQo1+vmH8K53HWJtBkadNnnhppk
bhKmmvtu0CgMXoJ7JrP6/hGSucrvTVBpYMIjbxtkvkUwPvVfYiedBp3tc77n
6rYIXyovlxetMOKTStXKz+EqnP/qt2Su0UA9WfqFShSuQkxLbjxpgwba2vPl
lmW4ivuFxG3B/2jQEZR48MQepgp1apOwG44O78W3XKd0mSqICp8V7Jjp4Nfc
bN3twlSR6vIEM2GlQ81DfTemOKYK80xfc7SNDmoX0iXN85kqtk1aXlPioIOT
vsJSXhtTRZmEZqAkFx3+ntpnz05mqvC0E3nEy02H5x71Q2gbc4X0i83/mHfS
ob3UgQhizBU93SN5Szx0MFWUZ15VZK54yFdVM8VLh7wO19eGiLkCmb7t6d5N
h8Ssy3hZQ+YK+qMH8z8F6JBaZmbtZc5ckVnntFmyhw6u7HecBayZK2zZDHk+
CtPhZaIs6S/D3qmnIP1SlA6tLo8v7rZkrqgK2Xn00V46fIpa0cDOMFf4lVNP
3ZagQ8dK+oqrPnPFgbUOWw8pOvSXdvGHqjFXDKkVedjvo4NjZ/MOZynminjv
pFBTWToIGLXZcXMxVxzPDUqA/XR4JCN+x4rCVLFGvJB55CCDh+P6vFILU8Wn
/eirtDwdDHgyxO99ZKpwcJRs2n2Yof+gw3P1UKYK/jfMo6xKdHhdeqNJ3Zyp
om54irasTAeLSn4ddwmmCmXrj3v61OjwO79qFv8JV7FloHI1RYcOuLZR/2DP
LUKq0vENGWM62Cr91w8ufwhDG04H1N3oMCitT4/eoBP8nNtv7/Wgw0xDgfZ7
fzphR49WO+sNRr/rLo8y0WgElL8juNOHDs/OLGu+naMS0pwKG72C6fA40PMl
axmZcLXrn2d2NB0oHcmBso3ThE1d55qnj+iw0nR9n073FOHZ5/Y9wY/pQPpy
I9VjfJJQ+zCj8vQTOgRelOKOxk0Q5HQN+WaS6WDCJkpeKh0iEHMSiyQ/0KGy
x1xJMKqFcE90i5Mjiw7Xf1kenHNqJIhGO9svZtOB7H20851VHcHYUZu94jMd
YnROmYdfqSbkiozbXCihg9hnl62yzU+Ek1GGOXpf6dDJmbHwJyKdMLpcyHSo
nA4e+deJfYXxhF3tEVlrFXRYkL59+ST2HO8dqbCZ+JMOR1ZlFMKOlOC5lhPP
3qmjw1Mz529jKuX49CtbGY4NjHr37+Jx5vyO78B3mKi20EHOkWvCSrgG75qt
nS7SRoddH23ZZqpq8SzC71aYOujAT5KkOJ/7iVf7ffN1WzcdYvef+/1RqR7f
dHl8qaSXMT9bYyzJQQ34a62Gp1/30yE34QChP6sR/0/nS0rEIB3Od2oJs9c0
4Z9n7aV5DDPmKecAb2lVM15RKPKE5SgdQvlYUsMzW/C/HlBf6IzTQZc+UMrq
3Yp3WDpP2TdJh7X/HA4772rDrznU6G2fZuzfG1crvjO+p69vkodFZ+lwY+TT
0c5XbfiTsXuCFObp8LWFR9ivqQ1PytDlxy8w8of+2+ZAasMnlLt9NiHT4Z7q
wn8Wf9rwWh2JhvaLdFA9cPo2z3obfmzu+7QnjaEvNRLOTLfhI7fmQ+8uMfj1
iEa3fG/DKwryi8Uv0+HXtpvbP0S14bsVUEnaKmN+r9o6/znfhr+t72yev06H
syuXSQX6bfh9tk/JVX/oUBpnUqF6og3f4PUtquMvHeaZhlknL7Yx+jWzb3KL
DsXibTOyj9sYr+Jd35eYlmC5ZObh5Y42fMUXLVtW1iXQfT22549CO/5ao+My
/7YlaMi888U6pR3PPREbL8uxBHJpdyKHJDrwBWul8upcSzBil1ZCKe7An+eZ
/HmSewlsP79zW3LoxOPkdlyx3rkEMi4mDaZ7u/DvdTT+Ou1aAlY76w3nhS78
mXOXkwP5lqD+/H3pjIZufEpoUcsLwSU4R4AV/rJevH7SqEuW0BLk/TRb5K/v
wxNzONnKRZZAWTr8VuNMP15j8KL2kPgSmAgaz1GNhvAdR7d9EN+/BNK/j3wQ
7BnDBxkr6ysdXIIvWgSe9bhxvORV2xFMfgmSvfsuNJ6ZwHvE5/JfVlqCh+fQ
IufAJJ5jwSrsrcYSGF09IXVTfBaP0t7bHji9BJG3FDLNRSn46eL2ZU3DJXiz
lO02t0XBxzT/iTcwXoIHxK9GSVOL+P4N01+uZ5eAfCvU4kEPFe9nuaaaY7ME
YhF2f2aT6fhsLoMdKi5LEOdjP/9wchkv/fyik4TbEiQQ7uTzoxV8spRPFbfH
EmyUm0rGP1/Bh2u+8p/1YvAOWNo5Aqv4jZrPrV0+S6DFcuw/76ereG/T2oPV
fkvwcUZoMXB8FW9/nTycErgESeZxG4431/7XcJXHU/V9UTPNRUT4iqKShIpS
57ZppkipFEmSsZBokKIMmRoMZUpKMkVJEXJkTv1IISSesfDK1LvDQ/jdP8/n
7Lv32mutfc65qGlMcFOoNw/ss+LKZ5fwkfE1mchLPjzQmFF1SRUcR+USa/7Y
XeeB83rXq7KG42hT9LZdB/14kKmd5W3gO45eKJk/3naTB3k9cqOCheNI9bnj
hEYAD0zXjdnqj4wjyfKIF+LBrN6o8sT9AxMoeH+qBBXCA6Uv68nLVyfQTGuR
bU8YD+Y8IVOOJE+gi3b1xfW3eZAdC8z8qgn0Z6RXBt/lweMkM4+bvRPI9irf
PTOCB4mPTiVGTE2g72Lz/hcTxQOL65kzClKT6ECksmrgfRbvSvtloismUbWi
rq9HDA88b34OUteaRFszjL6fjOOB+mXFonN6k+j1hpPr9yfwQGcs3ODl5kmk
Xnrhtn4iD7Sbj6TU606ix8bB/SuTeNCwIM/ppeYkkml5aCD9hAclQd2y65Qn
0W3bVwlCT3kQuVxm87r5k0hkuIoaSWH1+Rxudo+aQN5X2kw7Unnw6rzvoE7L
BBoVGcn4lM76l1wZzOROIId7wiIFmTxw21b6piR4AnHkZa2fZfGgdMtN2tFi
ApmnaRREvuDB3Ia0pmblCfRJx0DSL4cH3Vzn5oG+cWRQcvjsuVweVLmK+vs+
GUcFe52rj7/hgc+uV6euHh1Hmt+uL9uTz4Mfx9PHi8XGUYpNlPfGAh4oP+8y
eZvDR/J/0ppUinjQ+Fp0js4JPpIQ/ho8hXkgK/LoHS5l0PU7P3u473ngmNO6
8N0lBlFyE1tby3jgnxyeoqrDoB6t5WO5VTxYrjKyR/4VjSyK9Ywff+CBx+Iz
RZFeNKrfve/Z7Y88kJbpXXMA0WhXo82M9/9Yvr7X1u2VoFGxtdcxxzoenF4U
9MWrmUI63JDXh+tZPG4edp/SKJTh9Wje9q88WJVGFSIfCj0I/1Cm+I0HXs6m
Lsc0KTRXtl1+Tgurp+XQyuE5FPJ/OurFb2X9MJzj4P2HRBOaol9+tvHgQvPU
cbKeRO5FcuqN7ez8VenpHMwn0a+dmgGlHB5IupUrhiaRyOqrISe7i53vAEGT
yDASNVgd3ZTQwwP6rQXPxptEewdcIoP7eOBevIb440KizwoG65N+8cDkbt6d
/SdJdNBMpilvgAfBszvT6g6TqCXwt2ctlwcLxs/NszFl8xeVSvf+4cFv1VXb
+cYk6h6+nz8+zO5bNdaGsGv75S5HF46x39tv1JQwIdHvo8BX47F4Fi7+bX+I
xR8uHYcoHpit2HgrzpJEVCl3sznDg2fnrIOi7EnkTb1vcx7nwZa3h8/u8STR
9Or7V29M8mBWbVfx8wAS+Vs7K8RO8UD+UtVkTgyJJKK24RczrF7+H7OMs0kU
/mGxdZUgCdS73ENuVSRa9G9w+ocwCSW/d3ku6CLRA633SX9FSSjtMI5UmiKR
/JlomCVBwpjVLe0oBQo9jnPqVppNguWG999OEBTKFFq8fP98EgqWbNlaHUyh
dXqDFacXkpBdOFvM+BWF3riU2HlLkvChc6iX/EEh3OSYmiZDwqk+0d+BejQy
nEXsLpElYdSiWt7ckUbVSGqgaSkJAddeuUkn0OhLKl4tpEQCIax0b5sYg/ou
S2ZbrSShdf24QtMYg5yy+/dfWE2CzolXXzq0+Gi4u3g4ZA0JcXfKqy6e5yPG
yEHr7ToSzm8U91/B8NFsxeLXizaREPPh3etFUhNIu+xMUfUeEvwTevV33fyH
rs8q/KDlTELP5RMrjvEEiAFX6Ux0lgRJo/B07n+ChFnT+XAjVxKuVy1d6WMk
SKxIUjez8yAhdK+Ux60ngsTHDQ/bYrxJMHCKb44zESIW2/gOTYey9ZUh6maS
MHG96kf9nNskjMDNFpMaYaJffVOu7F0SrLfLRBSPChNF1OhFnSg2n+9ouR2I
ECfDbAXsE1i93t4vMGwTIWpGS3o8Ell9Gu4QXjMihM4R+SrfJBIm/xxk5FaI
EiLKTSFxT9n+svknk11Eicz8nVJ1z0k4sL0nZRZPlFiskEx9z2b122ppsUpK
jLh2Y7rl10sS5pvJ/gvRESMO7Hv7UOANCe2W8hemXcWIwldSvvPySZiOfe8l
Gi5GqCxxP7W0gARRP7sPeuliBNW9Sm1DMQkCbWfzxThihPXuQAmDEhKmojT9
Yxgxoiarm7u/lATZoOypLQvFifhL8S8dKklIfJx0PJ0QJ0Q66AjPahLWLzx/
1s5cnDhneMjzRg1bb2dxqIKTOAHz5m5OqGX5iPQxdrorTmR6OMqnf2b9M2qq
+PexOCHVWjn15gsJCcnHjp98JU74IOWusgYS6mv3LH1eKk78Sr5W/rmJhPDI
Ws/6z+LEAYm2lB/NJBxdEn2j+oc4UXhO99ZAKwn5100sQvvFCZXGSCeqjYTN
fzIXSv8VJ8I3jRgLdZDs/FiU20yKE3SiseaCThJ+OogFOghLECeF0xcqdJOg
gE+7L58tQdQ4ivBW9ZKQkqr08M4CCULns823jT9JmLtnUOmplASRsB6/Newn
4Uelm5SljAQhEicXbzpIwiOwvZOzRIJwnfbysfpNQhfHLT2RXbecbrB2GiJB
o2L3FQU2fiEhJ3BohIQ/uW9KzrD5jGRtnmwdI9n3hLeFPVvP/2+qoRqP5XeB
wFU5Fk9x7VDvAoqE+Jis494sXip1Q+A4zeKR7V8TwPajeeOqWi+fhMuPZJbr
sP06WJZ/qJ0gwXZTsqcvy8fjjbOc8v+RYMYbNXdg+fq+4MDsx9MkfGp34vfV
iROS3AfPQwQoMBPyjOKViBPGlR37LghRcPb8xeN3XogTAY9WDFuJUPBEr/VG
zkNxAl92ubtLjAIvWwHicAjL58FcLS0JNn7mcMUlT3HCURwuCM+loL1KdVJl
lzjxpDto8dA8Cqxnu8oka4gTbe/q8poXULCU8a0NWyRO7HO35GdIsfVnHraF
NYsRgUbJcVHSFLRuvJgQmy9GlKwY1L+2hIIso7yaf9FihNb3i9cOyFNweKeg
fsE+McLpNf5PX5GC9bvaf4mqiRHJt0VKlyux+CwLv8ZMsfNiGCnEqFCgOy69
3itNlOBnZt9KVKdgj8+jzrs/RQjtQHLVLQ0KGuPr9a7kiBDOJ7d8ctek4M/m
Lef9rogQ7VIf5+7QoeDHOutj30RFiFKfvgjuZgp2x/hoHRYXJkJM5B/q7aWg
7opun9y4ALH0b3DOVwcK3iv79f2Yz76HvO7F9jlR4NQfmHItdBxl8GP8GBcK
OAdheyF732+aST2g6E6B5LdHs0UE+ejw3KpRx8sUeKREGyyaotA9NUFtgRAK
dhwkzY8s/otaMyTkpMIoiLFYwdkdP4aU1i4UVLtNwblRvSnusjH0Yr3SV+MI
Cp7e+cY11hpFtYDOx8RRYLxzXGLHyz9I3PLKK81MCo7Iy5xtjvqJTDh+cQZZ
FNgpp9Omb/vQg1PBN8xfUDBX+aS8VXsvWuEYY+adS8HqwMb5m9b0IEOvvLGq
Igok1pDoaUEHun53TPvE/yjw21natkvxK6qWHJdzr2P37cQsMnTq0bwHAkL+
9RSEBcQo1GnXoocPFzSkN1Lw4dxmb6ud1agwY60He6/A61g52brAPERWOOWG
/aHgrvn8pyPv8vCcYstjV4cpmChWlH4TXIRV3uwXcBmlgHz/QGNo93t8IEXb
xIikIKjs2LwCk0qcFTA+KPGPAqJkromJWR2u8Pl9jz9FwUjC5KinXz1u8+zQ
G5ihQDO++viOpi9Y4kxZ4AdhGrSqbwWmjzXgMztDlIPm0OBRO3BijWAL9kFX
a7zm0TATOGfZn8kWHL3xnNuZBTRoRF9s+/e3FZermuEdUjTsW9n9e+JbG/5P
TO6YsDwNu8NXufS4cnBzdfo9P3UaBNMMZKQ8e/BQSbyeuwYNnp0RZV8berDI
23DOSU0a8jZd+xKxrhfrpLlrbNOhwXKO8IW5vb347q1NNVObaVh26se2dO2f
ONVX3W1oCw299Yuvafr9xCWXFGQ6EA2TbSlfk2t/4j8OAnbFBjQo+Kcu3Xfy
F96zp2bGey8Na/bBkxMu/fgkFKU6G9OgX0vMX5TRjy9uytp/fD8NradNdyX1
9eOUVfcSNpux/ccEnDc8PIDfLbtpuPoQDbskYyMOhg7gBlnPQdnDNBy3TWhe
jwewwCwLPb4FDUPbTFfbKAziJYJGnP7jbHzW8OnUPYNYc3xLYIsVDbefWyq+
8RjEO8fWanywZvnOnvcnKH4QWw0qNebb0BC/zMdeoXQQX+he5J1qS4Oe13/L
PXoHceh3YeUHdiyepWcLAkW4uPBjv6uXIw03F/dXt2/j4jd/bY5aOtPw7PRs
gcRjXJwj37bN4CwN0U9fH1t1nouzdhxatdKVhmuVC+74BHFx+rnahfPcaUjK
Nz4aE8fFKQ92jv89T8N652i3i5lcnPS+pLv1Ag3n62UilhRycfyA3qcSLza+
ecbrchUXP1j0KjflEg1Tbj6tD+q5OFJfPSH0Cg3lYYUe7i1cfPv0U3/3qzSo
Le2bFurg4uBwhbNHrtFwds5qvX1dXByQd998qy8NX0zzvu3t5mI/znykcoPl
pyUveryTi33Eg1Ul/GngRB7VPNbOxZe1BOcPB9Ag4PHByr6Ziy8c86Ybg2jY
eEan7b/PXOx6k8cpDKbhrVWVjV8FFzs/P/shKZSGd3uyM4Pzudi+6efLwHCW
L7klHhvTuNh2yjrW5Q4Ne9+vOx9wn4ut1Vr9zO7RsF99he2FG1x8zNTMSS+S
hmYj5ZkZZy42v/zJTDGaBtlF5kKrDnLxgSfb9YUf0LDt3KDqoC4X7/tUrDIY
w/JtOn+FgRwX7+ZtnFMfR4ND+kj+2vFBbKjwkvcmgfWrQ1FsVvMgJnauao9P
ZPm+nuD/7tUg1nd9UumXRMPTH++1LUIHsW7M0mz7JzS4u5uf8LMZxGsH517X
eUbDOsGb0s6ig3iVZJC9bBoNDzs8ZVY2DeAVW2ZMptNpIHLDrtk/HsAKt8eU
PmXRcEb0u/1p7QE8W7u57NQbGuTj24VkNvZjseOmmbvzaQj3/R6ROvILC/rX
RK4toMGi85RFWtovzG8qOj3+jtVffr9e88JfuP9ykmhEBYtvjXV4BtmHe57I
Dl+somH7uzIPsdd9mPMpotnqAw2betbNvnqhDzcrBKSt+h/rN1PLc7cmenHD
zqm78+vYeTDM2TuvrBfXuV68TH6m4YHqNn5QSC+uLHXcW9pAg7GM/pD2sl5c
OtitndpEw+ovaIfZcA9+J2m5NLyZBt/GzDtQ0oNz7fb/PtrG9rNg9D+X0z34
iYTO7ZFuGuZ89JCmyrpxZptL8XQvDdM5V9yj47vxm6xnv+f9ooEqiIwU8OrG
NQfkjDS4NDyfHWu1aF03blA5dGXLH/Y8q2pQSJrfjdvJ8HSjYRp23ihu+t9I
Fx6NFRB3+sv6u3OzVVN+F55w1te9TNLw66/8jriHXVgEeZ65RdOgOrjXvN6/
C89f8CL6AZ+G9gmurMvZLizb3V/xbIIGNxu1/04d6cIqr5V5b/7RsOXg8tFn
Bl1YI9BSpXKahmSJWfKaml0YVtf79QgxUJqyJqttdhc2mpTIGRNhwJU+d/gL
1YnN6ww7BcQZiB65e0amtRNbJ/nMXziLgZxnc564F3dix/P5SGkOA4Eh65bV
JHdij+2jZzXnMfB1jtGkaFgn9pFWf4gWMHA4McNIyqsT3ytMnLCUYkDs1fk0
MOnE8WEtq12kGchffOmnDurEKScWHfNewkCS0SQ/dm0nfrHOODhEjoGbFfsm
LJU6cYFg4NtYeQaURwsFz0h24vLGkl9pigzoG0SsTBTrxLXP+NJvlRi4u1I5
YGiSvQ8u6eysVmagU6pg3ba/HNy196znt+UMDF1MMbw6yMFc+dSnfaoMXCrb
8C20m4PJoc4G3koGCLu3M0faOHj6vZyQsDoDwl+822oaOVgi8pC2pAbbr1fd
tY91HCxpd9tGWZOBoKopQcMaDlbQ/XBXS4uBaq3jvvIVHKzVpj9ssoEBUYWv
1fcLOVg/y1PRWpdh/9eCyyTyOHjH9Rf7zm1iYAd+JnMjh4NNDgxc9dFnQGTf
JU7/cw62UFF5HraVzR9vrK2WxsG2pGVbPMFAqNz5larJHHy2+v6sTGDgy2bd
73UPOfhibP2mQkMGZM8OWs+K4WA/51mONTsYWKH8/UvpPQ4O3bo9pmUXA68/
HtrdEcLB0fOvVf/aw/bTnNa2+yYHP+rKpygjBqwKlj8dvMLB6bmjK0T3M8Dv
lC587s7BuQHq5otN2fwltRsu2XNw8RE7/+VmDFyveKC50ZKDq1c9ytU5xADX
przkswkHf5lo6TY4zICC+KMpDQMObqtdtMjsKAPf1C4Lb9bh4L5HxmBzjF1r
JQ38UObgYfdANzdLBjrun6qaXsDBfMP3j66fYCC7el5u6L8OLCQ9Xnf7JMvP
hr/Vjv0deG6/ztTDUww8MzmhcPNLB14Wlmr57gwDFSaC3NmJHXji66e9aQ6s
H9fr2uy92YEbZUf0opwY8Ggb1Hh5pgNnnZRS83VhYLqu4/Xq3R04KFVvscs5
Bj7FNVqkqnVgmyFLoaNuDBh/DPeVFOnA+hv8Rg3PM9Df/ynMsrMdD5XV1C71
YkBpWXvv5rvtuFpiqEjsEqvPAR0m43Q7fmy6KOPvZQaiEqV8sza2Y/OOY4Gf
fBg4+u7a1f8afmDNFdcv5F9ngJMc8tbx4Q8s7pJ8KtmP1bNJjZk4/QMX8bnI
O4ABmZ3yC7O5bTh62wIN+yAGNsZTOWkZbdg1aP3Sg8EM6Dk49CWdacPKi33o
1eEMZDxYEkk0fcfB6+a9/B7FQPij9k8Zoa3Y9qJ2YtV9BkIEnVbVaLfiLfhw
2KsYBgRvn+wiWlrwsNEjh5AEBuJiDvY6Krbgw/brlm1+yvq1tbJ+Sew3rJl9
aL7qMwbS22QSTq3/hiXIS/8WpjFQM3GqxrmuCRffKG0dyGTAc+Hz2uGpRqyS
aBYRm8tA4rCPjNrBBjzaeEGIX8ZAS06A6NpndTjUoKAvv4sBx/+yXO7rluD8
UeFZ7T0MvBQTjXDXLsY9SaZrBX+y+tg92y6vWYT1p395GQ8ykKK7gZxam4+5
RdLiXWMMzFJ9TCUmZWEZ51NrREn2fFA6LDpRlo4N5bJN1Wl2fr9ewm5/UnD8
pR2xnhOsXgG/f3x6G4+NNlxYPUuYD+iH6ERUnh262FuyX1OUD2fcP4zMsfVH
yZGzPQ6J82E8e0hYO/cemhh9UpQ4hw/+BUf3RNk9QpnZX4x1FvMh1TL/wJKN
WajZSsH9qAwfEsklzn/3v0RCcx2jfWT5oKaUdrJT/RU67jzTXq3AB37Jit/0
kjdo9kpNV0tVPkR5MLY+voVIt/lKpN9KPhxXzLNvfV+EbAOr8p+t5sOjonNl
btQ7VNRrNTOylg8Zchat2ttK0K/I9OXSWmw+wc+GdQffI0lDcre+Dh+40adz
DNeWIufHYfcCdPnwuPxnyAOVMvTAtOVNxiY+ZLndfl4dVYbKp1W+f9bng1iv
/jev6TI0nO06xdvKBzM1Xx0/23K09ESRstw2Pqzd/nu47H052jVXbBdhwIdt
2xfqLpGpQB7vzJxPb2f70/Jdb3WmAj1yTrwTvJMPQVIfJc9lV6BPcoO52bv5
IMBcn1EdrkB0zYaWhr180O3TVj29shKpXPabZIz5UNvn8VLgWCUyWVmrpGjC
h1NCjR/bblYi7+YlOwwP8CFuV29SXUolSg087ehwkA8y7zacyCupRA0bXoaH
m/PB28lireuXSjTdO5Hz6ggf7C07tzR9r0TqUbu+NVvw4Vr88TcVbZXoiGHk
+ORxPthoWZbLNlaim2Mdison+PBazSPiZXklevF4teGuk2z+W1r77TIqUZup
l73LKT5oWK5UlrpVicRmSkPvneZDTFb/pljLSqTzYu7LvDOsPwKESuvVKpH1
CYvGNgc+kEMSPfcHKlDo3BRmxokP6mNhn6ofV6D/A0zQkvA=
            "]]}, Annotation[#, "Charting`Private`Tag#1"]& ], 
         TagBox[{
           RGBColor[0.455, 0.7, 0.21], 
           AbsoluteThickness[2], 
           Opacity[1.], 
           LineBox[CompressedData["
1:eJwl1nk0Vd8XAHAyhBSZkiL5EpmTkOTsVKaKyFAqSQqZhVCJUmgwl0QlJPOY
mRCSeZ6n93iex3vGQkX87vX75971WWfdvc/eZ697735LJ8ObW+jo6LZgF/xe
906MRi60QNp3t937Qxek/ojLMfRvmjrUB0dMZbyzQLTrHdmFaXrg7EEwYi+1
RmeHC9iL6UyhhnPhPMPEbfQxiPHE6zRzyFGtT+pytEerAiklR6VugMxWA0Q7
54AOLLQaJdNZw45DEiMekw7ofN3yLF/PbeDVZvc/dNMR3XsnGPQkzRH0l2KF
dPocUefR+J3e4AJGD3e8G9RyQpTEfPNDUnfAVVhlub/ACXHfG/r9ge4uJKjW
/00644xsxCVlHqT5gHLW3fwERReE6oWOC5zxBeGjTDuGnV1Qg0/yuDv4wU3x
XfKUDBc0OlUqLyP1GPSe3Mh9KOmK2CrHGmLoAoDO+jU3s+wddM1efsMzLRgi
twV+F77ujqb3l3zqiguB3ZHCB0lp7qiEuv8A/5lQ8HXetpy24o5Of0xrugNh
0B7wzdok3AOZsVfslpKKgEtrXuueXXfRk7GJvGi6KHjNJ8N3NsQb6ZZLBmjd
iwKW279cd9K8EecbJ7OlpSiI8dZb4Ne9h96e+0NnQH0DGwPjaRus91F2Ebse
S89b4Fb572Ry9AM0EHyY4pH2HsTcXLeo+/gipYx4Ow/5D1B98ml2Ypkvimjc
Oeee/wGE/i5+Xlr1RQcYf3uXXIsDj7SX7lYP/NAI9PgV234E58Evg93PHyH9
kvCQwgcJ8H7BjA0G/JGPjq6BcmUC3LyWm/5P4glK76PnLtySCLW3KfVEzyeI
ZcX5dUFAIlCusa/L7H2KKg/rv8sP+wQBFc90DV0C0KGMbWl5nz4Dmf3AzR+X
niELtWr7w5TP8O3pIQHW8mcouNFbNk8yGYp5Z1VL9z9H01NTOblZySAoZLUQ
OPccxR/4UZRTnAJKyaQc83cvEXec//es5jSQDoiTuZMQijTk1ALlONOBk7Oq
j0oMRc5ff+pkGaaDXMKI9Zn9YahpyLI5szcdrt9Ndm6KD0P+u090ZRAzYIdq
9KhCTjhaCv9HTFvKAoFkTcvo9UjEPuJXSdydDW+Yjf6NaL1C7xcZQ2dUskE6
X/b4vvBXqGrPNjmmu9lA/PGpIfbga8TiuMtB8Wc2PP4i93vSKgq94pKfCqfm
wNZz30XLON6iA+J5Re/ZciHTqf6yxu23qOiYUmDqwVywU+H+87f2LRqyUhP/
Zp0LC0vrp7n9YpBIofbNhfFc4A7ksNRnfoeyL18n6g/lQSjwTZ2QiEMazqTs
y6t5YMPYk7jNIg51+Vv7Wgt8Ade5U70hb+LQSobDvocXv8D5+s/f2rZ9ROp0
3lczu75A7OpaoMfqR9SYGN7P3pwPEYEKInb0iehKMW8KPy0fdt7l3vv3dCKa
bX7jKbqtAJKI/h9uP09EXCvvd6npFMBG8f71v/yf0EWdNGO72gLo7i5QE0VJ
iDxT3V5fXgj94+LAVJKMqjhLio8OFUJ6Ytp9PfYUFHs4+2PK30JIWNEvjbmW
ggy8Yl2ClIuAHKv79BxrKipjdN+pk1ME91cKH5vbpqGwPQcMfiQWww1jo21N
5pnIXn3vUZXqYnCzLEnL+5aJNK9z7U8mFoOq5zilRTwLrSWtzwcIlQDr8Y6u
9KUsdEuhN1TrTQkUjNU4yrVlIzWdwLbvz0vhfowNg/LbXMRn71OklFoKEwP8
pICeXLQQ7BaX9KMUntP3+LzgzkNJXRbOT5nK4EqKVlBhSB7aaXGUU/NhGWhO
3dteE/oFkT2m9Wtdy+FzB2eafGEBqoomKB8JKweDS2w7AzYKUGxZz75PWeVA
r7chna5diAy2VM/508pBrO/SWdvhQlT2Mibk1K2vkP1NmGWEsxiFJZ5trb5U
Aad10mzFPpYiw4vn/vvhXQEf9N4+9V8vRVzsenebYirA0GDt39KVMhR+R39f
93AFPFfa+nuXYDnS3Z+i/FO+EgwpsrohqV/R2fm0AMb8StDXjeFe+VeJpHXT
c57WVkIot39Y2pEqxJ6YPsjSUwle/gk9Kw5VqNk0Q277SiWcFGesMSNUIb2K
zF7eo1VwrrNE8lrTN6QfnCMuXl4FBi8XPH5V1SB5So5BSnMV8FD4zt1lqEWc
Grn3pEaqIMKJqybmdC1qW8ptlduoguh54bmGxlp0/uqXuyonvkG9XJFl4+h3
ZChdWKdT+w2+zrL+9DlQj0wayqztm6vBVHK/yD+ZFvSlgTOoa6gaeC9cqqL3
aUE7G61S1WjVsKfpbsDLlhbU1Mg+w76tBviZw+4pu7QijeYrrhnaNRBpPN1m
bt6GZNvW7s9W14DScrf9QH47Yu5RC3cuqYUW7vx82dAuVEgsK3P7XAcxG0fd
X1QMoEBJPh7xojoY9fSwq1oeQBfvONn1/6gDQrP2MTrZQfSbUURAfboOGu8d
b4iMHUSqEgF3t8r8gLOs6lxUryFU7mig8Db3B5TGvDvdd3gEVa9OfK4or4dv
pVUSGU0EFHkKbbi01IOrV8jq+UkCsnr5xkR0FPPJ+usEeiJi3HeGKYiuAbao
pEpWKBGRpka2peHJBlDq9tl2+wMR1Qd6C078aIBTg1+kKXZjqJWXI4KtqxHO
2m+fL5kZRzUTH5cdSY0gQCeUoslIQkX5imadvxpBfNt4X6YACcUbm+2P5W2C
En5bO24tEvJ49SlLxrQJJC3Df4m9JyFBXrWm8wNNIMsUdEv99ATimmiRy59u
AtEfBkVulyYQc/71iN2rTbBnT5aMv8MEmjcKMBvb0wwJd+JYZV9NoJrIDsqd
q82wEqm9PW1sAtnx2DJFEZphbSOeUd2DjCxIqzar881Q7zdtvB5ARkZfgpuu
0bcAt6m9cFQ0GakbfYmQEGkBgqMXGJaREVfkxv6SGy2AaK+U5jfIqJj7tfow
uQVeHInKHXo4ibZyV9/9b6YVFKxEy8xuUJB3UEqHw1oraGuGqPk4UdDyRh3f
EFMbDB2WYnt8j4JsPDJdDvC2wafO5GOHIijo7I174qWH22AqpnlEtIqCeI/z
RpCc24DxuOC+8F1TSM8zsDLIsw3uyRQwE/ZPocC81RlZ3zYITVSR55KeQn8P
jml7hbTB8CWVnaIwhUb4sta3Z7aBl1dHDIP1FEqa176tTMXiK9xhGM2aQqNS
ZVFDi23gGbmfPahoCvFby9X6/W0DrSL5EIGqKfRsmFe4ibUdiAck+3+1TyGn
hrFuC4l2MMo+rfxicQqpJN4/8exmO2g76frfkZtGLqNzjnIO7fCNWpiToTSN
UgVuxHa5YT7j9Kbj+DTaG6azIuTfDrtkla8Mn5lGdD58GXnx7XByRxhauzWN
6k2z+YdH26FmzJnyLHoaqSkfuC5OwfJ/Xw5iiZtGmXyxKS7z7XCUj6PBOWka
RXYHqDLTd4D6wDu+LXnTyPzCtStyIh3QxMNxVbZxGi3q7Yjzs+qA/MmjioSV
aWQl609ptO+AjcD2Xf/9m0a92//K87l3AKs9m7TRFioqa5qoSn3SAXu4d5b7
sVPRU93y8c6kDpjN+qDFKUxFApr24gemOuDDjw138VNU9EJszMl5oQPsAikv
b2pT0QbjxaKSPx1QzdD4J/IsFZGqT+ros3VC6k7TgB9GVJR5Yo+dp1QnML3+
fifAioo0jjdkNjh0gtZZ4dpnflT0ZS+s8Hh0gsibSvKiPxWJr+Wjaz6dEHOo
ml0/kIrYSz+2/QzuBKGaCwykYCrqUfFa3JvdCR9ujPX4x1CRnaKEktNiJ9Tx
y6p9y6WivZNa3tJ/O8HEkbJPL5+KWqKtv07Rd8GZhKpn7YVUJL+RpGm1swsu
P7Uxryijol/1YqaX5LvgWa5a99HvVORz7T/Pk45doPNmbbGil4rkuE6W0Xl0
wc/5IvG2fioi1FjSfX3QBSpqNfb9g1R0UjI+UOVlFxxru+TXO0pFLEvC0TLp
XXChvkbVf5KKwp4Jleya7oITB48I5i7h9auvdy10ASlZSPfqCpZ/7qpG+J8u
2Glztm3LHyoyMX7XwM7aDQbbTQ4dX8P6L7x3kF6iG45J7lJ22UJDifm716g3
u2F9S1DAxHYaMrY5CikO3bC6cMNLnYOGmPdc8r/l3g3epKSOcE4asvV9w070
74Y7ATq/ZbhpSPbMLsGehG54KGOcL8dPQ4UEHvVKYjcI8d0wd9hPQ39NDAJN
prqBzzBN2EeEhtSbX3bQ5rvh1M1/557/R0M1xczWu+l6IHpcQSBGjIY6wn+H
uAr1gGJjXUnYQRqaPTVEFL3cAxrKb9JI8jSkUMovXWrZAw9f/rxadYiG3A8Z
exjc7oHUD/QSMQo0tCbYwubj1QNun3cd1FSkIbaVisO9UT1gvPXMhLcyDYml
JDwJ6uoBNaLxXuvjNGSzj9C6b6gHQtavPN+tTkPpr/YKFIxj+QvK3tdjVnj0
KnNssQf0tW3bRYCG4HJA77GdvfBSI+FYiQYNXdlud3D2XC8EcUo+e6xFQ3GP
P9/xN+4F/fNZBdzaNDT+Z7xc4GovxHGo/v2I+Tb5iqGWfS9U7NMnFOnQkGeF
3r24Z71w9EZ1e9sZGopwUWg2rOuFYbY+v0x9GuJ84aIQ3NoLr4Tja6TP09CL
pOyo+t5esLtsopSC+emgrCVQeiH3ZkVFrAENeZ+WWpFh7QO7cIG9ThdoyGK3
6H7WM30Qfk3X/LsJDQ0fvvH01IU+YKnycpM0pSEzvXjqw8t9kH6ulf8lZqPH
wgXLdn1wjKdOWO8iDWnN7D1DetEHtOzRqopL2HlX8bpXtPSBccj5Rzev0FDa
oNHA354+eH1etO0LZonlCKQ02gfbXjj93nKVhkSkuNgy5vrgeoLvVAxm3lc7
Przl7If9LKVVlebYedlsrXc37AduT5nkfgsa8nqsKZtj1g8hlate/NdpaPnd
kwiaZT8oeS5ammCe72Awv3GnH3Il5gNaMY+r0f08H9kPjCLO9wstaaiB889e
6Z5+qGSnL7WwwvqzTnwwMNwPHH3aMiGYT9AaRgIn+sHeo3W9DHNRXWzcxK9+
eBPM9IPvJg0l+YDoB+4BqHnJLluN+REtQIrLYADOL/ntoLfG5nfA+UXlxQEo
jjlpewDzn7pLM44WA6BS1qhxBrNzglRWo9MA6A2KekVgNjdrVXgSPAC27WzC
QjY0pPqDT/V34wDYW3tXCdpi9eVvvE3qHAC37sjGY5hzEiirRoMDsGAU6HAJ
s8TDkvKc6QFYnYv1icDMp2R+wo51EASZx9e23KahxYRP2iOag6Ar2/S8DXNm
WHDKC71BiPVAeRTMtg/vsh0zGYQPmkIBdHY0RDDTaYq6OQgGVvdU5DC37JzR
N/AfhCvfmEYDMac9VDStqRoEf+l5MVl7bJ53CnfuasCef8sqfxJzZMI2fbuO
QWAP30Y1xexTN6bJNT4Ih+WdPX0xG3KEKVkwDoFHmMTOFsx/38/wrmkOgVGP
pNgVBxqak+8P09cfgl99apX2mEnfarYnmA7BPu6fex9gbiHHMOnaDEF0Adr3
DnO8rO5SVNAQUJMfXBvArPs1qetw0xCEu114pOtIQ+h8+PmAriG43dr5zhSz
4tiDpoGhIaBz0wu0wizEbFzjNzME549XNj3AvHiO4UvrjmHoulIvmok5evha
hJ3BMOQH9CUxO9FQsNMZjopLwyDTlr7BifkRvfJzLsthCFN/f2gPZnuxHY+L
XYdBai/df3KYwaHMdWvkMNBpDegaY6as8Rsm9AxDfDyIx2B2Mtzf1ToyDAKs
U1IJmJc/HzRZIw8DyWKeKw0z0wVVM+OVYTjSWh1Uglkk5bLlVv4REOHiPdCH
+bLxe1e7SyMwxWLptsOZhsZSk35FXR+BdMGLrTyYb9NledTYjkCgdRPXHsye
aRXegt4jYKT4zEgccyQ98VHr2xEoIXc1qWNuyfgv4vDQCPxasu6zxWzMIM1r
QRoBtge9REfMQxcVo17QRiB+LK7vDmYqw+mYibURaL5uFvIAM4vZrYQowVFw
Gtx1MBSzBnNK3qr5KHiZ7tDKxVx/OeeIhPUoPGRhPF2A+XxOcaGR0yh0v5VX
LMF87UpDacbDUaB7zzFZhfl+LrX6Wtwo9r+0/VMb5nxz2a5q4ig8L+jIomL2
DiAY3JgahbmTnxNmMUN2eOuWhVGAOK2XC5jJvvcmhOkIIHzwvsYKZteOUcI1
DgIIKn5W2eJCQ0Huyb3DMgTQvy3vyoeZFuT3OuMQAXK02zr4Meu9NzN+cIQA
OteOSu3BzFPH3rn3OAFGTvdV78Mcx+/ScvksAbodLKIkMBeVHq3tv02AQ6yT
oyqY97Rx+ac4EuDDxlK9KmYfElXDy5UAlCKbDDXMp7a/r+T3JsCTlx0WgLnV
fEuZaRABjF3E72thJtM35nZ/JoDCDdU3Rph1+BJdPqVh+QwbRUwwp0s+kHfP
IsDgAGuyKWbXC3KZPIUEsE/oiTfDvJ4YkXLhOwGE4j9ctsDMq30lrp1EgISX
rlO3MUdmFtB+UghwlbX5hD1eH+/Oo3wzBDjVJfjKAfdYbbvZEgFmA6eknTFz
3ZdjIDERgbluz3/umDmzt9xaPkAEtus+R30wh/JdzeWXIsKbqFc6DzFzPChc
V5UjQupYhbEv5h269lEPlYlwzCPY8hHm7aTuHyzaRHjd36v3FDMbf4rUHlsi
GLq/fvAS8zMfBs/jDkRw/RtiFIyZdeJqzTUXImiU2UqEYGbJ5bqa6EWE9xpL
30Mxbz17P1jmGRG+Co0RIjAz+uovoDQiGJvyhURj9ienHLfMIoJYzI6jbzEz
nGN85p9HBKGGIALuLQLFIvWlRKBdUpCIxUz/RcTIsIkIxRccY97j/ZxcKrCa
IcJJC5fdCZgFVcT8YIEIftIbr3GrBRqd2btEhAibLq5EzN4SeaOda0SwHnFg
+oR52caZ5ST7GBzwZ+1Nwjw7NX1pv9QY1H7XOpSK90NVQPSf7Bg4ZYi9xi39
TGe2T2EMzO/E/8F9WzL5UajqGLgtPCtLw+fj9s20DZ0xUGN6o5CBeZg6ujZs
MwZK9J/GszCvHeOoK7YfA9bK14rZmAVeqIe9ch6D/Cxnf9wXpd+JnfMcg1X3
OeEczF32ZnplAWPgy3bzXC7mppmuD2+TxiDaocrjC2bqccbbHqljEFNeWoib
LfiwomHmGMyodK7g1pYN/8FaMAb6Odbu+ZhrHPUXPGvH4MvnwFsFmMvm6jVM
SWNgor4kUoT5d5j32yeUMdgocb6MW1FRajGPNgb1tdwRuNM8X3zkXBoDO56R
Ddxv6fXpGpjG4cn9sdZizHe5u8rVxMdBIuPj2VLMufn+vHZS41BVLe2Fe9b0
iEO03DiIJPB+wn0r9vXeZeVxUBxkW8VtJHbpXpb2OPDXGn8ow6ygPKIicnsc
ap1MGssxO/YHh553HIf8RrNZ3Kn3EMXHdRysvAY4v2LeXxkXNeg9Dtq7TYxw
c+rcWI58Pg4cr5924z5L5darDhkHcmrGL9wBL2s+LUSMA0u2FXcFPk/tYsZ6
sePgMfBCH/eMGSVva8Y4uNZ9/YZb4t+bbUo54yDs4D6C2+qDzg2r/HEQ1Kz8
g3toPJWrqnwcFAp3y1VibrB3cPFuGYfl6O2vcCf7LMrOzI3D1cdB+lWYMx7l
sLL8GoeL1b+scOc+dSaJ/B6H7R+4vXGXBs9GX6QjQSHNNQF3y/tpxhpOEiiU
9i7iXvo6NvD2EAlOvET+3zD//fYxP/8ICZ7cO/4K9/p3i9C2oyTISlr9hJul
deQ0swYJ1jfKvuPeOzqQ7WJIArcuF6ZqzBobHU+175DAPCnSE7cWQ/j1G3dJ
cKaE5ynus1sN1HzukYCHxzICtzFH60LeYxL2frTOwG2zr/HKvkgSmJbKj+IO
QdUKy19I4NN5RbUGf7+dfLR9ZzEJnN4wn8b9RusERaqcBOkMQfq44/Ur3l2v
JYH4JwEr3AXXSlmau0lAXPN/jnvoYd5IwjIJVp17OnH7Omgpe/4lgddS0SBu
0cuDIWfXSXD/9cNx3PZKDCeWmCZgkVyyiPsfzTBBk3cCCK1LHLWYhcwWracO
T0DB4eHTuL9pPa0sV54AVakjZ3HfOiKwO/zYBHSJeBrizuTUaFA9OQEyjZXm
uFFdmPQLQyy+sqkHbgvFQwuyLhNg6/biI25GkVodBvcJaLd8m4Q7meNSfK/n
BDR/fZWGe37a94Kv7wSw7TPJx+33sS2/PWQCjAS3/sAdv8PZ2y1zAvhXPKZx
a64xdGrnTsCPef9Z3NNTUVKCBRMg1/NkEffh2oqh2vIJSK2+/hd3zT0OtKt5
AnZ/f876HfMEJZOhhIrV51wthjtJomaKMDcB+4aMDuK+ZdPfuvXXBHz26pHG
TZlkiDVem4DYsrTDuGnki4oL7GQQCkgG3IukLTclZMlga6J2EXeeKP8ZfQUy
WJusmeF2s5I55KFEBmaj3Ku4l8dN/1Wrk0G8lP4G7j9j6a+u6ZNh9qqKA246
osn3185k8BU08cVdJWyfXu5GBtmN949wP7LwCyd5kuHN62F/3IyENHMFPzK4
Z6kF4d46SrfSHEYG//jAMNw7hlPFmfLIkG4aGIc79Er3T8NSMtRZ/UvAzTW0
URFXTYbSv6afcfMOGl1U6yKDQ3FNBu69/euBd5bIkHwmoxj3kFTnecV/ZPCc
1i/D/c7nM/8S4yT2/Zj8iltI9HyyB88kPCmdqsa9z+ljndfhSeA5zteMm1Dl
HqJ6bBK2pCi34o7j0TVd1ZiEPS902nELlyyS7xtOggHDiW7cIkynmH1dJuHy
9+Ah3AmptFf0fpOgArOjuEXPvxJ7HDoJRuqi47jFYsinnmZNQsU2wanN84WQ
rq0Vk2CpOUTFfYCsbBXUMgkv2t1mcUscCnr8YgbLF6v6E3fzVbt9lWvY/v2u
L+F2fXau9Oc2CnhE263gLh/f+dNMkgLE+EOruFmO90h+06aAYn3EOm7D128t
D1pTQCA6mL4Oc+yc+dvQJxRou3+YEfek9n8dKwkUYIiPZMatED/Jeu0bBSyV
alhw319NO/GdQIHQH7lsuIdadYLKRabgjHPadtzHEyfbvlhNAdORHA7c7z2f
8KcnTUG7RvJO3Otn/7NIoEwBF08QN+7Ug2spVTem4UxeLQ9uY+bun6Mj00Cw
IPHhjjrQN6NvRYW2KuDH3a85OFkxRYVlOuJu3Cgu9WSlPQ30/3Hswf3pj9eH
yjkaJJambXr5KTl/3nYGTm6w7sWtyXOhSZg0A/wtfzbXZSemwuNtZuHG0q9N
8xb4XhKdmQVCt+WmJ0u+DHTbzEHouygB3MUVlMsBpDnYoZmz6T4ftw8k2XmQ
153fdOe7X6FP7OZhiFy96eiRIDP9jHmwU57b9LV9+0R3z83Dbv74zfgCf7c0
eksvgC+vzOb+errILkO2CxDxzmnTV9tH52+lL0C2QfSmSc19TguzCzDGPrVp
CyvhJm6ZRdgl9GfTQ3+tJZTsFuHuwdJNT2e8yhdOXoSJQN9N/7ao1tg2sQgz
K9c33XGEOVlI/CdoqRpsOo1NZ7uC7U/gERXctLfXgP5w0k/wXP9//3QoduGB
pJ/g0Sby//14cmVcEf8Fuw7xbtqHtbhO/vYvuJszu1lfasFp7ua0X6DI+mPT
vTc6zG1nfsGjR4Wb/p2aEfBOcgkkZdr+34/FwOx26yUQYdq+GW/rZa8c2dQl
+MKhvelf1ba5z2lL8HXr3f/363tyqK/kMhi7vdp0cf2ko7vNMgw8Tdy0zBS7
j8KnZZg+EL/pjywKL+eIy7C8J3LTBB17t+7/VqA1OWTTws+TLpfeXAE36+BN
G9+SEz6asALzSU83/exEEamAsAJ6PF6bZhOXdbws9hsS3tn9f509cWXD9jfc
1bXZ9P8AMy5eKw==
            "]]}, Annotation[#, "Charting`Private`Tag#1"]& ], 
         TagBox[{
           RGBColor[0.922526, 0.385626, 0.209179], 
           AbsoluteThickness[2], 
           Opacity[1.], 
           LineBox[CompressedData["
1:eJwUV3c81d8bv0SyCpEtKSkrIfrins9jtCSVECqEIiSjJMnKbMiMIlkplJE9
rr333tmby703IcTv/v66r/frec55v5/385xzPveI2SOde7Q4HC6bHof7/2/d
J9GlmXxTLPTH0nSkqw/mzWEXvJmG4JbB7gNaBxds6W5nZn6aNnho/LJjn3TA
tH7lsRTiboLx5X2cq+F2WHwgner7NGOQrjsmS/vNFtviSyn6T8Icvsji9r7k
tMWOk9t0v+EsQVreNUSczRa7Vre2fKjXGr4HBte/uWCLPf8kGOibZgesdzLH
7kTZYl3/JbC7ggPICN1Xtl+1xeaSco1PSzjBK6UwI5LeQ+zg8+GNz7inUOMz
x896xA6zEhOXepHmDuHFIkV/Gh9hWIMQnu+yJ3zLipt5LWCPNbp/m3wCXsD0
jsnQUNceG50vlpGSeAmHTi/LyNbaY0zlE43ROH9okWm/dCTbATOxldl1SQuC
iuXSeXyOE7ZwpOhLd9w7aD/F4qCx4YQVLR45znM5GBopjKWn8Y+xc/FpzU4Q
AvucS3ibGx5jRixlvBISYXDe6pC4zvITzHdiOvsDLhK0uegUH1i6YJoEcf8L
zyPhcS0OrhS7YGxRj4z+/ImE1KvTUpfZnmEfr/zFXV+MAsUZemIC4RmWWcCi
va/3I3hztKYcP/4cGwySm3NOi4W26EqXxtPumMKPBBtnmc9ws2kroT7eHQtr
Yl95kvsZ1oJUDI0OemDH6TZci0zi4KXONz3tLQ9sBHq9Ch/Eg3GboUbAiid2
tSj0Xf6LRAju1Y568c8bc7+keV2xPBFkdX9SrNVfYt/7aQ7m0yZBVP4zj2uv
XmL71u3f5/knwQsCKZ2N3wcrl7v6KTfkC7BMlo6WX/TFTv9gTsv+8hVWyib4
Ovr8MVOVKlu5ua9wtPOVXZt0ABbU5CqdLf4NYhzYvbf9ArCF+fmsnxnf4NTy
sRGyUiCWcLy+IKswBVxNzxz9mfUKOxjnU5vRkgZzt/c0LPx6i6mdUgk4xfYd
mJ4o/Yq7FITZl/6+lKHzHdLH2A2r84Kw5mGzlvS+7yDuo+hpEfEO8+FV7f4x
/gN4bKxOwM9g7E/ov/G0PxmQnSa6s5YcirGMeJWP82YCTy/c6J4KxWIpdMHE
s5mAz+1QeXQ0DKvgZz5F/zQTdlSuXZlOCMP22XE/lP+dCXxD+Mm9aeFYBIfM
fOhiFmwkWL6tGn+PHRfLLohl+gle78K9b0lGYgXKCgGpJ3/CP656ibankdiw
hYpYpeVPeJB9U+E6exQmkn/xHnnyJ5Bsznz4o/0By7x1d/zqcDZUJVSW3luL
xtTspzJvbWVDj1x7WfTVGKzbx9LTki8HnMbDXjalxGDrPx4e9jDIAdtTrQqH
737CEM71Tnp3DnDSqcbUD8ViTUmhAywtubBnYFn/Ok08NkOs6mgg5IOCf9P5
4OAkrIKtqPC/4Xw4os/ZztuShMXIZcanbOYDachQ7TTTF+z6sxiHQMUC+NVR
483s9wUroXvCfimrAPwzpmucfZKxEP7j1+uTCmGrQUX7Zsw3TOVSQHvt62K4
sc7Esqv4Aztk616gkFoMZV4mzg/8fmDkoMdxyfXF8ESzzfFOzw8sudvU3o++
BGK3pj6NPE7H2E3/YzvvUQLnP790OVmUgc04L1ytcSTATfrqDlvpLCwkSaut
yrAM0rW2kn22sjEdgytH613LQPRJrtuQVA7GwaL9tDm6DJjUozdMTXOwUKer
h3t+lUHkxNWjpJocTPNIiuJvmXIALreu2dBcTIuU5k+XWw5Vsz0KWrL52NWg
LDExQgW0/PirWPC4CJOZy7qe0lIBZiISXxS+FWFsaj+fS4xUgGmSbufboSKs
/c/PtlO7FeD4oMa4QLUYu3Yn5+lZ1UrwO/EtOpq5BNORzK+7VFMJnPe+1T0M
JWCyfvnkpp5KoO0RfFNfQcA4xvL5tWcqYWDPqmcFiYB1hRU80mGogphHe3Pc
r5RiuluF3LcuVUEll3hBEU0Zpt9YYmnbUgWIRLpFOVGO5TSyBXYPU3GlMPmO
cjnG3mSRqrJUBcZ/uNN8rpRjzU0sRBbmajDIVY39Z1+OqbXcdvxxsRpWUoQ4
n+SUY3EtmWFcBtXAT39eKqS6HPvXQpf7wrIarM8z/L3dXY4VtH5fv+JXDbnh
Dyx2KOWYdPu223JVNZxIvDOuLlmBvWm/FqvfVQ12m7zshf9VYPPtSWWlE9VA
qmco7zpfgSV1aNG+o6mBTUmWuVWTCoy2M+7oOlsNlN1/KfnXpgIz6VzVMBGu
AamRN46xTyswvq4Y/1NYDSQ7ymXUva3AXLpI3yK1a+DCO/3ES1EVWE+XRuPu
nRpQi9ANsUqowIK7l1ja3WpAspAU/yy3AlvuBumzb2pAXaVg8UFpBXa5J/xq
XHQNXKnW//S7tgLb26sSal9UA788XU6291ZgFr3B2f0NVH2Xf7gdGanAKnqn
umGAirn8zzJOV2BCfWfXvs3VwPhzzUq/xQrMre8NN/sGdf/4c14fyBXYYN/Y
2WcMtZCTUjsM6xWYYr+80fihWrB8ehq5bVdg4f0Bzy8dr4V/j/jFL9NUYpT+
4ZisM7Ug7RKr+IO+Ers2IFPKe64WoPjETjxjJfZjwGfUS7cWnlqc4DrJWokx
DfbjFsxr4Te7Ma8aWyVmNSgpouNUC5xV9A1LHJVY7aCnepF3LfBOhi2f4KrE
jg51W4iE1oK/u7vu2qFKzHPohN+r+FowOMRUo8tTiY0MuX2lZNbCxGPyAQ3e
SkxluL3eqLwW1OtiTlZT8YfhYwuVbbVQdV//QA8Vrw27MEuM1kL6d6tSZyrW
/dUsGbZcC5qzF+VTqPv9/CWsvfWvFu5HpnjacldiB0YePzJnrYP+L/Lt5VQ9
tiP1wU0CdcAvunI9+WAl1jgi8FNOsg7SxEbkBdkrsROj9l3RynWgFO34TXR/
JeY7Wr265zI1/0jmahlTJTYxynPI1qgORgbVXJf2VmIwZqvY/aAOzuI+fUyj
rcRix8oNVJ7VwXi9TP6/fxXY9hina1JAHUxa6Z+Z3KjA8sdLSh5/rYP/tJUf
WxMrsADxQ5xiBXVAefpY0HOmAjNwemQzUF8HvtrFIzyjFdgGnQgfWqgDz4a9
c72tFVj9lecOpM06eGm7ybZTU4F9eN9dn8BcD7dC+ZbSSiowpRP+Txmk6mGx
LqLw87cKjMlhrLUQXw9sl1WXZz9VYEOF/x231a6HL/h0xeJQ6vxcXupuf1QP
HlzS5QzPKzCC3XXZjz/rQYkUG3iHel6C8lMDtarqQZd1xEDkbAVmjKMb3+mq
h2Ri4P4XJyuwnZC8d+Z/6kGjSQI2mSowyOUnSp5tABW+ljhoKMeqtqa/lhEa
4Gbg6h03+XIsXAPbdWhtgGZpTlNL4XLM4m2U/rHRBsixKzpAx1KO0R2+TB+I
a4SBEB7LnOoy7LxappmOeiNEPVQdM+EuwxoCXAWn6xsBsch7OH4hYG1cB8KY
upvgU5Atx1+PIqx6On7NbqoJ/kkvPy7WKsIKcuWNulabAI+vorvDW4Ql6Bkd
ieFqhntcX6o1fxZizhFfMqRuNsN5h1NBJycLMEEuleZrg80gIDUgGKmej9lw
PqCPHGuBgc4fjj3sOZjp1JbVFqkF4uj0Rn6PZmO6OUHNJjStIPmqk1c9PRtD
ujlhJ0RaQcmtgO755WyMI3z3SJF5K3im/mh1C/iJFR58j37NtIKB4qFSxv1Z
GMPBqqdHiW1wYW9AZt+n75hrYErnw+02mOs5P5Rx7Tu2tlt3aJi+HWjeMWdx
0X3HrJzTHY5ztYPy7HDdG9s0TMv8uVixXDv0E8x/K2ikYlx4rrAp+3aQ+14b
Vb3/G6btElAe6NIOoiIeq8mNX7GA7C2itGc7mITtu87v/xXbPDlx8dm7dig1
+rZeSPMVGzmUscOa3g4dfBKPm/59wZJJF60VF9uh80MZGx17EjYqURI5TGmH
RNb8Z8s9iRiP5akar812UImqdr8fnYi9+sUl3MzYAS95k+e2xRKxR40TPaYn
OuCn8Znz2RcSsLNJbqqv7nWA3i8pp+K4OMxhdMXu1MMOqPRJ7jxjF4el8pnH
dD+m5tuF35NTicMEQi6tC/l0QEbJaSHr7M8Yzv3Qj+yEDhBt/ElxOROLNdzM
5Pk12gHnc5ovXrCKxlQUj98Vm+sAnQ/8q3nM0Vj6oZgUB1IHmNqE1ihnfsTC
e/yV9tJ0glT1qfrn2x8w4xsmt0+JdELiomhdRHwURtHeH+dl0QnFLSnvpQTe
YxbSPnNNtp2gXTfTPtwWgfWxbsocetIJF7LnHN18IrCS5umKVN9OWNBvcnhJ
Csf8NAmTXcmdcGZR9/ejrjCM77yt2PH5TghUsjOtqQzB3ohOPLInd0JTQuiQ
pU8ItktnUFD0txM8kvOf9Z4Pwaaq1C9dZeoC5pOHlQ+0BmPpqvw2LhJd4H2+
le9e0ztMDd+Y3viwC8Rqdx2aH73BcgRgndO5C/IVMjQjmN5gYtu5mIl7F/w1
e2idnfwaYymOb/8d1AW+nl7RoxOvsN6zzygCmV3gFBUyGWgdiNnIn1B4ROmC
6DaT6uFsP0xg9oKr5GYXqExe+RRu6Ye1frAsnafpBsd8dnY1AT9MZjf5vAV7
NzgHnExwDPDFVhtEbxrKdAPntuvpERsfzN3kqIu6XTf85eN+/ua2N3aKQ70E
59wN7jJFnLeFvLGxajNc6YtuuK7wUW99zAtTF08IOPu2Gyy2RPj8rbywfX+E
P0h97wY/X+GWBk9PLOSVUBH3Qjckxgvtln19Qa0f7XSTu4G5+ix7qtoLbHXl
jlro324Y2bz+aHLEDdPX+9TIwtgD++OuEeT53TA+YYEhmhM9cKWpq2QywRVL
yuXdXrzXA4Hamf47C08xPav/IOVhD4TayD9n/vAU28tv6HP/SQ/8tNnJlbj4
FHvgGcUy7tMDpl+DVKNSnDHpy9yCvYk9YGgvz1nu8gTLH+NE5eM9gPtcj398
zgnb1L8eoD/fAzRPGcSc6Jww1PK2c4nUA1tPvwhoVjti1YV7LXlxvcBY4839
+Lwj1hm68c5RqBcow8cu2+k6YMsaw+PHbvVCwXZYfPjJR5hsMY9ksVkvcFgo
PhUut8OenNZzvm7dC64RA/tZDOywbcFWJvdnvdBZw3aC8vohxrReJtcX2QuF
htUiHntsMdGURN/A7l6gtd+6syb1ALM6PNZ2eLgXvt72eBTQb4V9jxDgy5vs
hVaOjtP/+Vhhst4R6ROUXlCGh3pzI5YY3PLvU2bvgxETt0888fex26w2J5ev
9EHB0dmhCj0LLO7lVycfvT7QeKfyOZbNApv8O0ngu9MH5T002hbN5pj1zG2d
C7Z9YOQTfzz2vDnmUqb9PO5VH8gwKti7nTPDwhxkW3Tq+kCqe5/kI2tTjO2N
g2xQWx9wOfhUtkqZYm+SMyMb+vrg3Jn1bZ4pE8xvSNoM5vpgwd5+UHLTGHM9
J7EuxdgPk5bibMJKdzBT3mNHGC/3g1G4MIWfzgj7JWfup3GjH9LZVvUnEg0x
I+2ERY9b/TDtbN7GdM4Q030pnLdm0w/00iMn7F4bYBeIApen3vRD0FwdL0Xs
JiZdwfWkrLUf8MaKqQvRuljakO7gZm8/LMmOVH68qoudWAvDFEb74e5VkpkF
nS4mIsHB9GOlHxrnGDfkHG5gXBH7P39kG4ApIoTo3dTBtq0YGp7oDIBB3h1b
G51r2LOX56WzjAZAyirdhsh1DVv75Bu2ZDYA/AnMErE5VzFS5x5jc6cB2JBK
mL7YpI1NquB+XwsfAEP1TCNXlitYI9tfAcneAXjpnR0lNnAJ89sZfzH4awBY
6HQPfvW4hKkuNY4ETA8Abc700i2xS1hBXUzc9OoAeJ/j+ajnehFLdodjnw8O
wlge7zS39AXMe8lfguP6IDC579aZNGhgaND+TbnBICjnr4nf9tLA/tYZEu1M
B+Fu9JTAdSUNzD5RIqPp0SDY85wY585Qx4yN2mR9gwaB8tYMq05Uw5TqDylt
NA1C5/b5jKE8wNZydz8mdw3CAc57jMtugGUlzm3pDg1CbuvydL06YCc8ighZ
C4NAdy524uNXDDukYKxqwzgEBwvMB9/+xWOUxC8XR84PwQtWwZiPY0pYekhQ
yhvtIeDyjwuweamEPfB4yqSsPwRqamPG7mJK2JjRpebIe0Pw92l5pqHTf1gr
O/HqdZ8hsLRpK3LmPYulecjfrK4YgodBVQHl0WewOHbhLu7GIXifxvZfiOYZ
LDyR+apN5xCYpTV3h27KY+51E+c5JocgyZoHx20sj+kcCFEwpRsGz6LhumRZ
OWwzlsi1fX4YOjD+oZv7T2MrMgMhV68OQ3TCN1XVVhlsqrKaNfHmMAgVIUn+
dzJY60w0vabVMDz7x2occlAGS5DW/BMZOAyzl3YxXW1pTLM0uVuueRjyHRu6
0pfEMexa6DX/7mE4fy8twN1fHJOfeNE8ODwMZySd7OuPimNCe/WqvYjDUBb5
XSvf9CRGubInp23/L3gVuYf+xaIY9uGXSZjN9V9w9GXQhRMgigU9unygzPAX
5AtOnT9HOoZ50yi+5jD7BXGykgZB8ccwW9H9Lwsdf8Hn4zE84QzHMHhY4sgQ
/gsq++vK/o6JYHPbPDqJvb+gIGhvblCNMPZI50h328gvEOAUEv3iL4ytfT2p
vz3zC1qYLc7HaQpj9DeUjPTWf4Egg1jGo+TDmEjKLTMGnhEwHbmRJPpLELul
F+toYzgCT5d6uh6/58MmUpNXI++OgMqfmuEr8nyYNS7DufrBCGic8BgI6eLF
XNLKXAVdR+D6pdb6c4d4sXCace+2jyPQwmd1timNG2v9cTRMbngE7LckUzc4
uDC9PZJcplMj0JGYc12qhhMbNpCPfLM0AjK3BcleLpzY4p5z0dPbI2B2gU3M
deIgts/ofmKk4CicZicNnariwNT2pmRvGY+Cc7lPrHIOG9ZwK+vMCctRcGqY
KQ11ZsOuZRXm6z4ahfBwb/nW/9gwk9uNxT88RqFvz3+8Db4HMLefi1UmcaPQ
e+vjgEkpK5ZrLN1dNT4KJjWjhv9cmTBX/7Hr5vOjENaetV53mAmDzNA2WvIo
yD9jqGypYcRmPJ9PC+PGYMmhw/EZFyPm2Dk6ZnJgDKxTF8z6KhmwwCff+n5J
jcG4nDE3kw49thTo9f7H6THomi2tj9xHj2nHGum9ODMGd4sizhwtp8M461i6
BPBjQDZ4/0lUlg6L43FovaU1Bvdbn4o/O7IHKyj+r2bAegxkJ9kSbcVpMP52
Dp8UuzEwip2duLiCw9ynFtWeOY7Btp7SDXIODtNgjS3ncR2DFooefYwaDmsz
pi25GTgGZb0LI3ytO2iGpulnz9cxuErxneZI2kKXDiU5fEkbg7juoq1ejS30
XfyFzJOMMeAmPpybnNlEjjdOpXPmj8Ea4djJOulNtJMUlnKjdgwmWtK9lVs2
ENfF23EdU2NA11GVKai6hsLT85Z+z43BDx2Or7jlP4iTi/2/Q8Qx4OfobuGL
oeKJmg6jP2Owxdj+cnJrFXG4ndozRT8Oy7xeTtoNvxFbJu39tePjYPTRy74h
koyCD935ySMxDtlWsYkC+mR04EX+jtKpcchzTDE34yKj/Zq2kR6K4/DmzNpK
7nsSYp3qqd93cRxeZlybjb64gph4UiT4H4yDdHlO+Eb7InrlvscF/3Ac4p4b
ZJ9+sIgYp+9UmzhQ8w3J80u0i2jfT447Sc/GYd4sZKlVaQExaLkFSb0ah2tV
A81viucQnedVMpY2DpEvmdRe/5tGPjMpeLOMcbhI/m/6Rdo02nOF7pVPNrWe
8fr9SUbTiJavUKSheBx0xE6vO5dMIZocEV2d5nFwVjeWTHs7iXZm/+RZEKnr
l1Z/epqNI8Gzol5AHodvXgY6U6LjSCVA97LAn3HAbk1/FlgYQ64nske7tseB
GOlutPt4DK1Z2e9TZ5mAqsrQCqcTo2h5fsHwiMQEDJkEBXcsDiFWJb5j/6Qn
gE1l28Hu1RCSfHVpuV92ApyJZRqm4kPIWvybd7DSBHxR9WQ5bTeIZqzvpe1e
mgCbZquLzPQD6Nfi6PYvqwkw1tl8W2XTi7aVD9QV2k5ASL9GRoxgL+J7g0Ii
7CfAZKty82V7DzKQ/CR6xWUCFANCjG3+60HdtkbaJf4TgC/lNb/B3Y2aid2f
PyZT9W0Yvmal6USLeDpr59QJOPVR99+1yg7EFCQnr5M+AbGS7Y8e+XSgi9Kh
9Yx5E7C4ad91irkDVdtdJbvUTIAAzwMaU5F2VLLSoHZzagLoPfvd3y00o40Q
14++cxPAQXlN7/6iGcnLS1CylybAKJ7Laz9HM0pzeRPP9mcCroyuiG1hTegj
zVVcI/0kmBBjiJfTG9DTg90EFbFJ2NyqOMzeVot+5vpw2UhMQtR0zzPWZ7Vo
+eaZhx9OTUJJajur+rFadD/mvcCa4iScIAsbnnevQbqihs8zLk7C/t73D+lV
q5Gs4shZEetJ8Osse577rwLZDQQFX7ObhDkhc37uogqU+hybc3echGsM18ku
TyvQkfK4yCHXSeCa4r158k85Yrtkvhb+ehLCvrrcNF8vQ1qLB7Wr3k0C/34R
dNCjDPm/rf5CDpsE5jcRRKd9ZWinQ1RPO2YStPB/ug8LlyKi0Vw2w49JGMsS
NFcxL0En/kUxK2RNgrdhhJf8RjGy+HzJ3CJ3Ekz3XSY3BxWj4clUjgrCJDwQ
PiFVVV6EGm0fOri2TsJyfvrvPYqF6Js7RZq4MgnwmDep5X4e+uGdxbhvdRL+
cObTc3HmoZ9+9lMiG9T6Lqrav6zMRcVByx8McFOwwf1VvVgkF7XGLtBVs03B
Ddl7I/ykbPSndGLw4+kpoHHgdn9dmoU2K+Nzc89MQWbrk7ZFtyy0U2sa3P7f
FIzk/jRVU8lC+9pGzu1VmwJZ6/yUCkImEhgdzHTQmYIjo8taJyMzkNpup99F
pykI1x1l7BX8ji7sCb1r/nQKggPbB4Jy05AWw3UV9+dTwKW350WbdhrSO9BG
zn45BUcddjQ6fVOR1eGm24fDp+DgXhyHBn0KeodVya7lTMFd4qAe07lkFK7u
zcpeOAWusrc1flC+oKgLqnMShClwPmgm6hn/BSVcLft0t2YK6K2baz/TfkF5
JsX7WnqmwCC7nSDZmYiGPbJHEteo8U1xz/DEeOT58IKiy+YUBI43n/lxPx4d
uzX0TmtnCpaKnup9Eo9Htgp7VP/QT8O+sxG+azlx6N+STuJ5rmmY5tHlNkn+
jISMKJbzctMQdPnIq+R7Majygl85QXEa+jNZuL/uiUH3z/DxhipPg+9nB9al
hGiUzqbWqKQ+DQ9paWNOTH9EWF2I5BudaSh5UPi6xuUDMpU/TZZ2mIYdYf/v
F3+9R3QiNZf2PJkG5eONaXLv3qNvBwwT+lymYZSDJxSv9h6RFjxveHpOw+aj
0F9RaRHIK749t+PdNCT1n17tfxWOEvbbuz5OnwbinTjVIedQdH57T9fFn9NQ
S27TO3s2FC3MR0oI5k2DYyKNi8lmCJKrKRuuIUxDo9TJzDXPEFT9/ADG3TIN
jO6FTjnvg9H0XPqeosVpuMGdfy+y5i1KPlE9P7YyDRmsIvOGN9+i+1YDbQyr
09A+0F5Nt/gGzc3uidHbngZ52oHSGe43aGnGQJ7MMgPxu991EvxeIcoU7b0T
0jMQwnAqQTLdH2Uf47l8VXYGnh7bcjhj6I8eW0iddlaYAUNdfy8nen+0Nnnz
XxWaAZPt0g9md/3Q34nvESZXZ6C/v1q9S9QX4cb1a9/bz8BDwbXjcn3eqELY
9jvh8Qyc7x29HhPsjbxNvUKnXGagxCzFWv2yN6IbSzOW9ZqBK1anTspVeyGG
Udx6S8gM5NF2PByu8kT7f6WK0WfPgF22o+X03AvUJlDOKpk/A+3zx5RUX7xA
wbd7fusUz4C14rqR+sEXiGN4tyyuagb215zJotNwQ1xDugYq3TPgbp7eR5vv
igQGdgKc/syAxlOJS8f7niI32vmlG39n4O3jdjVT36doWKLrmvy/GTh009vu
qvxT9Mn9K88fulnwlWZ+fSTcGQkdu/bNmXMWul4kuMQbP0GHH8XXPZObBdqs
ENpyMSfkGfVawkhxFl5H2Yo5TjuisYon75SUZyE9pDqXJ8kRxXFq3txSm4Xj
aQf1Th9zRMJFlBk3Hep6wfOBnKcckAi9xl5Ph1mo4nNU9emzQ97S0tamT2bh
1dpxSe2HdmjiJk8rPJsFgVdc/E50digxdSmCxmsWCgkrIakKD9GxaxGiL4Nn
ISa6rrAvxQaJRs9o+GXMQtmx96da6qyQX3X7t/vZs0Bv6tkv5GCFZohFLBfy
Z2H3XRvuG78VSoZ33Qxls6C/Fj119bElOj6jaBHYOgvuGzOvPeTuoxOnA1++
Ic5CY9Yhcuq0Obpe4mVtSJ6Fnbqzvp3x5sj1guv1439mob22wHfK2By13LE5
XL49C8Wt/wbzh8yQ46srxb+Z58BOuQm+j95FhEn230bic2B9lKh5ldUUzdgx
DYpJz4GFBW2/+3cTxLZJW7F6eg4++bn+ycdMkBnbalDQf3PgRSQ9OmVjjPbh
e8UrL86Bye9tWv3e20jn/Uezk5ZzkPG0q7PrjyF6fiTs0pr1HPT909xa/WyI
kr6/lqmym4P9Ag/kDS8bovVKt53bznMQHsFSWvfFAMWsGH8M9p0DnUyeJxes
bqLZi0c71xPnwJzfP/GogB5i6+YvrP46ByL9K4UGvbpIyYQzLiRtDjpwLc4a
IbrozRN6O4nsOdBlNmgQYNRFsgmzjCaVcyCmOMA9tKuDbkmNkSRq52DIj/Vb
W6kO8ino79tomIPuhjPTbe46qK+14UtoxxwcHb+xwkqng9y20lRrx+ZgvvVd
lb7IdVTZL5o3PTUHnUsqNPfnr6F9eZ/F6efngDJ9VlP65zUUbh92UIM8B3cu
dS/8vHgNfZ92na6gmQfSxOkyLrariFK5ajhOPw/2zK7jFXna6GycXSuOaR4e
Wim37DHVRtVGZvkYxzwsuUcODhZeQcNtlwIJIvNw/GZuaae/FhL5UfVv+Pg8
tNyuExIHLWT1Cu+4LT4PNFzSW0qbl9GqxulbynLzwHvbkpbf6TJiKeKRKlSf
B2X3QJWOx5oInzTbnmMxD9NDb1f+fb6IfLzunuu2mgeFh3Xv6CwvokbjocLf
tvMAP1g4WKQvIn3etgTZJ/NgsiH2PqP4ArILynuc6TsPG7/jg851nkexLr48
35PnQUPzS3t4twaa0tt905Q6D/iTziwVQRpIXO4ZzWL6POCyGYPPXNBAeUTb
hZP58yCluCMuk6OOthtnjC8Vz8NKtVwS6aE6Uvtm2mVVNg9HhxWNRSTUUauZ
bsnXunmg9xbxtMpQQ5zQKlPXNA9q7tV3NJzVkJHgxS8zbfPAMZpmKQxqaKZP
OUi0fx4CUioWLYdVkWRuLu254Xko80wb+piuihxDTz21GJuHlMjrk7dfqqId
raOmiXPzkG1ySVRQXhVNHXTUcVuah8hCk1N4DlXUMFiuoUeah8xJsQkFCqBw
K+OTDBvUftH/vnUrH9CzUz/4x7bmISltn4xBDCDjtS3Wwt154PP4U9vpDeik
zweKNcMCtDO53py+AWj/5bkpdeYFiHc4ZnwVAVplV+wTOLAA5WZNqkMnAZV+
7i5uPbQAh1Tli7b3AEq6fzT9K98CxBSyF9RPYShQyjHOU2gBJsp25o9WYUi3
+ICv7PEF+EdZ1qp9iSElb+OnzOILMOXGHZV1D0OHL/14MCW1AE3vWukdLmJo
oVdT+/2ZBYhjknuRcwBDHhRf7k2NBUiwGbt0IQ4hi8Juxq6LC3BfN4C75SVC
mp5Ht9O0FsBaSdc+/z5CnPsrxu7oLoBXQcI6jThCm90HuhQMFuDDD03Yy4TQ
aLRxzYHbC3DS6O7F/Dk8Sj25nVJhvgBFYaJNlvF4FEzSjPlouQAtLzZMmJ/j
0ZP8D0FONgvwcsBnLlEHj+CcopOo0wL0fuZk3N5UQaIsfvd2nBcgzBJfbNKk
gpi6um/2uS4A+y3rCNwHFdRj6qgS6L0ANh78a6oSKqhIrELazG8BHrDWvPdb
UUZxyweOKL9aAPAihF3LVEbWbj/oiSEL8Lt7urfkuDK6pr69XhNB9Z9dWXHP
sBI6w3R5IfbDAmQvnzzB/VYJ4aLmWq/FL8Co2mHSyvh/aNpYseLklwWo0GW9
Gx3wH2oU9cumTVmAz6wXTBhk/0MR2UejcjIXgJ7VnHb+zVnk6ur46m0O1Z92
yUdK6CwyVa1wu1+wAOsPzJ0YKYpIvM34Lk/5ApjzzHT0mSoitvc/bpCrFkA9
lXf1J78i+nN7+1xj3QLgWALxVf0KqHzhg7hb2wKUnF3oUTJUQHp7e36PjiwA
C6sJ82uHM8jg8Bcn5skFmPyqGfBd8QwyOvvkt8LsApzmq1so3JVHxtZcv9+u
LMBevTwxlQh5dL9Vj6KMWwT/rourBl1yyGpW1NGSbhGSByLYdJPlkDVujRy6
bxHEb27FebvKITvZ9+R5tkUwDrgxLXhcDjm/7yVFHlkEa6eDj+r8ZZFLRrJ9
legiJEztxPbflUWu9c6k5ZOLoPTwVYeFiixy3zxEOie7CK/Da+hDKaeRn/HN
ld9qixC7mCxYZHoaRR7vJ161WIT9yovxnDIy6CP27eFzq0XY592ox8Agg2IM
XIjJtovQCD919hWdQnGveIj/Hi+C5v1gogfzKfRt2WApzXcR7lcEKz95J4UK
8gYWGL4uAk8uunleURwNnB+aLZun8rU3/KbtOIqSKgoX+oiLIEChjxR2Oors
VaKIK+RFiNZA/EqHjqK9snq/D28uQi/S5/c1EUGygm07HkxLING99/KzXWH0
L/IHTdT+JdhsZLjwOFUY1XO8ocvkWAJXZ+uWbH1hZLLvEtMY3xIEGB2IuXT/
MHrzu5ILJJaArZVx9MNfAXTTLp7H4NQSUD4ThXruCSCReQ9+e7klsJ4wqRXv
4UeFIypH4pSXIExF789DAh/yMeQ/VoAtwZlDrzs8FPjQte6/x9vVl2BmMqd0
9ScvmmnIk8RpLUHu6KUn1/J4UJZGxCmea0vg0WYZdgvPg9zKnGRldJeAQ3HU
hqOeG3Hkypw1vb0EcmTsT9PcIfTr1AFlF9MleEs/vElxP4S+pRLxwRZLoMWl
aLGf9xDC4lLVy22p9aW+Y7Yx5EJM/IHn++2XoJWMxbbvcqLeCMtLpMdLwFLA
iZxSOZHt62NXhV8swR5aM3IOCyeKco418ny7BItabkISoxyIohXqAOlUvXWM
xPfubIhQZ//Y4OcSnA8rFu2WZUMBalef2uctASlh9H1Q6wF0+CzLi7jSJdCU
6v38J34/0jrqF4BrWwK/vL95b6+zoC9/n30uX1mC4wwCo7MzDIjNWEo49DdV
X9VAv/YDBuRaORZnvr4EMir5ZUDci669vpCwd5fKd+ptL/MmPdoU4PqitZ8I
ua11OZIn6ZCFV72oEAcRpg8lJ/YX7kFt08+TV7iIIFXE/zJGaw9KSp/4GipI
hKsTARE/XWiRNmSm9ksSYb/l23B6Ig4VJJlLpMoQIUbxUrhxMA4dZeT+/lye
CPO0nAG3FXBoo+PFDyEVIvRnH4vm59rFmymcliZhRGCPvlBe77CDb/k4lV6h
TgQbblyHVvc/fIL55UyLy0RofJRScD9tG89SvyOjcJUI0fz67OrC2/inkj+z
GG4QQX77gOHL6C38RPA92QF9IsT9zWnXFNzCa/3hyU41IsLslkhhyZdNfJ5h
s5ybMRFaFxRvbMtv4o+UeuRcMSPC0fSOUcmmv/g3InJnDt8nwqJU62cHq7/4
Nb+ZXNIDIojqMHcTWf7iTRc/KFQ+JIL7vN/bc0Ub+KarV/LDHIiAw9O/KXbc
wCvk4M7ee0KEmz4Hr6yf2cDH8eQUKDyj8lHO+0Xu2cAzvbD8b98LIoQUyxOV
htbxT8b5igY8iTDI7qjoWbKOHzvXqpTmQwTyiXC+vV/X8ZqpXsVuAUTglZfR
svm4js/Zf0ZF+w0R/O8PeWm/X8cfdporORxMhBe/xR20qfFXfdF4chgRVPbn
tDEmr+NXla+WVkYSYXue+cbhwnW8cRwtFh5NhJ3CukyprnV8A11e2b3PRAjM
covt+r2Ol3/wABQTidC3p7wjg28DH9siULHvKxF4po7j7l7YwO+TbVcdTCVC
hO/5Ud9nG3in9y8r09KJ8Ik/5xghcwN/0WShSjuPCMyUloJfkn/xP6s+aQgX
EYEYleRI5/AXL3jieg2ZQPWHRuhBQcFfPIWUXxteQ4THk1cm1K5v4m/r2Vy4
30CEhCrpdv34TXxdoVC9YgsR9GUZOhx/b+JjvH0bBruJ8Nv/9zg+Zgt/nvNG
s/AUtT8ZzIJuf7bxLY3+gxpzVD8KBj8Z6/zD63qVzFktUf1/qFvKkP4Pb74s
Sp+1SgTDy2uvCSY7+IUko4M9G9R+p/450Jmzg3e89e7I320i2Ilqj5fs3cV7
1m/gVemXgTBQwCv6eRfP4CGldY9xGdguJ9xMndrFB50xMwpkpeLES/WvOHDo
0NJ7qx/sy2CYvXXzzykc+pTQ5NzBtQynj31q19fEoWOGON8/vMvgVjUp5nAX
h74fOBPGK7QM/Ca+N/Y+wSG52gfxeJFlGK1WvNTvg0NFbrEZd48vQ1pl5s43
6nlSlesi+Iovg9Hx5AdKUThUP8/QnCK9DA2EFg/taBy6Fqcy2CK7DJ36vxS+
fsChPn2HObLCMtwoe+WzNwyHjFmT17iUl+FEzWtjaX8cmqkapFPCqFjhfdEY
lf+h64GDxurL8N+YSdCoMQ6tymgc8b5A1R8S27akikPPZ11OJV9ehuVD+x43
CuEQbewPfOPVZYhyT5p4vLCLf6U7cXn5xjLIZ95z/Re4i2dn5jbiMFiGB5M6
0z/5d/FRFZetFG4vA9kylT6U6rewi6ezkekyWOm3CQ1a7eC/Suf6uFssg/PH
wvlRxR289PR8aIIV1a/Ddw9vCO/gc6OF4mttqevbCS5Pj+7gVXRuZCzYL4P5
x7r0n2gHX70vgLD/yTLoWTq77lDvk8tlJU2yz5ZB4mhleEbJDr7zCXlA/8Uy
PCpMyOMT2sUbSR6fc/Vahlwutg/hEbv48QmjtVjfZYhn99o8y45DVh/e0VUF
LsPQ/YKKPWY4tHK1mmP27TKcw6XudJfgkPPev8LMocvwqauD9eYRGrRTInXq
1PtlKOpNuyz/jgb5Opnhb3yk+rubzcm9lxaxiEdefhq7DBVq92tSfGlR+FiT
YXQCVX8kKnrPugclXDnjPJm6DNya1ydOnKFDJ+msfRgylqEu7GWrSDcdyiyK
DZXIXgaDmiZ7YVd6VCa2L8OpeBnU8t9eah/Yi4Zphmb3NC+DSt79B0kjjMi8
4MCaWPsytBzuO2r8nQkt2GnQaXUvg+xhvIudOzPaGPohHD68DE/yBkxVpFkR
V56n4THiMlAOOn6NNGRDKvqvpmnIy+DE+Cr1QQ0bMlsLcxhdXYZU94rX66fZ
UabC18CP28vQbdkUUczCgTTzWwrZWFbA9AfFh6vmILK/2Xdu+cAK5PGln1mX
5USR62MdTQdXgOrFYfc4TjSluDrvx78C73syLpKecSH3Aj6+f+IrYNjRmPNe
hBslGRxLHpReAZ+v5JnOQG7UtCElWyC7Aj1/T37/tMKNeP5T1XRSWoHAEOZP
N6jvPxrQ7L2GVuDxoRuH/x7iRfee6ZpJq61AyPu58fgnvOhnoaXr/KUVYGJQ
6nGQ5EP9hg57666sAFEh/PYNHz60+9c1NOn6ChwYd+n4PsCHtJSCUk0MV4Ag
InRaxY0fOQ1GKuDvrMD0XzdHyQZ+9NE1vpLv7gqoNSZoMx4UQLNFOYM9VisQ
3uPh8y9GAO2/VXo/23YFjl7rkW8bFkDyW3WUYPsVmFKTlqLlFUS3ojvc7R6v
QHHLQJTTdUHkrTzEpOWyAkZsYok4P0H0bWjq/Um3FXAVv/fUL08QtT1fFmHw
XIF15UmYmBBEa/wb6VMvVyDAgiROZhJCAiU0ypX+KzBTNWQaLC2E1G4z131+
vQITz1ZZP10RQg+2OW+8eLcCGsmBd1YthVBwjNCoUdgK1FktuDq9EEJ5Kids
zkaugMT4vZD1t0JoePj0Olf0Ciifutx854MQ2vNC+eXv2BUocpzXf/lZCIkL
njvQkbACVk3vbp+LE0LXCNrR6ckrwGz4dp9XtBByvmMg9iaVGlc+7XcwRAh9
+nc3+0H6CqiENuIGPYVQ9Scb7MLPFdB+8S0xy1oILeCfNB3Lo+YL8H18qi2E
2Ebcb9IWrYDmO7sDjJJCSNE9YHKUsALf/6xKq+8RQsZCoY8IFdR5ebR9dE+3
IPIpjd76WLMCxwS6eY/HCqJU4y/+Lg0rUM3fpBx4VxB17KQf1G9ZgaW3MrmM
QoJoI7bgs1zHCjwMvZHl0yWAhLBKCfaeFRC+9PJWn5cAOjfalL/cvwJxHftH
R04IIFuPHvXm4RXgjf71bLGe+r1aNnfLf2oFvJ5lvP3Exo++VeBsrs9R53mP
rth2CR+KquJx5V+i9mtu1zv5IR8KqJEJnF5ZgQuDmgF+InzIpe5iVMbvFeAL
aBbyG+JFVg2mX5+tr8B2goD0uyhedLPJJU99awWChzo/vTbkRdGWugs2NCQo
t2xX2TvLg0KtxsjX9pDgg8AFZYNsHvTqge3fM/QkkM/yPnvuJQ/ytt7A8TOQ
AN/LJ5Cvz4NcbXz24RhJcE7la0ukFA9ytGVjm2YiQX9YmXwHAw+yfhjD3chC
gldvt85emeZGZnYnDmfsJ8HcAKXiTw03MnqUczycjQReJ/H5OSncSMcepJ9x
kGBG0hH3OJgbaTo0nzHmJMHX8JO+gq7cSM3RAK9+iAQ32Lcko+9zIyWnKY0T
PCR4dsN9tFePG8k+ttdi5SNBCvNln6IL3Ej8yfYNCj8JnBY2aGVUuJGIc8Ct
PkES3I87rH5EjhvxPuU0LzlMAs4RfUkXSW7E5hJnHX+EBIy6CslCJ7jRvmeS
jn5HSdD9Uy9qR5Qb4VwLntmIkoCe+qee5jg32nDV8LomRgJp4s+XHNR80vP2
gDMnSTByUliLj7rfnNvtYD4JEnxhl5TYI8uNxl7MRe5KkoBdz25f/n/cqN/9
8ecpaRL8THJvOqzOjdo9cF8bZEjAm7V6S0ybG9V7vklPlyVBr7hVfL4RNyr3
4skLkyeBc6X9yyIrblTgnURwUSDB6xPJ87wu3CjzpUzNnbMkSGSNKy4L4Ebf
fEqa1ZRIcFVkbSziIzeK9OseYkEkCIvhqnat4EZB/qaTZIwEmub7r9/p5UZ+
AUsLvapU/fyVbdxL3Mj5Fd1m3DkSFBwrhBJeHqQfJM9z5goJVqbczhk850Ha
78oP810lASVwKuddOA86H6wltnuNOg9fqnWWf/CgM6EWCg26JNhLc6WgfowH
cb4P171zmwTkGC4Pfw1exBIpfFvNmARCGv15b2/zIrqo7+ZipiQ4NNNuyPSY
F61+qHYkm1P9G6702B/Pi5Y+XnPtvUeC26GLHQ/yeNFU9LBXsSUJBOlTpCYb
eVHXp9VgXxsSkCYhro/EiwYvqI6GPaT2P5/jXsgePjRGfiuV8IgE1Wfbuno5
+dBM9ODzTAcS6CyHZ70+xoeWzok1ljqRwMPYuypMlg9RVpx4Wp6QIOtAXmsn
4kMbH8rvDz0lweUA7SjJS3xoR501d/4ZNa5tPe1znQ/RLRvu2XhOgvPzYs/L
bvIhpqjk63vdSWA38kWo/BYfYlP7/ZnTkwTvcmgjrO/wUb/vsGURbxIwUW4n
JtzmQ4Lv36ic9iGBmmDXfi1DPnQMBl5hfiT4WPIyRvMGHxJfEB24EkCC5/pv
2b01+ZBMuKPY7VckuOCwX66Xqk8BlT2xfkOCu2GiteIyfEhljrnaJYgEUurk
d+ZCfEgt1IDDP5gEbAzBehaMfOiiyhfTiFAS2N4THmYj86KrM+T0xHASRE2V
z2n18CL9YPQv6z0JaJmDYTuXF91Wen25PIoEh02+f6MN40VmU30fWj9S67WU
n1G3pd43QcfmhmNIMJRyvjRRlRfZnXVQWIwlAfygWaM/yIseTxB8/saRYHD9
pY42dR5c3zB1MSSSgIVtKco0hQd5Ktw8cugLCVTcDIKE7XiQ31jio2NfSdBU
ObvuIM2D3rwiEWRTqPzWBR/PLnCjDyOBRld/kMBtNTIu5wY3igvo/XYngwQX
pybfnqbhRsmyR9dtskjAOraooJV2CP30KwkLyCXBzaw3TIE7XKhReqW5gkD1
K3fFwyGBE22762LyrSR4f1cUlU2zI5PDh4/xrpCA2wvKctkYkTzSP01HJoHq
o9RMBed9iOnOW7RCIQHfh6/7YoYZUN7HLYOaNRIU555OQ9/3ov2H+t867FDr
+2JC2W9Ah0pYQtYbWMmQMkJ8Z927iw+VqKfLPUAGuiP6u//qdvBWmrvscexk
+OIdIZtZ8g/PGfBQ0pmLDIEt58xqM7bwNns074oIkoH/6xF9trJ1PN8mbZOr
JBnM3zxibQ0n4Uk8Sv33pMkge4M4l+Szgq9VdJi+JkOGDD5mycg5It7xyeju
cXnqfkktLJNNC/iL4YdYORTIkBMsdCL08jxeKPsK3z9FMoTf6cvu6Z7FN5CK
5buUydBA7OeuoZvGxx74rVqKJ8PMYMvD2rRJ/GNp8aspGBkSt7xPMdyZwAvb
Rj3wUCfDy1ssk5OEUbzL7ONYictk2FbOjZVt7MVr7/2edugKGeiJzjW+Nd34
Y6KTBTRXyaCux5e1p78T3252vatPhwwK0w+j0/xb8cleAWOVulT9a2yrKcpN
eLe4MuIPfTIcqumvShGux4uNSO3zMSJD0JxinqFnJX5724Lr0W0y3G7YjS3b
KMN38seIGBmToa4n+uNxg2L8N6WuU+dMyXArblUPCefj3Q2Z8DJmZLjTXlR3
Wycbr+uiqslvQQZBPtSSMZqBF490ubn3PhkstxJ1mFdT8Li8DAuyJTUeto/V
ZSoJ39s94zD8gAz1p1rm47Pj8EUxIzUkGzKIxu3oftP+iI+16OWltyPDXu7t
g1+1I/Dekq0Pee3J0HG489t+u1C85WpNhZQjGZZDtExuBYTgtUoIXGqPyfDk
cZzXx3vv8DI+uQ/0nclAwzjoK9fij+fU+kGwdiFDBNd31aRKF/zGwS/sHq5k
GBEcKm08ok8YHoq5F+ZGhnHB1KDYQF9CeWJ44Vd3Mrju0kb6LUQQkmzesJZ4
kiGkgPuslHk8IVDO5267Nxn+SDLqZn35RrDbep475UPVN7tRLXUrk6BT5cT4
14/K36gwcasuh8B3wzzryGsyvJWr2zAqLSXs8N2iV3hLhp1+o+VbRyoJExM6
hprvyCDez9FMe6CGkOaoRuMURgbJA3dzz91vIgQrKen5R5AhSe1c3tfmVsJj
WtmU6EgypHFV7WWQ7CCohB65Xh1NBgmWX92Fi90EYSPeL/2fqPxv/jkITPUS
6ETY/y59JkOu2cdTdYv9hOYsXDxXEjWfLZKmWPQX4U7HKOn+d6rfx0cHKw9N
EtQ+9Gk8TycDOYvs26AxRTh+ty3qXSYZRCyCFZSeThOWSaVQkEOGciXexJLZ
WYI7W2wwI4EMC3HzLzcXlwhxV2/LfG8hQ7uVX4xn2G+CD7euT3kbGfor/2uN
O7NKsBq93N/dQT0/EjQbxb2rhNOPlD3/9ZCBI+VwFifXGqEyiK9de4QM0/WT
x1PdNgjJ+hzHzMfI8I7d02+b7S/hlRCTy9MJMlTf7+v/nvCXcCP97+G4GSp/
LlOXAWGTMNXS/4i8TI3faX51tnGbEMVU7D1BIoOwybL0nPI/gtaFTxFdFDI8
cvf5PZPyj5BTfrc4d416H+gnF5103SFY/VNvTd4gQ226exrv8A5BQOn4eOQm
GaIsLD5k/rdLeJm9sNd1hwzDYuSLErO7BAVSM68NjgKB1o5ud/hxpQuSGZK3
aSmQ8Q6rSAJcaeyDEOwKHQWUJJzs9M1xpTrJTjpoLwX47sV53HmJK907qXfv
1D4KoHtGpKQ4XGnR4bMuwkwUeH9DvoS7GFdqd5vvNTsLBTgMKkbiOnGlIh+2
P9Hup0D8x/AbErO40t6ekczfByggq656KGEDV/qKo6Jqip0Cuc+MREh7aUrR
1cTenoNUvvtOTjgOmlLKa9/5Wi4KXJM5TF/KS1OaXG+5nc9NgQs4cudBIZpS
I3rNAym8FFj+97x/iYr3q0mKfOSngPz1G+zyAjSlFe77z7wWpMB+EaZn3Vw0
pY+LSRfcDlPAOkqOuZCZpvTERqfRwyMUOD1sVtX8D1c6LJ/70PgoBfS4JD5t
LuJKgx0iPa+KUqDO5nC4VC+uVCP9WRiIUcCZoSvxWgmudGPhVvLpkxS4zjZQ
px2LK/0uhgpFJChwMb16i8MNV2pqIdx8UIoCmownlQP0cKWc8bSjdKeo8Usf
vD6I40rrf02R/8hQwFTyeoT52i5B5mYKd788BYhqhOdmh3cJu5dkzWNUKLD4
KmWLWf8fIfaUxuYxLaqfnmWbjyL+EoY3LU8o2FAgJtnWPDGPTHhs1eEm+JAC
9r82P8QokQmsvUoddI+o8QcfDraVkggoi9W1y5ECzNwf8oWDVwhxltlN9q4U
uGs6fCyzdJFg3r1jlxZIgfpsh5tnbk4RtlWtqkJfU4DcWTuX6TBJCM/o4HZ9
S4GxcQvjo0EThOpXSeUXQyjU945+v3bLGOG4qibHTBQF3oWrX6huHSQs/IjI
Ff5G9Se6+z9Gj2aCN/8u475UChjPCXyUC28g8AdaGa+kUeeRRpzucn4tQctC
maE0gwJOE0U3ak5UENL5xg1u5VOgu1ujjXd/GuF8gOYPtUIKiMlY9oxoxhNG
/2TTiBdT4OnT522LUu8IbB1+qRulFBjWO8JvWxWOd/CX3I6opc7Pnwrj+C+5
eKY/Edde1FOg5KeY7hezQnyC2W6SRSMFeH5WaHxfL8F34juvyLVSQHEzTupO
VwXeOk05ga+dAl//eoTEmlTh9/B+WaPppEBeXzvnnd5qvPzq08/tPRSwnPvM
3+JVh2++O/47v48CB/8y2pfk1uPvtWle/DxAxUkE36TOBvyOSk6M3xAFCvpk
zh3rb8S/TxUkP/xFAV/vgfeDNU14aR7/c3qjFKAJlzK/H92Mr/MlfVAZp8a3
EkLvG7TgTX8bLh+dpEDo1wxW1+0W/IZplRrzNAVG/BpKMOp7+vkp8Rf/LNWv
rn/ehbg2/Pkg7meS8xRwl7v22uNWG34pSZUTv0iBn3ZOS1yRbfiwYpuMK0QK
hGjzEXDZbXilzghN4xVqf6PXD1ant+HH5sqm7cgUSDxcyjAV2Ib335339PhN
gc8JwhlT6m146UOcAsF/qPwahMuU4VZ8jyTKj1unwNqbSa1O31a8m7qVTtZf
yv8arvJ4LJsoan1TqAhRSmgjSVKk5u3SSllalCIqypZIlGSrKBUlyRLaSFJa
fJIwsmSplCxZX2Rfsj/bS+F7/pzfzNw599xz5s5AgFCBpL71D6R6JGKw4O8Y
+N07clnM9gf66p4bUjU5Bkmr3z9QDPvB1qtbtWN6DLryfu2x6PqB5B/O/UQI
EiC4vuDm3VMVKC9D/4iICAHl3DzV+hk/0clv9pQMh4CArZxNZW4/kUT77fBl
YgScV8oJCun/idL5Was2zCJgq5GtT8iFSnR4TkfJDgkCjul53deVq0ICyyVP
HJpNwDW7ADPRkir0fLPupMNcAu4YCKgcv1aNTPcfj/GWJsDHyOda9sEaFB/4
/kesHAH+6XZ/VJfVoq3RrU6p8gR4Cta3SKvUof60maI5CwhgLMyMsUY90m06
uom3mICcfnM3IadGVLWek7J4BQH5pZ2bAlxb0cU9WlvXqBHgrNIUj+x/oyV2
R1q2rCLAbUsFOiTXhlzDX8scX0PAoSstlpuvtyOxPwcvJ+oSYPk6J6b7Xhfi
Pn5+ZOUuArY8C3IMVBhAXZmVlJ4xAY/VPwg1DA2g0O9/w432ENBYLCZu9HkQ
NUyYlTqbE2C2avZh0zPDyNOCvy7NkoC4Be07r1qNopezjCS1nQi4/8x717gr
iVSijjoouRCwXseo42IhiWKUPQokXAn4QjdumiNLoSC9OK8edwL06aTnQhkU
mih6U1HjQYDY09t/lwnQ6KzZZ7VCTwKmbeNv9xrRyObUYHO8NwH/DV8jfv2i
Uc2ooN5NHwLstGQ5JfMZtNtPLuKCLwELjqs3tB5kUKHYqgF7fwJWb1SS5Nxj
kF7klh37AgkYd9tjuLCcQa+VDjzecoUAWTxLQUiIj5a9dJzQCGLH9elrE3T4
SLrw7usZIQRoW6im+tzhoxCTZDHqBgHblycYX/nAR9P12SfabxEgl2j3uqyJ
j87bV+RWhLH4r1Z4af3jo4HhDjl8h4Bgv40G8fLj6MQlvnvqXQIUjCfeDmmN
owaO5Lfoe2y8x84nZ20fR+YRysuC7xNwTrdjqvLAOCpZtCHAI5oA+dLcRSuP
jaPNL4wbbGMJ+MAxPzF8ahz9p2O7ziSOgJI06vQsp3Gknn8uTD+BgOxznBYr
dv7x7pCeFY8IkJ7bZFFiM47k6uINZJ8QsE2/3FNj3zgKO/EuTiiRgIIX2k3u
MI5Ehoqp4SQCROQc1M6rjSOfi41mzckExGwonF4sOY5GRIZffE0hoK8wfsrk
Dx85hAuLZKUSYOVhVtJVxEctC+Vtnr0i4MI/baYsio8OPNfIinhNwE/5x2sb
7fjoq7aBdOBbAr76D8v+U+cjgzyL067pBOR2XdwmNcCgLCPnkiMZBOiJxhz9
l8wgzV/+S3ZlEtAe+VTwsRWDko7d81mfxfqTG+Z9UJxBCwee16hkE6Ac1p10
AtNITLgyZBITsLjw9nXrVTTyv93V3v+J1bPItUHdHgpRChOb6wtY/xgdkduR
TKF2LdXR9GICGiL759SuppBlru7ux6UETNKm4dtpElXs3PMs7AsBG2TatIsK
SLSj+ti0zzcC3i3wqtgeTqJcG6/Djt8JSNRrRZ+Pk0i7/8Z/FhUEzI0nLNZv
INELr4eSWytZP3tcG74jSaKo0NKCRb9YPa/z5jR/JpCEPG+heB0B5j4B63AS
ga4mjnjx6wm4MWBhcOI6gSY0RX92NRJQn1Uxo+g0gdyzFdSreQSclCywqT1A
oO7tmkH5Lay/5KcW3dtCIOtKw5a03+x9MMNq0YgGgaqsD+nFtbP6nPlKp1OR
QEa9LhEhnQRY7C7edGoOgX4oGqx71E2AfeV+4qEwgfbtlat530uAAXdQu2Bi
DNUF//Es7ycgrM1lfwE5hqyz82U7BgjgiKem3RsdQ21D9zPHhwjYN+vKAw12
fErV5dDcUQI01vzwCCTG0J9DwF9OsP7+4njnKn8MuYfKxiKK9dNKDSN1AQJR
+f0bDzAElMaN8R1nEciH+tToPE7A03NRzLr5BJpSu3/p8l/WD9OjCQHLWX5s
nBVjJgkgbrduAz0Cid3bgl9PE1B5duN25z0ECi2VsSkWJOEN08CMniCQ1L++
qSZhEszd495/u0SgKK1Pj8ZESbBZZVn3J4pAC09GwkwxEkK8+9/vyCDQ41in
NqVZJAQ/10j9WU2gVCEZVZPZJCT0qeluVSDRGt2+Iru5JCyOj70ss4VEGS55
9j7SJGi7qWzvPkUiXOOY/FyOhNT3vQ+sc0lkOJO7M0+ehGtljS19fSQqQfN6
axaQEK9vNr1LgUI/k7GakBIJiZdWbjT1o1Cnt3Sa9QoSSlb47dI8TCOntB6T
c2okuAycWCkSSaOhttyhG6tIaA9LeGn6k0aMsYPWhzUkDD/zmZY2YdCsRbn/
SemRcLA9I1L6IB+tLTiZXbKLhL071ujkxE0g/5kfS7WcSZAIc9qyJGka9Z6R
TUWnSbC7vnWFJzWN9tacDTU+Q4KeFwjZqwpwlz5S32vvQcLJC9EFTzwFuF90
4hujfdj9Qd9OqcsJcmWOBQxO3STh6ZJdmxPMhbj+xU0V4mEkzImt0313Xojb
o66XLn+HhMpydfp0vBA3mxo5r32PPa93SVpxtxDX9tYJgVNxJIRfcnl6/Lww
t2wkr90jgQQnK719CrHCXO2DC4sDHrF4JipT9uQIc0WUa27EJpKwgnbbPHdK
mJuauX3e95dsPTzPx7n7inBlFJ9SDWkkuNaVKbk8EOH6XZ6q635DwtzJEc33
H0S45ns+xAtkkGAqVdqqPCLC/fhuXoBkJgnZcMFno7goV2W++/EFWSTszBCM
uLlMlEu1rVyuk0tCZN8LtaJDolybncFiBnkkLB/48vSRmyi37FVbv0k+W7+M
spuProlyH1x48MbhMwk98g6xxDtRrkgzfdezhJ2nxD5uLhHluhru97xcRgKh
cHvjvQZRLkhKbIwrJ0E/Z4fZvklRbqqH48KUHyTMvujb/EaSw51X/3ky4ycJ
ugIP8kQWcbi+SPl3QRUJmmeXuO1exeF2P/Ur/FHD8jUQ7uKvx+GaizUmNdWS
YBZxWitmG4f70XXD9d56EnZf1dG/Z8bhqlRHOFGNJNS0Ook6H+ZwQ/WGdws1
k2BdFjZ7/gkOl07YrTmnld1/VLkq0onDtRVOmavYRoLCp2flzW4cbpmjCLGy
g4TVs+N9Bjw5XO0fx36t7yJhyjnYMsebw41bhz8Y9pBAU+3t2y5xuCKxCg/M
+lh/VayPuurL4Z6Z8vK1/kOCqvz00Fl2XGdXZeM0yOY38slpFrt+LldBYP8w
G//zsn+X2XjG8seebB4lwfCoYnkJe97VsWTD5QQJgwlttjUsntzywY45FAlJ
jv+hZBYvlawTPE6TwHtU8UeXzUfz8qXlHXwSZi33HAli83WwKiwtn2DXN7dU
hrB8PF4/0ynzHwlKL0zktrB8Ncwxn/V4ioRR56mtibocrnR/1MsbAhSEi65p
e6vG4e7+3LznnBAFZ60Wedot4HCDHi4dshahYKbZjKuZMzlc7O1yZweHgopC
9chnjCiX3peupSVGgV5s8WqNTlGu4ww4JyxBQSljOW8oS5T7pO2azKAkBQ3b
vrsseSLKbcz5/r52DgX2/m9P1l8X5e5xt+K/mEdBDuQcLDUX5QYbP429J0vB
uds2RyhtUW7e0j59v/kUXNznKB89T5Sr1XDez3whBcalyTzVnyJcp//wYv1F
FExvPjQs+kqE+zRMJF9ViYLG9JO/jK6xfjGMEGJUKPi1MlKna70Il5+adj1B
nYJCoX+DA4HC3LXB5MrrGhT4c48bHzMT5jrbbvrqrkmB+O15r6QUhbm8eV8k
tmlT4DF2MEbxrRA337fzbv9GClT2bPl2r1CQe8N0YbyuEQVJdlujG19PowVj
IW8rHSj4sf7lZeV9fHTCKzym04kCP1dT06haBr3gRwcyLhT8jO//8IDt93rT
yeaL3CnIu5Lcf8iBRhYSxSOO3hR0/rK8+TWYROHLBdcK3KAgonVWZEnrCKp/
IaYw7xbLt+cS7SbXEaS0eq7g8jAK1oirKq0aH0av1ylV7r5LwYgfUhHSG0Ll
gM5Gx1IgP6Ba+19xP5phdfGdZioFhj5+H+6qdiLTlsBYg1cUbBFsac+z6EBR
x0MuH3hNwcJb2ZV2N9rRUsfovT7pFAz/kRdfQv1Ghl7vR4uzKRi1vf7FBjch
/zuja49+oyDB1LbRYqwClUiPK7h/p4ByGfdatfg7kowSELpaQcHl/Gjtu+Zf
UXz8nKqUagqkZJL3b/zyGX18sdqDbKIg+1SDhr1cBiKLnNJvDVDwdOT6Kzmj
DCyea3X40hAFf2fntw0XZWGVDBMBlxEK7mcqdSzVxtg8aa2pMcnq86GL0mqy
EL8KGu8T+0fB+1UNIpPW33CR759w/iQF3X/rn/NOfceNns26vdMUjKmfWabi
XIHFThYElwrTYPtxj8XR15X45PYbytfEaSh8at0Y4f0L+6JLZV6SNMjXyAjF
n6jFketd3U7OocHxiqWUjlEdLly2F2+bR8P67KcdU+INeDFH4bDwQhr+OSzb
etmBh2tLUsID1Wlwk/VbvnRjGx7Me6DrrsHul4n7dvduGxb5ENpiq0lD9sNP
LSq9bVj7ubvGFm0a3oW8Mkm+047vXNcrm9xIw6D8jG1EaQdODlB3G9xEw/0G
YzMk1YnzLijKNSMadoa+L46x7MQDDgL2uQY07Ju4M+bT1ol37Sqb9jGiYeFx
Y8O0pi5sC9nJzrtp+DH/Q/xW2W58Xu+VyRETGkaXu9g27OnGSSvD4zbupeHr
5Y2KE++7cc6SK4Zq+2lY1hN3P7CnG1fJe/bJW7D51v/ympTrwQIzLXX5ljTk
hB9zqnTrwfMFjVt6jtBQfXb8r2psD9Yc3xRcZ01Dj9QEYZffg7ePrtYotaGh
zI8jdaerB1v3KVVnHmPxFxZKJ4r14nNtUj7JJ9j4A1VZCWq9+GaDsHKUPQ32
Yk2Fvrt68ccvPWe8HGmoM7YTbA3oxRljxw5ZOdMQ/Fo8sye6F79d2LjF4DQN
2ibt69rSevGrbftXrjhDg8zaVqsvBb04xbV8rqQ7Da72E7MfVvfipKjt42Nn
aQgYXaV5tKMXP/qU11Z/joZr7Wx3He3FD3p1v+Z50VBukK4T8a8XR0m9S0+6
QEOsAtMszOnDEfrqcTcv0rDCU/vCIck+HGaXeNX9Eg0frKzbbkr34ZBQxdMH
/WgIbzw9GSfbh4Pe3z+wOYAGYsLqVYhcHw5smY1ULtOwpFS5wpSd950Rskzs
Kg1HjDJ3DEj1YW8twdlDQTR03pIibST68LnDPnT1NRqEYldlJYn04TNXiJaP
ITTQPv/O5Uz0YueXp0sf3aTh7yZfsSdDvfhUTdeb4FAaDnU/Pbj/dy8+MWkT
43KbBtMgxy0/K3qxzfL6wL3h7PlLihNlcS8+bLbXSTeC1cvnt/bKKb34gPfX
vYsiabjoo2o3Gt6LzZ9s1ReOouGMiWzg1Qu9eM/XXJW+aLZ+O/3jf1n14p3E
evGKWBosPQ7GdqFebKj4hsiIo6Gm/v6hd4t6MXf7St6DBBr6g3SyNvztwfpn
nnwOfETDUKB6/LnaHrwhekHaqSc0KNe5dZ5804NX90n4az+jYUNO2bITR3rw
Sulrp+Sf0/DwaPlvB40evHTTtOlUCsv/1emrC/51Y8WwUaWvr9j4gTUc/8hu
PGttbcHxDBoyTh2JFXrRhTlHzFJ3ZtIgYvhXS8exCwteLYtYnUVD0ditLMFl
XZhfk203nkMDTNwN5cZ04h7vR6J3i2hoKdOrFr7TgdufyA+dL6bBb0fwSP7e
Dtzy9W6tdSkNiretxTzkOnCtYtDzld9oeP9EPO32s3ZctX3yzuzvNLwMvOfb
59aOv585703+oKHKjFMut7kdf853NMqvomFLp4R7aUMbzu9rW5tcQ8OVXPMZ
+i/bcI601YLQWhr6UlsTj/q34XR7kz+HGmnIHeZ6RKm14Sdi2mHDbTT4qCbN
7Iz4jVMbXXKnOmhoLHQ+q3rmN8549eyPZDcNyXyT3rm7f+MycwVjjX4atjs1
GXyb+RtXqey/uGmA1esN3+uida2YR4amGA+x+hw5uvxSQiseiRGY4TTG4t93
MH3pulY84ay/wZuk4c3tlubVQq1YBHmevE6z9Z20V+6tbsGz57yOjOKzfIGK
IjelBcu39RQ9m6Ahgm/quiCgBav8p0xk/GPrUaya4WDZgjWCrVQ+T9EgZtRw
Z65OCwa1isB2IQYOU2VXlMaasfFfsbejIgy02nrWH6lpxge+G7YKzGAgRbhj
S3xWM7Z55Dt77kwGfC6bWP542Iwdz2YiJXEG5H0G8puuNWOPrSOnNSUZ2HWb
L//GvRn7yqrHozkMfLdJnda2bsbhHxMmrOYx0PehjaJ1m/GDW3VqLrIMiF2p
3yqxshknHZU67DOfgTu3DiX4KjTj12t2h9xQYMDAK/qJtkQzzhIM/hCzkIH2
1p/D8gLNuLA6r/v5Igb0Tm9esYDi4fJnfNkPSgxwcqR7lvxh+8EF7e0lygxI
uYb+mN/Ow7+NTnv+UmVgkWq7b18DD/cvTE7sXMaw/XvP3cAqHiYHW6uIFQzs
WSzysvQbD099UhASVmeATjJwelHMw2IR+9dKazDwXzpymZvPw9L2YceUNdl8
e7XMe7J5WHFD6R0tLQa8u/d/kM/kYa1G/SFTHQZyP4nfWJ/Gw/qvPBfZbGD5
5klp0yk8vM3/9R5XPQYSt6k35iTxsKl57yVffQZsY8OWnH3Mw5YqKi9vbWbA
/JJnkkA8D58grRofcBnYfGu+qEU0D58uuT8zFRjocXrTZhnBw+djKvQ+GjIg
k+XZQIfycKDzTMeybQzckHt8S+E6D9/cvDW6bgfDvl+do18G8nDkbL+S7l0M
WF0Xj4++yMMPf2dSlDED0JSrV3aWh1PSR5aKmjAQUJgpsdKJh9OD1A/ImDHQ
2Lz2wxNbHs49aH9VdS9b/x+n6pQseLhk5cN07f0M/F13WyLMiId/TtS1GVgw
YPT2N1W9mYcby6Wk9h5ioKQjSrtVk4c7H+6GY4cZ2ODWdzxWiYeH3IPd3KwY
sCHmqg7O5mG+4aeH/kcZEJLaIVv8rwkLyY5/D7NloNuxoE68rwlL9GhPxh9n
oCIuZ+ar6ia85FayVc5JBgpk52xMTGzCE5VfjZ47MBBpdORg6s0mXC0/rHvP
iYEniyf28N2a8CvbecsDXBg4sss079L+JnwtWVfGxZWB1T6Zu1XXN+Fjg1ZC
h9wYeOYQEdUs04T1dQJHDM+yevxsALFjjXiwoKx8gRern5jY9RXPG3GJ2GA2
5wKL11vw8/KARvzYTOrFmDcDCyNzNugfaMQHmg8Hf/VlIGrvM1MzpgFrLvU/
l+nPAHU4coNmcQOewX5bnwYyEOR6IORqeAPO5vcjnyAGcq6WDO1WasCRW+Zo
nLrG8jOouyO+vR6fubZuwb4QBsS1xkMXJdZjZRlfWi2UxTu739V1YT0OWSP5
puEeA4p71GIre2rxifNrE4rvMzDf72YXL7IWb8IWt95FMzD9zO+rNdTiIeOH
DjfiGCg1eufRH/ELW5xas2RjIgOxxWfLw1bUYM20/bOXPWPgy+Nrrre/VGMx
8sK/uc9ZvRhZ/7Rzrsa5l/Pre1MZcHBtG85NqcIqCXvvxqQzIDl8fvlFhUo8
Un1OiF/AQIczr2vTy2/4pkFWZ+ZvBoY3qe4itXNx5ojwTF47A1qSm+yNzLNx
+yOz1YJdDNivK11m5paF9ae6vXb3MaBT/HGJ938ZuD9bdsbvUdavDX0HlD+k
Yjnn46tESQY0n+uZXFj4HBsqpJmp0wyYbDz52vp6In5wYVuM5wR7P7gleTYM
x2BjnXNqM4X5oBOQ0v9lvx0635FnoinKh74h08YV86+gpxGzPPbP4MPdrSmL
HdTvoImRJ9kJ4nxAS0tDq4/Go9S0n7u1ZfggJKP1/cX+VFRrreh+SI4P586n
BL/QTUNCEo6RvvJ8oNxelbeIvkVHnKd5JYp8MEv4r020IB3NWqF5xmoZH/wU
3lqblX9AG2ovRgSu4MNtb9tRMyYLnQguznymxocRk7dJW+WzUXaH9fTwaj5I
yH5s5evnou6IFFVZLT742KUn6mzGSNqQ3KmvzYfHbRVTh7TzkPPjW+FBG/jg
v3xizOjfJxRlVpfxQo8P5NKl9l8c8lHhlErDD30+6L98WGv1LR8NpZ2ZJDaz
+U3+a81eWYAWHM1WVtjCB3UPsznFAQVohwRnB9eAD2uOJxOWPwuQR85eZ7ut
fLigLK1osaAQPXROuB2ynQ9rZyXOjzlaiL4q9KWn7eTDDQ8nL4EHhYgu06mr
MuJD2juvz6crCpGKd+BfZjcfyhbX38uZLESmK8qVFpnyYabUE49vS4uQT+38
bYbmfEho/T3ss60IJQfbOTrs48ObtucPUqyLUJXOm9DQA3w4c4YjtM61CE11
TLx9d5APnGaJ93yvIqR+b8evWks+PAv6Zlh/vggdNIwY/3uExZu7T/+tWxG6
Mtq8SPkoH1Kb0tVtjxWh14/VDHfY8sF547+nRbuKUKOZ1ymX43zoZH8JuSuL
EGc6/2a4HR92SIY6rBAoQtqvJd68P8mH3LVEZcePQmRz1LK60YEPnqNBAj8j
C9FNiSRm2okPDxL3Xvm6txD9DxOYiWE=
            "]]}, Annotation[#, "Charting`Private`Tag#1"]& ]}, {}}, {
       "WolframDynamicHighlight", <|
        "Label" -> {"XYLabel"}, "Ball" -> {"InterpolatedBall"}|>}], 
      StyleBox[
       DynamicBox[
        (Charting`HighlightActionBox["DynamicHighlight", {}, 
         Slot["HighlightElements"], 
         Slot["LayoutOptions"], 
         Slot["Meta"], 
         Charting`HighlightActionFunction["DynamicHighlight", {{{{}, {}, 
             Annotation[{
               Directive[
                Opacity[1.], 
                RGBColor[0.24, 0.6, 0.8], 
                AbsoluteThickness[2]], 
               Line[CompressedData["
1:eJxFz1tIkwEUB/CVoWlGUUoaipqJF1JsjT30YDnCMi3DyEvqvGVzTiZilnZR
sSQvJWtCb6aiVvCRiuGWttBYtWaJeJupUzf9dtN9zk3ntVwFdc6Bw5/fy/lz
fDLyYrN202i0S3/2b8rq/YxacdoZ2r8pP8QXbBFhZ//bmD7cISYug5uq9oQ/
J9jge/WeVRUEH5ztHxT8gCgBp+aG2oqIWvBk7Sn9beIF2Cr8pSas7WAtJR2S
fxCDn7VED0oTe8Fx/RJO7oAULFZLJLdeycCDrgfqnEa/gR0OS+/4UoNgeXyH
2/TsEJjHCGDmWUbwnsolrE89Bq7Lpw/EysbB/Qc3PU4oJsBEKSP+08cpsP6n
W2yzYhrcxQ4Zlapnwa4XkhuHSBV4R2cV3aDUYIlJzoon58CvSywhlGkerCx9
O9O8RoI1+ja7nkUN2GNip7LAqgUHnKx6+ITSge9vE+FfVHrsj/ZNa9YbwNfs
x1ZmZxbAExFTul7DIrh1s7ihz2QER7hc/e5NUvifqCzxOLUE7u7VJz0mTeCR
+lVBBW8ZnOrlddzdhFaMavOVXDOYHPiRZ15CK7c4AUyeBbyRJmXt06AJp8j9
dO4KOFLPE1aS6BLHbllozip4PHOYzaXQRy2VHUMcK3hVyu2sMaK75Tp+YfYa
uGkv/alJjfaueZn0PmsdXB3+jhSp0KJlO0flHHquISZ4lwZ9ekdbGGVAL/S4
OqjM6IuMgkBHuw2wk38IP8kPzVQUC8v80RkVn0Wtgeie+WSbKRid01gjeMRE
97sbOt+cR699ZYwPR6KPFZVtr0eh7yqOnGNdQQfVRYwpEtBxLOHm9nV0uXna
0ycFPRlTeJOXjra39VULMtH0Nuf2riw0OyVhZJKDrnZuWbdx0b8BCMlbug==

                "]]}, "Charting`Private`Tag#1"], 
             Annotation[{
               Directive[
                Opacity[1.], 
                RGBColor[0.95, 0.627, 0.1425], 
                AbsoluteThickness[2]], 
               Line[CompressedData["
1:eJwUl3k81F8Xx8eWJSVCtmyhhRBCmPs9aLMlsiVJpeyyh0qULCWUROUnSSoi
S5ZoZKvs+77vy5gZMyNryjPPX/M6r3vmnPN5n3Pv916pKzfMrzHjcLgENhzu
/7+//pMlzZQ4YK2KN83eeZOwe3ye8RvZCDaP3fY+pUzCSJc78kqyz8BZvi7S
CXUSZjxczP0VZw00p1wpE00S9iaaVfd5tj0EeDdieQz7j8jHsmPyV4HQaZXj
yLDlaK0WH3BOcC6T/VarBgk7+2uFItjjCjI/5OxFGPat//ZGP8j2hP3CPv5W
jPidx9J5g8Ebbuq+aHt4lITNZRTZH5H3BSlmKfMyNRK2+9bQ2mvcTZA1dqja
qUrCnPcfOnwnOwRYioxHnyqRMKxeHC9iFArHbkUZflIkYQ0hHyb9IQwK7196
UX2YhI3Olysflr8Pn/dll07LkzCuyomGV7hIIK8XN7MeIGGX3JW3ArNjYf8x
3kspEiSMKFX2ristDp554BtDxElY2YKUnJBRPFimcF6+uJeEnXiT3eQLT0Cy
3rN3pygJs+X+LiwvnwDmmZIRuoIk7MHEdOELXBLUOvbm928nYYaEQ5GnbiVB
2dD2S4FcJGxX8g3b5eUkiLykasHHScJemqzjzBaS4eUS1quxjYTllXKf4eh5
CVFTSSGncCRsIFZ1LiA7FfgDA+JclxYw9Zx0twDl1xBQ7LIWT1vAEhp5F/2L
XoPAPYkneYsLmBzrWnDZpTSox6jkgYUFbAR6wr66vAHvGNrb/skFzLTsaVzJ
nbfwV2JW1rljAQsxMDTTqHwLpmq/gwTaFrBPfUy7S5gz4BkyPlfWvIBxrHo9
L47MgPcdBCli3QJWqWr6X9GTd/Akra51pGIBO5KzPbvw3XuYf+tdjPu4gDno
1Lirzr2Hsu4zZXsyF7DYxmDFwkMfAFd/By/zdgEjzs/nF3z+AOR01SN7/1vA
0uXqSvO/foQN+739D+MXsN1p4T8/N2eDV9FYr6r/AqanpBOltOsT1HWpaz3x
XsC8KpYMPpt/grCHLZ/HPRawpqErzbm9n8Ds3YLchesLWLiwblfOeA4sfT0S
nm21gC0//TuevfwZQhw9X7xUW8C4R8Iqx4XzQEOSHHZZeQFLpbPGkzXzoL7m
zQcRhQWsSnS7EtvNPKAIFmy/uo+h33OPh9pSHry2ff7uFO8ClsinPP90IR9S
rMfEtYlETG5/YWkqVwHs6w05zDdNxEq11aOyDhbAR5JhY98oERty1Nlf7VQA
Hbxxa6rdREy65PQ12mQB3H6d9FvsOxHLu3B53HSoEP6aEFvj4oiYntdU3oU/
haAxLRtuEE3EusKdQp1EvoBI/1j14j0itprjIXHX5gvs6I8XZAogYggXfDG3
6wvoL255HrlAxBoznvZzNxcBS/6oxSspImb3VeCjEKkIIikUJzYRIkZpTg6U
2V4MsSvJ3234iBjfauoeHYNi0NDMuFrGTMRsDLIt3X4UwxuTU3FXJ+axGXJN
ez2hBLzjmWv3/jePVe0q+3psqAT8f71LUn42j6Wo5r35uFECcweTjA89msfM
glK8ozVKQaly7FF74Dz2jdWf1yC/FN6Ten/Nm89jT0TlzOoyvoJcUd8MP/M8
5o7EjmnWfAXfOz//3Fmdw05e5pP6MP4VmERxLQ2kOWwz8x81UrwMqNediTt7
57DrKr3xp5LL4LRlU6N21hymYxDV9vNROWiyHjfCGc1hgu4hpepZ5ZBRGBUV
h+YwWqxfWmZdOejzuRZtHZnDMrscvCLYvoHGPVfde0JzGK/DsV0n734D3C4t
Fu6pWWwmgGj6w4cAYgq97rv9Z7EnGcatNee/g/1vu4EjITOYuY3Jvrrg75DR
wi6m7T6D8XGfudn06js86UrFi9nOYE99TSW6h7/D2uQ24etHZzBDqY8aS8qV
4Ob0TVOIOI0ZU7MjWYsqIV4jr23LaBozjc3fv59QBTyKxasF9ElMeS7f7GNz
FTR9iPCbGJzEdukV3JIfqYJPz6W9KbWTWNtyQavSVhXUDbdZ/Pd8Ejt78ctN
Td1qECo+0+agOYmZK5T8MvhRDY2oLLPffwKzavjm5N5cA35A1tk+NIZ9adgV
3TVUA7W6nUo3asYw3kbHLB1SDZT3NMdVZ41hTY3cZO7ttYAJ/e0+FjSG6TXb
+eScroV+2m/PYIExTLFt8zalphbsftoPPkkawbb16Dz1KvsBo8d8PFedBjHH
nvjCvvofcHi7xPZltUGsqmeqC/p/wMuVaL91pkHsdm/MHt61H/AjInJMNGUA
o/cNpeQf/QnDlH73hbZ+bGTw9nt63k/4Kxpt3onvw0rGv33ze/8LFqYeRRsf
7saiDgny7y/9BZ09BRUx612Yje8Nt/66X3BkDz6W6WcXtsYqLYKIv6DtU/rG
40tdmNaByJvsh+vA4+2AwbnETozgaabysqAOHvkEKEZyd2CxJVnRxjV1cM0u
HL0Yasfscazj/zrroNjEhET91I79e1Icd3W5DlSLnz3yO9OOQZEoWUGzHsyq
KeMTz9qwmj/T778T6uHUf41eC5dasGfHsS3vlno4/s9vnzdnC+b4ONlKZrQe
Bp7NDjwvbMZYJYzYonENcJf4JOEHZzN2Ui/virl+AyDR7HO1hEasPip473Rd
A3TVnr9bfbweaxXgSeDqaoQgE9sDam21WO30mxXPqUbIUu/ly4irxUqL1Gw7
fzfCUGXfowLTWizd0lYqRaAJaFjb5Y/tNVhA4rvPh62boDjnet/iUDW2V0Cn
6exAE1guFJ223lWF8U23KBURm+C6ga2MW38ltq3ocoLwnybwfSZ7ZvfbSoxq
EWk7IdoMNw5tWezVrMRqn3XM+V5sBiW7P/O4jgrMjd+FLWmsGUgfmo18G8ox
h6k/zn+ozVDlRbI09yzHLL7ENl1iaoE5TYefOrvLMWTxJeGAdAvMF3MPyjuU
YXzPtqTKrrbAoUf7HbS2fcW+7n6Ohmda4OhKabxBWDGWO3kgXXe1Ba6n8Jyd
VyvG0gvL2TLZW2HUn2TpO1+ExZwbb/I80ApVTmbFeMsizCFB4QLOtRWkFBQy
vTS+YOy7a27uI7fCoOL+QzdlCrDg6I8dHput4NXqxbs4n4+tbP0SHGJrA/N/
uV8F8vIx54BcbzmBNliTO5/ujPIx46u39pertsG+Wzd8V67kYQJ4gYQprzaY
47qn8+hZDnYmMKoyOrANlIK1nBpUc7Cowj9kxdA2eBkY7aPa9QnbODhxOiiu
DaZ4KeUBQp+wEcHP/3bktkGhQkOie24Wlkk97aqx0AZ0Ibm7d3Z8wEblvyUN
0dug7Z7BIzrhPSbkpPQjbKMNKoaMLK/ceI89HBaQbOJsB06PXqP93ZnYjYaJ
bocD7SDIGsf9J/sdpplxW/fhtXbApZ3iCQl/i3mPLnoqebTDkvJqn4P+WyxL
5GpKl187zJ1MGOBneYuJPTFYFQ9vB56C+N8z4ekYLkQwpzC9HQIOFFjQnrzB
6q3zhIZH22G2x1QDe/0a09GQu7x/rh2Oex6/IKrwGssVTPnoTW0HufyaiNiy
VOxZd6TWNqYO+NJrQpcZ+g+zP3fJTkm6A+ztlWXvHUnB6Gd2poU5doCehLnX
Z8kXmKNi+Fyjewd4bkrWvK1Nxnp3bCgL+ncA9pn55bhLMvataboq60EH6B40
Cj5QmoRFGBImOzM7wHWDnOl69TkmctJ9v9x8B6gltnso0RKwGNmJG160DkhU
TVyuf5+AbbHalJatd0BnreSgx6UEbKpG38CUqxN0H2g417Q/xXJ1Rd0C5Tsh
c+tfpF71E0wP35Db4NEJvIv2Vwxex2FfxGCVP6AT0iJTpAIPxWH7N4uwSyGd
cOSvRtjZkliMu/xN21JsJ/BhW9kz3Y+xHs0gulheJ+w7dSqUXS4Gc1M7oH6D
3gm0H4+ML+yIxsRmTwUrbHQClynHg6ziKKzlhVPFPFMXxONXbaUvR2HKW5kn
HXm74MkHubHbXyOx3/Wy1ueVGev7G1753ozAQi7tC9T37IKUFLUJvGw4psSn
/w0X0AWv7W4JXx69j43VXsFV3OmC/PC6RL+X9zH9Q+lRmo+7ILt8IPvS7vsY
x7Lki8OfuuDrrHgqhece9uSheNkeYhf4HEpuvXQklKEf/euidUGquZUQRr+L
/V68qPd0vQsu+Vx8q3f/LmZl+V8DN2c3CArHtFV+DMFEJMUGmQ50g1BFMHUn
xx0so0h4c+FaNwQq5ZMa2YIxS+dj8NGjG064FG0/mR2EbRM9H37dvxtChH2U
1s2CMJfQZO7x8G5YS4rvWE8PxBSN9uztedsNkglCwUvmN7GSMX5UOd4Nj9zi
6l1n/bANK7Moq/lueGCj8o0rzQ9DzY87SNRuaGt6uPe/835Y7ddtTsK4HtjN
vMj+uNUX63i6Fucj3gOPi/qj9X76YJTjQ+MyF3oAO/BX1HPIC1MpF1Iov9ID
NS6hLK3pXpj/EcsAM9cekL2QqfzbxQvb3NvCFRLUA2fQThWm5RsY1+p31d6k
HlhV+8tSetoTk/349kF0Vw+0ci0QOFXcMGeJsVaJoR7Yt2j0jqPbFfuUKCZS
PNkDt/v07x8PcsVU7iXmTtB7QMSPv/DKDxcMLkT2avP2Qp8m85E6N2fMbofb
QYpJL3wIa3NrI1/D0u6/9w237IXuTLV9v9KvYZPrkwSRi72A+j7OE2yuYa4z
duan3HvhSMXKn/9+OWKB38/cSnvYCxr18qgl7yqW4K3SbP6rFzQPFXrI517G
dsV4q8S29kJTicSOaPfLWExmXlJ9by9kFJNS+uUvYxGDildgrheEtOROnMxx
wIJPyK8e5uyDMSKkjvlfwhyEZaQ4jfpAwizXzuHvBWxY9WrE8XN9wPl3zwuP
xAuY7Zn0hbsX+uDGtTj/TcULmMV9yeIVtz54+l+kQvR1W+wUWcxoKqYPNHQc
uWpmbDDFKgH/7y194DeikWyw3wrLHrQY2OjpAxvznX1/uyyxAysJmPpoHxD5
HryZvG+JScvzceUs9oFXsA7xyLQFJpC48/XLXf2gR9AeulR0Dtt0Zq/3N++H
A88xsTtRZljQ/ZOK+bb9sH3jYqj1KTNs5b8HCaQr/XBJc8/8PnYzjNrBYn/V
tx/S37vGh0efxSZ1cEtnn/XD8p6xbDYVU6xh17qYQk8/vD6pfci+0giL+Dd+
Z2CY4e/vGS/gYITpkhpGoqb7ITL2aooIkxFW+islbfp3P6h/bBHcPGmIZYaA
zOvdAzDWWPP5zfhp7B4pUp7PbACmT+NXe8+cxNCAV0ylzQDwns577MV0Elv/
dZ7s6TAAynwnbgkUncC83sp/brwxANxyseb+Eicwe9tWlQexA2D4JNTuMO44
plUnqLXWOAAeDUqK8RRdbKVo62Vm5wCITNi4WubpYvlv5/5YDA5AlW77d7qP
LnbgbhkhnzgANTnbJj5uACaobq/rxjkIZtc6TUp2A0Z/++70yMlBuBT6KZ7Y
qYPlPon9GHNmEG53TXGO3NDBXO7e5NK2GgTjR/vwCjt0sDFbg6aka4Mwt9+C
+aeRNtbCSzY1Cx+EdbB859d3DMu+q2ZdWzUItby84UvyGlgar2TnnoZBWOU5
x9HRpY49e7vd1K1jENhTBu3WQtSxkF8TJ/kmB4E3I5Wbs/coZs7zRN2BdQj8
k9rCChPVsI1UssDmySEoT3G1u2Kggi0q9z8xNR0CV9W6a2msKthUde2Ot9ZD
ENPsUD9WeQRrmXnFZug8BJ5cASo2OkewdEXD5aToIfjjRw8lIGXMsCKzS7Vp
CO4lXeJdGlLAsLNPz0Z2DUEqrdXKzUsBU5u40zQwNARquRW1QWwKmPg2y9ow
8hCos1Ib9dXkMboJy5fWncNwNT0t7O/bg9iL4UsJbmbDYDXtZHzklxwWe8OI
5/v5YXAaeMgR6S2H3WPSeMR3ZRhWo+3GxPfKYe6yO+9/9RmG7yQ+ZpZAWQw8
vvmwPxsGprljpRI6MtjcppD5255hsDmie7F2XQq7YS7V1ToyDNry1devlkhh
K+8PWm3ODMPm463WVX8pjO2clq3l6jDsFFhgX1qWxKQ/XrjCLjQCaQOy6x04
SeyCZaqP2/kRaL5B3fc4RAybyMr8nXR5BGJYnG0sBcQwV9zngFqXEZgx8u1I
zxHFArO/B+8NHoHudw8PlkyIYM+Yxu+1vhyBUwoZVw/YC2MtOfsSVIdGQEJg
LS4qURCzZFEQcJgageWEx6uyeoLYkI1aUgxphHHf9ZZfWxTAFlhOvJreHAFi
xIsfB0wFMA7b62+T9o6CqvWDy9qi/Jjeto+Ff+xHIerAjVavGV6s/kL+0QNO
ozBvSVqzzeDFzuZ/LbG4MQpcHWy0Y1d5sUt2DeU5d0cBexZR+mtyF3a7YKHm
Utoo6LwRORQ0yoMV2St21YyPQlXLCddDDtxYcOSY2dX5UTheLvLR9d92DPKe
tjLTRsGiIe/X5n/bsZnQW9OSuDEYfZX7m2WcC/PpGB27xDMGy3u7dUUDOLFo
/w+9w4fHQJKvA4vo24aRosOe5xwZg6uTfc/bordhZ1JtLe8cHQPFbXZTh3S2
Yfy/uDvF8GMgm11cjctgw9KEvFsuGI+B3+V++ca7rFhp+bEf/a5j8H3Gi7vY
kRkTbeML/+g5BixyWzutZJmxkKkFvSCfMbC/a0ttm2HCju9IrRQKHoOnp/fU
G7kzYa32zN+so8fgUS5Oji0Mh80wNRZ0vx+DBGGLJo7Uv8hAMMP7XfYY6IoY
ok2Nv+jToTvK/p/H4PzJJzvOdm4in3NKufwlY5DZFOe8becm+peR8PHczzH4
dLw47nDCBhI4bZfWPjUGzTh50uW+VfQst5i0NDcGxq+4S83uriJ+Ad5jguQx
kImZkI/bz7AnfrTbLo/BK8n0V2O3VhDfbSWWKbZx+D1GibFTXUa78pivr8iN
g6hkkV5ePx3FC14sEJIfB7X8435mCXTEc6fkn5bSOKRbvY1dMaGjnYbuSXc1
xqEg06tU+ycN7ZjqruM4PQ47H88w362mIi6hj/KiLuPwgJL0baKZjB6GsATi
PcbhYMSIUJ49GXFOX6y95D0Ox36GSYrSSIijgO9iRtA45P94n5QjQkLsxrdj
Dz8ch6GjKYPMoUTEGmpKw7LH4XOerGJb3CwKn/mIv/J5HMhI5tS0xixiMWF9
GF44Dk9nkyn64zOIWeSrdH35ODwUtAyo05hBTF+kLcybxoG/U+GUzdIU+je7
XOxIHoeyNwWFd9Mm0F5N2TCgjcNM9s7TsZcmkE6UhZHY8jjwaHtWhEpMoOAD
haOdm+OgdJQ5ljV9HK04e3Hoc0/AwwK2K4r5Y4gyTzwvJT8B6dflvO4Rh9EO
LRGZv4oTcAA8qg7eG0YKDw0ofSoT8Cmq7QoSHUauhz7ci9eagBPmpNQUsyE0
43ote8tgAtY1A7U/tAyg4YXRzWHnCTAbGfrbzdaHNrV5fn11n4Bf+nP2wgW9
SCQGPUn0moCynzxqIZd6kY3Cf7ImgYx4uwr1XxB6UJe77ZlvkRMg1C0m+DOi
GzWRu16/zJwAOeuc/ecMO9ECntU1IIvx//xcAVH2TsQVq6pmnjsB1x/EfWqu
7UCnFZ/WcRZPgOnEIZspvQ5U62lKC/wxAR7BTngfg3b0bbFez3pqAsj6WMaV
Py1o7UnwywdzE2D9ZO5QREQLUlOTpxeSJkCjUT3cZXcLyg6MebNrmRG/vzf9
nEozeslkimtgm4SsIz90aPcb0c3dXQSd/ZPwzWn3aSWvOlRQFC7gJj8JR71f
Jmzjr0MU66MeL5QmYbRs773DX3+h6ynPxVY0JuGn8j0rS/ZfyEL2/K3PpydB
/eLNl66FP5CKxoimtCsjXkTyeMnJGuTZHxt/1nMSSkkaHcf/VaOsW9hciM8k
JB15fGKquBpJVaYlDQYz4g2oOZyQr0a7DK6uPHvEWMcHCf2RqELGC7vP1MRN
Qs7huvaI0UoU+bj2HS1hEvYxh1/beF2J/rXLWp5JmYTsgb119/dVIrLtXCF7
ziTE31J9ecG1Ah34m7xdPX8SzNvMzuSuEpDja4OrjkWTYHqiUPB7BAENTWbx
VREm4fbQYfO/H7+hBncP7+CWSRDvfuC/l7UcfQihK5IXJ6EyeTzID1eKcu7l
c3L8noS2Kg+hzvclqCDCa0p6bRJ+fT/W5nG2BJXHUl7Y4KZguCMsTvtdMWpJ
JbLW7pqCWyzU0C92RWi5YmLg5ZEpcPlad3YbSyHaqH5TVHR0CryvGz4u/laA
/v10iG87NgUNnOXpnjcLEEfryIltelOgR9GNm1rMR2KjA3ne5lMwY9xJcSXl
Ib2tjojTvlMQ0sXDvCmRi06xPL189eYUkH/oL+nm5SBjdjOdkFtTEPTvTqG8
Xg6y5GmlFd6fglfvfPZ0un5CzhKNdhLPpqDghm1WU0sWisNqVFa+TMEoP+/U
8aH36Jn+vR28X6eAtSE4ky38PUo+pTsnT5iC76fTeLkPv0fppt//u/xjCiRZ
Ymw67mWi4kvlHM3dDD27pqZf67xDQ3cLR96uMPRUr41LzqSjUI9TGoEbU3C4
wnVqNCMdyVwYjDP+NwXy5xK+PHBMR+7qLLrLbNPQd4v/zs2ZN+gvyfztSYFp
mJVRmIv7nYbEbelO86rTEHa7ZGLBPRVVn4qoJGhMg7mV4TUSSyq6flRE+Kn2
NGjTs2+dTvkP5e7Sa9DSnwbOrqXxlbYUhP16ohBjPg2ySnfPxxi+Qg5qR2iK
3tPQtFr98fLdZMQq/cOAxX8aBNLuDpfKJ6MPPOfTewOnoVEn/6Z+fxKiEkPP
hYZOwzH3FJkhjSQU9qatqD1uGpTOFhy/zfwcpe/0CvbLnYZvif0VIXUJ6OQm
S+fpgmmodS32u/IgARHnk+T3Fk+DXNKnd+L6CUj1x/ehH4RpSN25s4Kz6imq
vcWD7Wmehh7ZH5+2/3yCpudyWcoWpiF4nePcv+k4lHmgdn5scRpydcx7xm7E
oevO/a3sv6fhgVddcsufWDQ3y5JiuTkNL2R9x18JxyLSjI0ajXsGPA+dzMlx
i0H0KeZrBxRnoLyS7ZHSpWhUKCNkZKoyA2cTU8vlWKORn+PhIwHqMxBjqHfc
JSsKrUxa/61BM8DUOX41bSMSrU98SrxkOgMKlWwckR8iEG7c6udzrxnoVWCF
EqVwVCXp/ongNwOjupkfBabuo3sOYU+nAmdAvkunuO7FfcQ6lm2vEjYD26dv
VfJx3kfso7jV5iczwBlGKXFfCUM7h7P2sxXOgDBx+4F5tlDUKla5Q6FkBgpa
33XeSb6L4u26l8zLZyAnfq6FLHcX8Q1tfU+rmYHIFL+Q8dMhSGDQwkanawZW
PXBb91/fRmL9/6J8l2dgb1Sh155HQeg28zzp3PoMGNw3EApWDUJD8p1n1f7O
MPY/12TqUCD6L+S90DLrLJz+SlzcUg5E4jJnPwTwz4KSZYW543QAkrjx5leQ
6iw0LrYysUX4odDkR/K2GrMgLHuasIH80FiVf5yW9ixIJY5Yr6z5ojR+Q+s/
erNQISeuQLrhiyTL6DO3zWdBWZRqZ+Lig6TZjm8L9Wb4v5GAigde6J6ioquD
/yyczdsu1WfshSashVogaBb8cSuz2fxe6G0WKZEpjLHesGE+ZHwDyZxNlL0f
PwtcSRU78996INlXM8cjPs+ChNwVRUqMK4qobftwvXAW1kQpFTuVXdEMuYz7
VMksCIRf3XWnywVlQlwX+/dZKLC7360s5YLkZjQco1tmoYR7ijWg3gkdOBJ9
P4Y8C+5m8QN3za4hs29hrudps3Am1renheMaCj4VbCa3PAvDRQf+CVU5ouaL
bhKVm7Pg+Dn222M1R+Tz0KR8afscxBTRr4XJXUWESd4l20NzkG91ndqlchnN
eHIN7Fecg7ISYf2eVQe0a4O56veROfBhfm0RT3BAV3b9jo09Ngec6aybX4wc
EAe+51D16Tmobd1qfjdtj8yfv7xy0GkONCx4VKLaLqBbUgkGK65zkFJ9Xy7S
7wLK+PRIucZzDjx65dCY8AW0Wn37n13AHJCkW7RuOduilEX7l/EP5uBjlL+M
Cf95NHt6X8fq2zk4/aM+Ti7VCu3qEv1a+34O9u6Wcb10zgppXeJPe5I9Bzuq
mVYvcFqhGH82T/nCOTD1EYsJvmmJVNJnOS9VM/JdeWt/8oIFunB4jCr/cw4i
ceTIRAELFF7a17tWPwf77s3fYWk/h3pb6t89bZ+D/ZNF7bdNzqHbf7J1f47N
wcR1F+vMC+aouk+2eHpqDkTvnXDNEDdHHMWvD7HNz8HVI0FctybN0DOvhN3H
aXPwrkWOGuBjhj5NB09XMc1DdqI1njvjLKJX/z4/zjYPOyY/vT/idxZppnm2
4LjmIba+78XXE2dRre2VEoxvHqbrZmXd+03RUKtBNEF6HtZ+zkZHPTmDpHNq
/g7JzQPPHv+iquNnkPNDvM/moXm49zZnunPdBP0+fuSCtuo8PA54fWaHiwni
LhM6/FV/HtIPbIm+tDFG+IzZti+O86DTd9PL8IohCg+7fKLLeR6mHrzSxWQN
UYP94Ncl93lQD7/OdHTOAFkJt6ar+M8D4ab3qRwPA+QZW+yX92Ae6i92/Xzu
exqlBj4Q+pQ5Dya6Sfa3zU6iKcutmMasefgvns8/e9tJdEg1iGkhl+F//Igj
S9kJVEx2Jx4smYeRpZqJ22In0GbDjL1B+TxUuesFa7YfR3ofHDqdv88De80Z
o4zo46jlisW397/mYfX8Lu/dbMcRP7Qo/2qch+/6J44M/NJHtntPv5tpnQeZ
i+zMfY/10Uyvdqxs3zwwe6t82pLWRwpFRcwnhuYhiZ9xu6bpIZ+nSjcdx+aB
RSt+b3KNHvpnvM/h7dw8pNpJsH721ENTu33Mb5PmoWQ66dFVQz1UP1B53JLK
4Cf06dnuA3rombP9Qfa1eQg53PyFZV4XBSnliI79mQfzOfd4viZdZL/yZ8fX
rXl4+685oCxPFx0Mf0F3ZSeC++I6ySdEF+00mpvS306EH+nWuuZOuug3r0av
GA8RjK6mHHQ200UVr7vKWwSJkEvAYd0HdFHG9X2570WIYKdcqPxHQBdFH/ZJ
CxUnwsplH2yZRRdZlPM8UJEjQkKhDp5lApDWPfub2w8R4canAep0OyAJgxyX
qcNEIAtkG2pVAyL2GJ55fpSxTuII7n4L6C79wZ6N40R4fr8yUsYZkOPXLs7O
00Q4O7yuMGkDyDB032a2MRG4t+c/PGMAiH9n1dhFCyJYPatYqzsAaKOLp1Pd
hgjFde+bM/cAGn1l/4PHjgg999SmWtgAZR3c/Fh1lQjLvt8q1L9jKJ5qmPLS
iQj5EmK8e59jyL/kRayvGxFstXaud7hiCE5o+Mr6MvRLLL+a48aQLHfEtX8B
RBBL4Rmb7keIq7PLujeYCN1E9ibyW4S6HXx0ou8RIerKcI6NIkJl+6sUr0QQ
4QR+TOE8BY/SKDxS2g+JkGnCff11Fh653s5hIz8hgrCvvLDmHjw6q7+5+iOR
CGXHjosd+KWDjnIZEVNfECHuRftCso8OwiXPtZx9w+AXmcisWa6Npu01qg6+
IwKHzx9q2AVt1CAbUcj8kQieN09XVvzTQomF+5K/5DF4eZnjuk20UHCwz8PH
X4iwEZuVHrl+DDnoVt2+XkqE1Jg3TtPvj6FDrfaXhSoZPG6lf7PgPoZ2Pc85
R6th9CP5VAhWrYmW7TZPNPxi2AtVPyKDNVEl8cWh261EGHzobjBJ00CW27qX
RkeIEMwrOJC5ro5sJN75bp8kwqHiv/syy9WRrab/kvosEcwEHwd8uauO7F0F
lh4vEmEqPeb6qx3q6HqLJV0btwAX9vnUjeCPIudZWR8n1gVI69/ISd9xFLni
VmhPORbgyt1/fz+PqCFPlee0+V0LcEnVYefxcDUU8LyHmiS1AOG+1JOpA6oo
8HOmV43sAkwNFvas56ui4LoAKuXgArQ5/VDpj1ZFIRuC1BMqjHzh30IrtVRR
hL314pLeAvhvs2+4k6qCkuT6yKaOC/B5LPKXgM0R9BL74HHLeQGIsY97hRWO
oBSbQHKm+wJM1EXeFNxSRmkPhch//RZgMUg/+fkbZfSBYkPKfrAAkTsCrv/N
VkKlxf1E9vcL0L/9mtB7QQXUf3Jw9vv8ArxkN/G/pC2LMqq+EnvJCyA33GVf
1yODvHSSyYu0BXg9ESuH+cqgbSqWSxIbC4z3QQb+zud9SGVv67+7XCRoUM9k
M1aXRn+TcpiSd5Lg0+GddmqDUqiOL4Y1j48EPxsrXAPDpNAlDgOuMRES7DvG
lqrVIYlilqoFQJ4Ep34Tc29sl0DWnm+EbJRIMJU00SPmIY6k5++KeqmSwCIw
ed/ejr3o64iOVJo2CaquW7JdyxRD4edFZUoxEgTnOUV2Coihs13rcm36JNiT
e4ZjMkoUzdQXK+CMSTCqkz+mEiyC8o8nKgmdJcFdTk3Zl2vC6PZ3XxVlCxKc
Z8rSowYLI74iZU0HOxIQ569NFD8SQsNKPNqBDiTQFiw3OyMihD5kkfHxjiRY
m+L1k87Zg7C0LP1KdxK0jQ1kt4wKIi7R6JN9XiRINbDJbb4riHoSnQyofiRY
biTjrWUEkfsjGVPJOyR4NPFT3+KWAEoOSLUNfUwCgV3LiqDJj+jGT70hlwR5
j/YdVP3Eiwi/vPxsCkgQkdK6te0CL4rSM73pVUyCxL7uVH4uXiShyX0nrYIE
j6t0q7e77ELG+yKicK0k6Kt5NW9vvRO9Ww96XblIgmtXe/1WXnGiXfaHJZ8u
kcC2ILXDUYATBVePpV1dJQH9gZRFcDwHOvvoVPq2LRLoq+8xmXnEjjbEBN4Z
7yRDrwRtvOMFG3IMq5MV5yPDnpXqA4+k2VDr9K3MRQEyBJ1u/BCWw4oycife
P91Lhq1hnVG/BhZ0BvKy+hTIUKbYQQ2XZkalGVfls5TJIGUY0YR9Z0L7OPd8
uqVGhhv9Cyut9kxorf1OjrgOGTjaoqrLM3HoivoRRSpGBr1l8YN4UxxqfjmV
W6VPhhj+0x0Vy1v49KtGeY5GZGjb8sJllPzDc9f9U1Y3JcO8jsmxeOl/+JsK
Bfns58hgb3ZPy/LZX/xE/DWVfisynP7jWS+04y/eeFmoMMuWDMVr3tm4x5v4
4vNNqrftyeDHTnynwr+Jl6q4+8XkChmspo+GdKX/wcdIqx6VuE4G97Nf1rcf
+4NfiZgporqQoXJb7fC/ng28w8IL9WoPMuz3D9C5EbKBbzQ1KUnwJsO3c/YK
9Uc28OpfcJrX/Bn6wtL6cqjr+DShL6XqQWQ4a9THUlS2jue643SM4w6jHtwb
r4C4dbz/uEhZfygj32LieLTnOn7sRItWdjgZCq+ZC0dar+MNs8LKb0eR4Ue+
9wCb4Tr+y86jOmdiyNAuFTf734l1vITv3DeJeDLwsZ5kmTVYxz/sfYWnJZCh
IvMINdBqHf9b27SiOokM7DZkrwXXdbx9GjP27BUZZK/zn+6JWMfXsxZ/v/aa
DLYSeprtH9fxai4uoPGWDD3tvKx+nev41GaxKo73ZKhqFPe0YtnAc6i06Q5k
keHiBdZju45t4H2f36/OziUDreXi/mN+G/jTl4g1Z4rJ8OZlf6DG+ga+oOa/
45JlZJCLU7mso/cHv/eA2Q8agQzhae43eeL+4OnUkp/PfpDBzJymcVdlE29n
6Xbqej0ZFOJ8nIyiNvG/vorXaTQz9EjptR4f28Sn3HtQP9BFhruhx8zFE//i
T/Kfa5KcYtRb8MCTjX0L39wQOXB8jgxCVtvsHrpu4S3Cvs05k8iAU/4S8b1p
C3+VIsuW/5sMnMvr1xNO4BAxw3Z39xoZ3v7tv7/fF4d8LsRJrW8y5rkjZIjz
NQ6F1q3hddkocHz3CfvPVBxiv3vY+BonBSyS/iaSBZhQ7NErttE7KPBb6KOc
lyYTEiQ9d87hpYCfTELSb2sm9F96Y0C7AAV2nGT30vRjQjLncQ+WhSmwk8tM
Yz2GCX3iOZogLE6B2s1yv99vmJDqT5c3eGkKuGclfJ4tYEJlt1M/X5Zj5Hu9
70Y8Yz/pqnYSHhyiQI1TidanX0yobp696aMiBZjjX75Ya2BCZ9N0BppVKGCd
IbRbtZ4J9Vp5z9HUKbD9yB1F4WomZL8jc0VAmwLXqnf7OhcxoZmaAVYtjAIf
pvY7j6QzIY9gnt32+hSQk2FL1HzIhH4rH5e6d4oC0jtWQ9XcmNCt2UClTCMK
TMobFMadYELMqTn4BlMKFHCfKmQXZkIPLSaMKOco0KCtw2E7jUO82/fY8tlQ
4M+Q0+XjWTiUXGXkrG5HgRNRY3xsDN6SgaEBtg4U6NVJH/QzxKH3ikXhIY4U
6LNT3dBQxiHF6fmn6c4UsDEUyaHvw6GiV+JvfrpT4LLTsIqBLA7pmJ/7TPRi
8BRkaRhVxaFajijCTn8K+Jfy5tsyzhOj798aVYIokJIXJ2d/E4c6/Gn9Vnco
kObA4hKbjUO2CnJzwWEUSD+0VBy3gEPjE7YrqQ8okOA1fWabBhNyfhHHWhNN
gRfPHG48f8yEFk1r+WYfU6BljWg1RWFCAdvWJbc/pcDRLa7jz2yZ0b9vh5WU
nlOAk+uUv2EbM3rgewV/7iUFpG7JHsw2ZUHch5KMbqZSoOiLQqptHwt6NtZ4
/lU6BRaFJvn+urCidJOjAZNZFOCYD1jOzmRDB1ldw9k/U+CQ8OUxnNk2lFeW
+lS+kAKSm7t/9DOzo+/7OT77ljP0XyX7f7jFgYaYBmdZmhj99pQyzivZjq6W
8qzsb6PAEoVlSPQZNyJ6Hmc17qLAGdWJ84f9d6C1wRzJZ0MUeB6bLdypz4ME
ikPPy5ApsCzDB/HhvEjH6uE0E40Civl9XQJrvOjKSoL36G8KzKYzFzq686E8
9ffRLzcZ/bsvwVZvtRsZljR/3cW9CCfau3YnKQogL+veExSeRRCV2sluniGA
klbH2ht3L0LQjbnibGFBNKXxez5CdBHKOsW3ZTLvQSGlIiJ/Dy1CvBnR/029
EMqwkckcUFyEO/L3L+M1hVHj2mGVUpVF+JaycdvknTASOqZr6Ku1CNK8Mn/V
GN9/1G/YcxYx/IPfVVSNi6BrQRZXFPUWIfZUhsvhU6Ko4KtT8LzBIjT2lR7l
3i6G+s57b/tlsggKLKmFai5iaGs9+GmG2SJkXHzdlVkrhoy1YrMunV+EGc/E
rx0+e5HvQJI6/uIirD06P6D7Yy96GfymWuTyItx412d9jV8czZZ9Geh2XoSx
F5nSah/E0c4LFdcL3RdBarC26RlJHKn9+UWP92LwmNZ5zH9YAl141R7i6bcI
3G4BfLEuEuie9iCXceAibEj0cw29kUAfBqeeH7y9CPTiJpn+bgnUeosizR66
CM+87djzmCXRiuha7tT9RejOvlcuKySJxL4xaVdHLkL1JPc2bXlJpGe3/dfr
R4tAoSuiYW1J5LLJf+5O3CIsFIiVrxtIovgU8VHbhEVAfzm77lhKomKdA26a
SYvgn31ozMpeEg0NHVkVeLUIe5MK1H0cJRHLHe37S6mL8PNFtyLBSRId2nuC
pz19EdZjfknIOkuis4Qzr3IzF+G44TeHpGuSKOCizf6YrEVQy549zeQgif77
e7nQJXcRLKLvKJ21lkS1/7lhpwoW4UhFvpu3kSQi4v0bZYoXwW5fqYW5jiTa
NRJizVy2CJee1uqOHZREGiFRk6MEhr4procc/JLIXvzpDULVIhyYu8PpvSyB
wite/Xn5g8FD9SBfebkEyrJ/FxlYvwgvL90dqg+WQO3/cndbNS9CsPicYKCK
BFpLLX2t2r4Iafsab6RNiCNxrFqet3sRdKTjE/c+EkcnRhtLKH2LoN2cqt4g
L47c73brNw0tQruprPFmLeO++n3uQuTUIsg3f4XwLTH0oQrnZja3CP/wQqnz
78RQco1QsCiJwTPR0mj+rBiK+qEcPb24COUzTCluODEU+Ot08uelRZg6njNp
80UUOdc7vA9aXYRtNbP+L9xFkXVjYLH+HwZPP91MgYOi6JWTBdGNiQoS354q
XckVQU+dx2hnWajAEpSlxHJTBD10cV8/ykaFfUVSYmH6Iuie6xpOlJ0KRfej
TtfuFkHBbuEcOE4qNK96chTNCiMf9127prmocEvm2mft78LI1SNlTwM3FfrF
/sTDS2F0xfOAxOedVFheqsR9ChRGtje+yD3bRYX5byfNr9sKI3MvUAzio0Lt
Q7F+a0wYGXo3HbXnp0KqV8ec835hpOdjg9cXpEJU2FpXGJ8w0vKdOn5AiArJ
beK0hzhhpOLnZbxDhAqTXt3x7jQhdMh/8xxdlArB/p/YeaaFkHRA1IXevVTw
p6l+tB0UQsI3+a9+k6DC3OqfOo0uIbQrMM31jRQVpl49K4ttFUIcQQo+EfsY
eqiP2081CyFccGmQmyyjPo7Ay0YMey34eNjZ/VToWp0ghDH8qbfaoo4epML3
Nnutzk4hNHfbLl5EnlFf5q1DBwaE0NiduaQtBSoExNSPO08Iob4Qv9dTilRw
SewrvEMSQm13ce/rlanwsEvz95k1IVQXGpObq8Kozy54pZZNGFWGCRUnqFEh
Rffwzjp+YVR6L4MQqE6F4sTxWJAVRnn3lX9c1KSCifv+JkENYfQh/FuTnhYV
fPtihVUNhVFSRNcgN2L0j8CsOuorjGIjHSZpGBXW7JQysYfCKCKKROzRpcL+
EcLNyDfCKOAh60baCSrc7IBwzw5hZBWrJnTUhAoCL9Kus2iLoDNxlRIipox6
LqZS2a1E0Ml44/1bZ6mQkRLir+4tgo4+dVSvt6DC7R65ioL3Ioj/+TOLi3YM
fqZ9nk/4RBF3kqSdnj0VYv5lL51REEWsyZ+u7ndg8Kmc4Ak6IYp+v6j1oV1l
zGPDV7sv/qKI9PJscM81KrRqBKs9jxFFU6+GwsqdqLCDbYT2IF0Udf73O/6B
GxUOcbW5KTeKooFTuqMJHlRo0nz6AkZF0Rjt8eH0Gwx/rKKvisZ4770auJXn
TQWzSjwxkVkMkU7sb6jwpQL90kZsKq8Yoi/6CjX7U8GwajiSIC6G1l5UXh+8
SYX8yPbEroNi6J/+jqL5ICqEW30P+qEihlgp51nWblFBrD3+t/cxMcSVnGm2
LYQKHS+VfpXjxdAuvaXX/KFUwFk/KAjHxBj3O4wifY8KTB9v3cxFYmjv8xid
I+FUkFfb7BHRFkMy0P8Qi2Dsn1fUJ9lqYugQUbbfJIoKrvf1XPTkxZDyM5/9
dg+poBY7uLeKUZ86+u7vGkOFp5feeXHyiCGdue21gbFUGH0ZLf33jyjSe2rD
FxnPmIdJ7993pkXRaZ13DolPqfBh6NR7DwYv0xla7ttnVGg4uPwnJ0cUWcWj
v/nPqYA8rxZKMnjbaT0yqkymgrfJ7dj310XRlaneFy0vqfDJ9eAZGTzjvImV
mRtKoYKxi0VhII8o8tT0Vl9IZcQnzYREDIsgvwlC+HoaFUSTG7yVGPMQHMPV
yf6WwYNn3tjSXQSFqltLCb6jwuff8u39CiIoYuztDZn3DL6k299T54RRzEMq
QeUjFXpf/Oh78FoYvRiJtjXNoYJm+lSc7j8hlBbV8+HiZyr81o/93P9OCGWq
7Ft1y6cyzu+0rHYDIVQQ8S0hqogxr2YNV0ri96AGxcWmKgIVTj60zK8WFUSb
IRaYWgsV/rXnvWU5vBtdkpCQEV6kQkHq/bDtg1xIDVkdYaVRwWbnkP39o1yI
6+JjtEhnnE83bZcW4zlR8cs/Nj9WqBD4Bb+z25AD7RTse+z9jwqCqDmdp4kN
feN+slq/gwZpvx7hjHYyoafydaxFPDRQdiWecL+DQ86GW7xpvDRIpIbN+Qxt
4fmjPBQCBGjA9P5ZHlfWX7wbi+Fl6b002Ojf+HjKex0vssHcGKxAg+Sqyi+4
WhqeKqTVd02RBtGv6wxuT1DxPzW8p88q0yBfw5G/go2K9/Ef3ZJTowFF/O7P
0SIS/vQzwR186jSgPp91EhVZwIsXmoj81aDBmp9B5suoeXw9tVytU5sGLpaN
8qIPZvCpPEu6FXgaPDnbtT1w9zTeT/GQ6UeMBjHpH8paP03iJd2TXe7q06Af
PSiWYxrHB876pcob0SB1Nol9wbUPf2bbp2xBExr0PBrwsNLtwcvITpYymdLg
wbs/ms+Uu/BtV8w6e81pcEPszuVl2zZ8ZljUWLUFDYJ67MdfH27G3077Ts6x
osEZ2br4nv56/P6RwxzhtjRwSKW6vOuowW9uOgrcsGPUk31uNVuyCt8hmiJt
a0+DqIvbyqSMCfgPWp1KJxxosE89/YXgr1J8yHkuvPIVGuyoFadlFH7BWwTq
Goo60sCdKCGjvTsffygp0HrbdRrUCyUoxLVk43HFnx1pTjTQELlr5X0lE9/T
NeM95EIDj9dGj9en3uDLUkZ+UN0YfC4RfBKVUvCpjj3CbJ40KA46tE+u6zn+
nkKLh7AXDdYvqupQKxLwTr9/VB32oYGlxFmbrrqneONvBAE9PxqMVr3NK2+P
xyuHF7lYBdDAmSm4VyE0Gs9vnENwDaQBT9y5kYmIYPza7ne8d4Np4D9cOpxQ
ak0YGky5lnCbBmMp6o+Ld0cSKt8++/o+hAZilvlqLreSCBluMTu+hdIg1oTP
Q+lNOiFaNfxy2z1Gf3lDWP2cswief24VTYXTQLykVcY4Ip9gXuPLuR5BA1fK
N77z+sUEkXNX86UeMeZz4/yTU4GVhH8iF9jUH9OAkDYmOOteQ5iYMD9vGEeD
hxzCC8LxPwnZPnpMvgkM/q/SnU0vNBPitbQsIxNpEFGtdZ9yt43gx6zy8VUS
DR53/yNzXu8g6DyVMqt9RYPN58mPDFx7CJK2wu/6/mPkk/msWRjRR2CV5l0n
vaaBF490wO3CAUJTPu6NQAaDX3nq81KtUcLF9lHq9U80ONT2fWeH7xRB70Xv
8Vu5NIjPvBfiVjJNkLvcmhyXx+ify3LW960ZAoVaAaVfaADP5L8Mp8wTQnal
xnMSaLD8Mm20Z5NCSDO1U/7UTAP83hsKgeu/CeF7LMIrWxl6mf5bUni/THAe
NerraqfBzMuMHQ3nVghHbmiH/u2mAfeFy6ujH1YJ1bEibWdGaPB7r1+zh84G
IdOKT+bqGGM+vphb2wxuEB6KcwXenKABfcQo1+vmH8K53HWJtBkadNnnhppk
bhKmmvtu0CgMXoJ7JrP6/hGSucrvTVBpYMIjbxtkvkUwPvVfYiedBp3tc77n
6rYIXyovlxetMOKTStXKz+EqnP/qt2Su0UA9WfqFShSuQkxLbjxpgwba2vPl
lmW4ivuFxG3B/2jQEZR48MQepgp1apOwG44O78W3XKd0mSqICp8V7Jjp4Nfc
bN3twlSR6vIEM2GlQ81DfTemOKYK80xfc7SNDmoX0iXN85kqtk1aXlPioIOT
vsJSXhtTRZmEZqAkFx3+ntpnz05mqvC0E3nEy02H5x71Q2gbc4X0i83/mHfS
ob3UgQhizBU93SN5Szx0MFWUZ15VZK54yFdVM8VLh7wO19eGiLkCmb7t6d5N
h8Ssy3hZQ+YK+qMH8z8F6JBaZmbtZc5ckVnntFmyhw6u7HecBayZK2zZDHk+
CtPhZaIs6S/D3qmnIP1SlA6tLo8v7rZkrqgK2Xn00V46fIpa0cDOMFf4lVNP
3ZagQ8dK+oqrPnPFgbUOWw8pOvSXdvGHqjFXDKkVedjvo4NjZ/MOZynminjv
pFBTWToIGLXZcXMxVxzPDUqA/XR4JCN+x4rCVLFGvJB55CCDh+P6vFILU8Wn
/eirtDwdDHgyxO99ZKpwcJRs2n2Yof+gw3P1UKYK/jfMo6xKdHhdeqNJ3Zyp
om54irasTAeLSn4ddwmmCmXrj3v61OjwO79qFv8JV7FloHI1RYcOuLZR/2DP
LUKq0vENGWM62Cr91w8ufwhDG04H1N3oMCitT4/eoBP8nNtv7/Wgw0xDgfZ7
fzphR49WO+sNRr/rLo8y0WgElL8juNOHDs/OLGu+naMS0pwKG72C6fA40PMl
axmZcLXrn2d2NB0oHcmBso3ThE1d55qnj+iw0nR9n073FOHZ5/Y9wY/pQPpy
I9VjfJJQ+zCj8vQTOgRelOKOxk0Q5HQN+WaS6WDCJkpeKh0iEHMSiyQ/0KGy
x1xJMKqFcE90i5Mjiw7Xf1kenHNqJIhGO9svZtOB7H20851VHcHYUZu94jMd
YnROmYdfqSbkiozbXCihg9hnl62yzU+Ek1GGOXpf6dDJmbHwJyKdMLpcyHSo
nA4e+deJfYXxhF3tEVlrFXRYkL59+ST2HO8dqbCZ+JMOR1ZlFMKOlOC5lhPP
3qmjw1Mz529jKuX49CtbGY4NjHr37+Jx5vyO78B3mKi20EHOkWvCSrgG75qt
nS7SRoddH23ZZqpq8SzC71aYOujAT5KkOJ/7iVf7ffN1WzcdYvef+/1RqR7f
dHl8qaSXMT9bYyzJQQ34a62Gp1/30yE34QChP6sR/0/nS0rEIB3Od2oJs9c0
4Z9n7aV5DDPmKecAb2lVM15RKPKE5SgdQvlYUsMzW/C/HlBf6IzTQZc+UMrq
3Yp3WDpP2TdJh7X/HA4772rDrznU6G2fZuzfG1crvjO+p69vkodFZ+lwY+TT
0c5XbfiTsXuCFObp8LWFR9ivqQ1PytDlxy8w8of+2+ZAasMnlLt9NiHT4Z7q
wn8Wf9rwWh2JhvaLdFA9cPo2z3obfmzu+7QnjaEvNRLOTLfhI7fmQ+8uMfj1
iEa3fG/DKwryi8Uv0+HXtpvbP0S14bsVUEnaKmN+r9o6/znfhr+t72yev06H
syuXSQX6bfh9tk/JVX/oUBpnUqF6og3f4PUtquMvHeaZhlknL7Yx+jWzb3KL
DsXibTOyj9sYr+Jd35eYlmC5ZObh5Y42fMUXLVtW1iXQfT22549CO/5ao+My
/7YlaMi888U6pR3PPREbL8uxBHJpdyKHJDrwBWul8upcSzBil1ZCKe7An+eZ
/HmSewlsP79zW3LoxOPkdlyx3rkEMi4mDaZ7u/DvdTT+Ou1aAlY76w3nhS78
mXOXkwP5lqD+/H3pjIZufEpoUcsLwSU4R4AV/rJevH7SqEuW0BLk/TRb5K/v
wxNzONnKRZZAWTr8VuNMP15j8KL2kPgSmAgaz1GNhvAdR7d9EN+/BNK/j3wQ
7BnDBxkr6ysdXIIvWgSe9bhxvORV2xFMfgmSvfsuNJ6ZwHvE5/JfVlqCh+fQ
IufAJJ5jwSrsrcYSGF09IXVTfBaP0t7bHji9BJG3FDLNRSn46eL2ZU3DJXiz
lO02t0XBxzT/iTcwXoIHxK9GSVOL+P4N01+uZ5eAfCvU4kEPFe9nuaaaY7ME
YhF2f2aT6fhsLoMdKi5LEOdjP/9wchkv/fyik4TbEiQQ7uTzoxV8spRPFbfH
EmyUm0rGP1/Bh2u+8p/1YvAOWNo5Aqv4jZrPrV0+S6DFcuw/76ereG/T2oPV
fkvwcUZoMXB8FW9/nTycErgESeZxG4431/7XcJXHU/V9UTPNRUT4iqKShIpS
57ZppkipFEmSsZBokKIMmRoMZUpKMkVJEXJkTv1IISSesfDK1LvDQ/jdP8/n
7Lv32mutfc65qGlMcFOoNw/ss+LKZ5fwkfE1mchLPjzQmFF1SRUcR+USa/7Y
XeeB83rXq7KG42hT9LZdB/14kKmd5W3gO45eKJk/3naTB3k9cqOCheNI9bnj
hEYAD0zXjdnqj4wjyfKIF+LBrN6o8sT9AxMoeH+qBBXCA6Uv68nLVyfQTGuR
bU8YD+Y8IVOOJE+gi3b1xfW3eZAdC8z8qgn0Z6RXBt/lweMkM4+bvRPI9irf
PTOCB4mPTiVGTE2g72Lz/hcTxQOL65kzClKT6ECksmrgfRbvSvtloismUbWi
rq9HDA88b34OUteaRFszjL6fjOOB+mXFonN6k+j1hpPr9yfwQGcs3ODl5kmk
Xnrhtn4iD7Sbj6TU606ix8bB/SuTeNCwIM/ppeYkkml5aCD9hAclQd2y65Qn
0W3bVwlCT3kQuVxm87r5k0hkuIoaSWH1+Rxudo+aQN5X2kw7Unnw6rzvoE7L
BBoVGcn4lM76l1wZzOROIId7wiIFmTxw21b6piR4AnHkZa2fZfGgdMtN2tFi
ApmnaRREvuDB3Ia0pmblCfRJx0DSL4cH3Vzn5oG+cWRQcvjsuVweVLmK+vs+
GUcFe52rj7/hgc+uV6euHh1Hmt+uL9uTz4Mfx9PHi8XGUYpNlPfGAh4oP+8y
eZvDR/J/0ppUinjQ+Fp0js4JPpIQ/ho8hXkgK/LoHS5l0PU7P3u473ngmNO6
8N0lBlFyE1tby3jgnxyeoqrDoB6t5WO5VTxYrjKyR/4VjSyK9Ywff+CBx+Iz
RZFeNKrfve/Z7Y88kJbpXXMA0WhXo82M9/9Yvr7X1u2VoFGxtdcxxzoenF4U
9MWrmUI63JDXh+tZPG4edp/SKJTh9Wje9q88WJVGFSIfCj0I/1Cm+I0HXs6m
Lsc0KTRXtl1+Tgurp+XQyuE5FPJ/OurFb2X9MJzj4P2HRBOaol9+tvHgQvPU
cbKeRO5FcuqN7ez8VenpHMwn0a+dmgGlHB5IupUrhiaRyOqrISe7i53vAEGT
yDASNVgd3ZTQwwP6rQXPxptEewdcIoP7eOBevIb440KizwoG65N+8cDkbt6d
/SdJdNBMpilvgAfBszvT6g6TqCXwt2ctlwcLxs/NszFl8xeVSvf+4cFv1VXb
+cYk6h6+nz8+zO5bNdaGsGv75S5HF46x39tv1JQwIdHvo8BX47F4Fi7+bX+I
xR8uHYcoHpit2HgrzpJEVCl3sznDg2fnrIOi7EnkTb1vcx7nwZa3h8/u8STR
9Or7V29M8mBWbVfx8wAS+Vs7K8RO8UD+UtVkTgyJJKK24RczrF7+H7OMs0kU
/mGxdZUgCdS73ENuVSRa9G9w+ocwCSW/d3ku6CLRA633SX9FSSjtMI5UmiKR
/JlomCVBwpjVLe0oBQo9jnPqVppNguWG999OEBTKFFq8fP98EgqWbNlaHUyh
dXqDFacXkpBdOFvM+BWF3riU2HlLkvChc6iX/EEh3OSYmiZDwqk+0d+BejQy
nEXsLpElYdSiWt7ckUbVSGqgaSkJAddeuUkn0OhLKl4tpEQCIax0b5sYg/ou
S2ZbrSShdf24QtMYg5yy+/dfWE2CzolXXzq0+Gi4u3g4ZA0JcXfKqy6e5yPG
yEHr7ToSzm8U91/B8NFsxeLXizaREPPh3etFUhNIu+xMUfUeEvwTevV33fyH
rs8q/KDlTELP5RMrjvEEiAFX6Ux0lgRJo/B07n+ChFnT+XAjVxKuVy1d6WMk
SKxIUjez8yAhdK+Ux60ngsTHDQ/bYrxJMHCKb44zESIW2/gOTYey9ZUh6maS
MHG96kf9nNskjMDNFpMaYaJffVOu7F0SrLfLRBSPChNF1OhFnSg2n+9ouR2I
ECfDbAXsE1i93t4vMGwTIWpGS3o8Ell9Gu4QXjMihM4R+SrfJBIm/xxk5FaI
EiLKTSFxT9n+svknk11Eicz8nVJ1z0k4sL0nZRZPlFiskEx9z2b122ppsUpK
jLh2Y7rl10sS5pvJ/gvRESMO7Hv7UOANCe2W8hemXcWIwldSvvPySZiOfe8l
Gi5GqCxxP7W0gARRP7sPeuliBNW9Sm1DMQkCbWfzxThihPXuQAmDEhKmojT9
Yxgxoiarm7u/lATZoOypLQvFifhL8S8dKklIfJx0PJ0QJ0Q66AjPahLWLzx/
1s5cnDhneMjzRg1bb2dxqIKTOAHz5m5OqGX5iPQxdrorTmR6OMqnf2b9M2qq
+PexOCHVWjn15gsJCcnHjp98JU74IOWusgYS6mv3LH1eKk78Sr5W/rmJhPDI
Ws/6z+LEAYm2lB/NJBxdEn2j+oc4UXhO99ZAKwn5100sQvvFCZXGSCeqjYTN
fzIXSv8VJ8I3jRgLdZDs/FiU20yKE3SiseaCThJ+OogFOghLECeF0xcqdJOg
gE+7L58tQdQ4ivBW9ZKQkqr08M4CCULns823jT9JmLtnUOmplASRsB6/Newn
4Uelm5SljAQhEicXbzpIwiOwvZOzRIJwnfbysfpNQhfHLT2RXbecbrB2GiJB
o2L3FQU2fiEhJ3BohIQ/uW9KzrD5jGRtnmwdI9n3hLeFPVvP/2+qoRqP5XeB
wFU5Fk9x7VDvAoqE+Jis494sXip1Q+A4zeKR7V8TwPajeeOqWi+fhMuPZJbr
sP06WJZ/qJ0gwXZTsqcvy8fjjbOc8v+RYMYbNXdg+fq+4MDsx9MkfGp34vfV
iROS3AfPQwQoMBPyjOKViBPGlR37LghRcPb8xeN3XogTAY9WDFuJUPBEr/VG
zkNxAl92ubtLjAIvWwHicAjL58FcLS0JNn7mcMUlT3HCURwuCM+loL1KdVJl
lzjxpDto8dA8Cqxnu8oka4gTbe/q8poXULCU8a0NWyRO7HO35GdIsfVnHraF
NYsRgUbJcVHSFLRuvJgQmy9GlKwY1L+2hIIso7yaf9FihNb3i9cOyFNweKeg
fsE+McLpNf5PX5GC9bvaf4mqiRHJt0VKlyux+CwLv8ZMsfNiGCnEqFCgOy69
3itNlOBnZt9KVKdgj8+jzrs/RQjtQHLVLQ0KGuPr9a7kiBDOJ7d8ctek4M/m
Lef9rogQ7VIf5+7QoeDHOutj30RFiFKfvgjuZgp2x/hoHRYXJkJM5B/q7aWg
7opun9y4ALH0b3DOVwcK3iv79f2Yz76HvO7F9jlR4NQfmHItdBxl8GP8GBcK
OAdheyF732+aST2g6E6B5LdHs0UE+ejw3KpRx8sUeKREGyyaotA9NUFtgRAK
dhwkzY8s/otaMyTkpMIoiLFYwdkdP4aU1i4UVLtNwblRvSnusjH0Yr3SV+MI
Cp7e+cY11hpFtYDOx8RRYLxzXGLHyz9I3PLKK81MCo7Iy5xtjvqJTDh+cQZZ
FNgpp9Omb/vQg1PBN8xfUDBX+aS8VXsvWuEYY+adS8HqwMb5m9b0IEOvvLGq
Igok1pDoaUEHun53TPvE/yjw21natkvxK6qWHJdzr2P37cQsMnTq0bwHAkL+
9RSEBcQo1GnXoocPFzSkN1Lw4dxmb6ud1agwY60He6/A61g52brAPERWOOWG
/aHgrvn8pyPv8vCcYstjV4cpmChWlH4TXIRV3uwXcBmlgHz/QGNo93t8IEXb
xIikIKjs2LwCk0qcFTA+KPGPAqJkromJWR2u8Pl9jz9FwUjC5KinXz1u8+zQ
G5ihQDO++viOpi9Y4kxZ4AdhGrSqbwWmjzXgMztDlIPm0OBRO3BijWAL9kFX
a7zm0TATOGfZn8kWHL3xnNuZBTRoRF9s+/e3FZermuEdUjTsW9n9e+JbG/5P
TO6YsDwNu8NXufS4cnBzdfo9P3UaBNMMZKQ8e/BQSbyeuwYNnp0RZV8berDI
23DOSU0a8jZd+xKxrhfrpLlrbNOhwXKO8IW5vb347q1NNVObaVh26se2dO2f
ONVX3W1oCw299Yuvafr9xCWXFGQ6EA2TbSlfk2t/4j8OAnbFBjQo+Kcu3Xfy
F96zp2bGey8Na/bBkxMu/fgkFKU6G9OgX0vMX5TRjy9uytp/fD8NradNdyX1
9eOUVfcSNpux/ccEnDc8PIDfLbtpuPoQDbskYyMOhg7gBlnPQdnDNBy3TWhe
jwewwCwLPb4FDUPbTFfbKAziJYJGnP7jbHzW8OnUPYNYc3xLYIsVDbefWyq+
8RjEO8fWanywZvnOnvcnKH4QWw0qNebb0BC/zMdeoXQQX+he5J1qS4Oe13/L
PXoHceh3YeUHdiyepWcLAkW4uPBjv6uXIw03F/dXt2/j4jd/bY5aOtPw7PRs
gcRjXJwj37bN4CwN0U9fH1t1nouzdhxatdKVhmuVC+74BHFx+rnahfPcaUjK
Nz4aE8fFKQ92jv89T8N652i3i5lcnPS+pLv1Ag3n62UilhRycfyA3qcSLza+
ecbrchUXP1j0KjflEg1Tbj6tD+q5OFJfPSH0Cg3lYYUe7i1cfPv0U3/3qzSo
Le2bFurg4uBwhbNHrtFwds5qvX1dXByQd998qy8NX0zzvu3t5mI/znykcoPl
pyUveryTi33Eg1Ul/GngRB7VPNbOxZe1BOcPB9Ag4PHByr6Ziy8c86Ybg2jY
eEan7b/PXOx6k8cpDKbhrVWVjV8FFzs/P/shKZSGd3uyM4Pzudi+6efLwHCW
L7klHhvTuNh2yjrW5Q4Ne9+vOx9wn4ut1Vr9zO7RsF99he2FG1x8zNTMSS+S
hmYj5ZkZZy42v/zJTDGaBtlF5kKrDnLxgSfb9YUf0LDt3KDqoC4X7/tUrDIY
w/JtOn+FgRwX7+ZtnFMfR4ND+kj+2vFBbKjwkvcmgfWrQ1FsVvMgJnauao9P
ZPm+nuD/7tUg1nd9UumXRMPTH++1LUIHsW7M0mz7JzS4u5uf8LMZxGsH517X
eUbDOsGb0s6ig3iVZJC9bBoNDzs8ZVY2DeAVW2ZMptNpIHLDrtk/HsAKt8eU
PmXRcEb0u/1p7QE8W7u57NQbGuTj24VkNvZjseOmmbvzaQj3/R6ROvILC/rX
RK4toMGi85RFWtovzG8qOj3+jtVffr9e88JfuP9ykmhEBYtvjXV4BtmHe57I
Dl+somH7uzIPsdd9mPMpotnqAw2betbNvnqhDzcrBKSt+h/rN1PLc7cmenHD
zqm78+vYeTDM2TuvrBfXuV68TH6m4YHqNn5QSC+uLHXcW9pAg7GM/pD2sl5c
OtitndpEw+ovaIfZcA9+J2m5NLyZBt/GzDtQ0oNz7fb/PtrG9rNg9D+X0z34
iYTO7ZFuGuZ89JCmyrpxZptL8XQvDdM5V9yj47vxm6xnv+f9ooEqiIwU8OrG
NQfkjDS4NDyfHWu1aF03blA5dGXLH/Y8q2pQSJrfjdvJ8HSjYRp23ihu+t9I
Fx6NFRB3+sv6u3OzVVN+F55w1te9TNLw66/8jriHXVgEeZ65RdOgOrjXvN6/
C89f8CL6AZ+G9gmurMvZLizb3V/xbIIGNxu1/04d6cIqr5V5b/7RsOXg8tFn
Bl1YI9BSpXKahmSJWfKaml0YVtf79QgxUJqyJqttdhc2mpTIGRNhwJU+d/gL
1YnN6ww7BcQZiB65e0amtRNbJ/nMXziLgZxnc564F3dix/P5SGkOA4Eh65bV
JHdij+2jZzXnMfB1jtGkaFgn9pFWf4gWMHA4McNIyqsT3ytMnLCUYkDs1fk0
MOnE8WEtq12kGchffOmnDurEKScWHfNewkCS0SQ/dm0nfrHOODhEjoGbFfsm
LJU6cYFg4NtYeQaURwsFz0h24vLGkl9pigzoG0SsTBTrxLXP+NJvlRi4u1I5
YGiSvQ8u6eysVmagU6pg3ba/HNy196znt+UMDF1MMbw6yMFc+dSnfaoMXCrb
8C20m4PJoc4G3koGCLu3M0faOHj6vZyQsDoDwl+822oaOVgi8pC2pAbbr1fd
tY91HCxpd9tGWZOBoKopQcMaDlbQ/XBXS4uBaq3jvvIVHKzVpj9ssoEBUYWv
1fcLOVg/y1PRWpdh/9eCyyTyOHjH9Rf7zm1iYAd+JnMjh4NNDgxc9dFnQGTf
JU7/cw62UFF5HraVzR9vrK2WxsG2pGVbPMFAqNz5larJHHy2+v6sTGDgy2bd
73UPOfhibP2mQkMGZM8OWs+K4WA/51mONTsYWKH8/UvpPQ4O3bo9pmUXA68/
HtrdEcLB0fOvVf/aw/bTnNa2+yYHP+rKpygjBqwKlj8dvMLB6bmjK0T3M8Dv
lC587s7BuQHq5otN2fwltRsu2XNw8RE7/+VmDFyveKC50ZKDq1c9ytU5xADX
przkswkHf5lo6TY4zICC+KMpDQMObqtdtMjsKAPf1C4Lb9bh4L5HxmBzjF1r
JQ38UObgYfdANzdLBjrun6qaXsDBfMP3j66fYCC7el5u6L8OLCQ9Xnf7JMvP
hr/Vjv0deG6/ztTDUww8MzmhcPNLB14Wlmr57gwDFSaC3NmJHXji66e9aQ6s
H9fr2uy92YEbZUf0opwY8Ggb1Hh5pgNnnZRS83VhYLqu4/Xq3R04KFVvscs5
Bj7FNVqkqnVgmyFLoaNuDBh/DPeVFOnA+hv8Rg3PM9Df/ynMsrMdD5XV1C71
YkBpWXvv5rvtuFpiqEjsEqvPAR0m43Q7fmy6KOPvZQaiEqV8sza2Y/OOY4Gf
fBg4+u7a1f8afmDNFdcv5F9ngJMc8tbx4Q8s7pJ8KtmP1bNJjZk4/QMX8bnI
O4ABmZ3yC7O5bTh62wIN+yAGNsZTOWkZbdg1aP3Sg8EM6Dk49CWdacPKi33o
1eEMZDxYEkk0fcfB6+a9/B7FQPij9k8Zoa3Y9qJ2YtV9BkIEnVbVaLfiLfhw
2KsYBgRvn+wiWlrwsNEjh5AEBuJiDvY6Krbgw/brlm1+yvq1tbJ+Sew3rJl9
aL7qMwbS22QSTq3/hiXIS/8WpjFQM3GqxrmuCRffKG0dyGTAc+Hz2uGpRqyS
aBYRm8tA4rCPjNrBBjzaeEGIX8ZAS06A6NpndTjUoKAvv4sBx/+yXO7rluD8
UeFZ7T0MvBQTjXDXLsY9SaZrBX+y+tg92y6vWYT1p395GQ8ykKK7gZxam4+5
RdLiXWMMzFJ9TCUmZWEZ51NrREn2fFA6LDpRlo4N5bJN1Wl2fr9ewm5/UnD8
pR2xnhOsXgG/f3x6G4+NNlxYPUuYD+iH6ERUnh262FuyX1OUD2fcP4zMsfVH
yZGzPQ6J82E8e0hYO/cemhh9UpQ4hw/+BUf3RNk9QpnZX4x1FvMh1TL/wJKN
WajZSsH9qAwfEsklzn/3v0RCcx2jfWT5oKaUdrJT/RU67jzTXq3AB37Jit/0
kjdo9kpNV0tVPkR5MLY+voVIt/lKpN9KPhxXzLNvfV+EbAOr8p+t5sOjonNl
btQ7VNRrNTOylg8Zchat2ttK0K/I9OXSWmw+wc+GdQffI0lDcre+Dh+40adz
DNeWIufHYfcCdPnwuPxnyAOVMvTAtOVNxiY+ZLndfl4dVYbKp1W+f9bng1iv
/jev6TI0nO06xdvKBzM1Xx0/23K09ESRstw2Pqzd/nu47H052jVXbBdhwIdt
2xfqLpGpQB7vzJxPb2f70/Jdb3WmAj1yTrwTvJMPQVIfJc9lV6BPcoO52bv5
IMBcn1EdrkB0zYaWhr180O3TVj29shKpXPabZIz5UNvn8VLgWCUyWVmrpGjC
h1NCjR/bblYi7+YlOwwP8CFuV29SXUolSg087ehwkA8y7zacyCupRA0bXoaH
m/PB28lireuXSjTdO5Hz6ggf7C07tzR9r0TqUbu+NVvw4Vr88TcVbZXoiGHk
+ORxPthoWZbLNlaim2Mdison+PBazSPiZXklevF4teGuk2z+W1r77TIqUZup
l73LKT5oWK5UlrpVicRmSkPvneZDTFb/pljLSqTzYu7LvDOsPwKESuvVKpH1
CYvGNgc+kEMSPfcHKlDo3BRmxokP6mNhn6ofV6D/A0zQkvA=
                "]]}, "Charting`Private`Tag#1"], 
             Annotation[{
               Directive[
                Opacity[1.], 
                RGBColor[0.455, 0.7, 0.21], 
                AbsoluteThickness[2]], 
               Line[CompressedData["
1:eJwl1nk0Vd8XAHAyhBSZkiL5EpmTkOTsVKaKyFAqSQqZhVCJUmgwl0QlJPOY
mRCSeZ6n93iex3vGQkX87vX75971WWfdvc/eZ697735LJ8ObW+jo6LZgF/xe
906MRi60QNp3t937Qxek/ojLMfRvmjrUB0dMZbyzQLTrHdmFaXrg7EEwYi+1
RmeHC9iL6UyhhnPhPMPEbfQxiPHE6zRzyFGtT+pytEerAiklR6VugMxWA0Q7
54AOLLQaJdNZw45DEiMekw7ofN3yLF/PbeDVZvc/dNMR3XsnGPQkzRH0l2KF
dPocUefR+J3e4AJGD3e8G9RyQpTEfPNDUnfAVVhlub/ACXHfG/r9ge4uJKjW
/00644xsxCVlHqT5gHLW3fwERReE6oWOC5zxBeGjTDuGnV1Qg0/yuDv4wU3x
XfKUDBc0OlUqLyP1GPSe3Mh9KOmK2CrHGmLoAoDO+jU3s+wddM1efsMzLRgi
twV+F77ujqb3l3zqiguB3ZHCB0lp7qiEuv8A/5lQ8HXetpy24o5Of0xrugNh
0B7wzdok3AOZsVfslpKKgEtrXuueXXfRk7GJvGi6KHjNJ8N3NsQb6ZZLBmjd
iwKW279cd9K8EecbJ7OlpSiI8dZb4Ne9h96e+0NnQH0DGwPjaRus91F2Ebse
S89b4Fb572Ry9AM0EHyY4pH2HsTcXLeo+/gipYx4Ow/5D1B98ml2Ypkvimjc
Oeee/wGE/i5+Xlr1RQcYf3uXXIsDj7SX7lYP/NAI9PgV234E58Evg93PHyH9
kvCQwgcJ8H7BjA0G/JGPjq6BcmUC3LyWm/5P4glK76PnLtySCLW3KfVEzyeI
ZcX5dUFAIlCusa/L7H2KKg/rv8sP+wQBFc90DV0C0KGMbWl5nz4Dmf3AzR+X
niELtWr7w5TP8O3pIQHW8mcouNFbNk8yGYp5Z1VL9z9H01NTOblZySAoZLUQ
OPccxR/4UZRTnAJKyaQc83cvEXec//es5jSQDoiTuZMQijTk1ALlONOBk7Oq
j0oMRc5ff+pkGaaDXMKI9Zn9YahpyLI5szcdrt9Ndm6KD0P+u090ZRAzYIdq
9KhCTjhaCv9HTFvKAoFkTcvo9UjEPuJXSdydDW+Yjf6NaL1C7xcZQ2dUskE6
X/b4vvBXqGrPNjmmu9lA/PGpIfbga8TiuMtB8Wc2PP4i93vSKgq94pKfCqfm
wNZz30XLON6iA+J5Re/ZciHTqf6yxu23qOiYUmDqwVywU+H+87f2LRqyUhP/
Zp0LC0vrp7n9YpBIofbNhfFc4A7ksNRnfoeyL18n6g/lQSjwTZ2QiEMazqTs
y6t5YMPYk7jNIg51+Vv7Wgt8Ade5U70hb+LQSobDvocXv8D5+s/f2rZ9ROp0
3lczu75A7OpaoMfqR9SYGN7P3pwPEYEKInb0iehKMW8KPy0fdt7l3vv3dCKa
bX7jKbqtAJKI/h9uP09EXCvvd6npFMBG8f71v/yf0EWdNGO72gLo7i5QE0VJ
iDxT3V5fXgj94+LAVJKMqjhLio8OFUJ6Ytp9PfYUFHs4+2PK30JIWNEvjbmW
ggy8Yl2ClIuAHKv79BxrKipjdN+pk1ME91cKH5vbpqGwPQcMfiQWww1jo21N
5pnIXn3vUZXqYnCzLEnL+5aJNK9z7U8mFoOq5zilRTwLrSWtzwcIlQDr8Y6u
9KUsdEuhN1TrTQkUjNU4yrVlIzWdwLbvz0vhfowNg/LbXMRn71OklFoKEwP8
pICeXLQQ7BaX9KMUntP3+LzgzkNJXRbOT5nK4EqKVlBhSB7aaXGUU/NhGWhO
3dteE/oFkT2m9Wtdy+FzB2eafGEBqoomKB8JKweDS2w7AzYKUGxZz75PWeVA
r7chna5diAy2VM/508pBrO/SWdvhQlT2Mibk1K2vkP1NmGWEsxiFJZ5trb5U
Aad10mzFPpYiw4vn/vvhXQEf9N4+9V8vRVzsenebYirA0GDt39KVMhR+R39f
93AFPFfa+nuXYDnS3Z+i/FO+EgwpsrohqV/R2fm0AMb8StDXjeFe+VeJpHXT
c57WVkIot39Y2pEqxJ6YPsjSUwle/gk9Kw5VqNk0Q277SiWcFGesMSNUIb2K
zF7eo1VwrrNE8lrTN6QfnCMuXl4FBi8XPH5V1SB5So5BSnMV8FD4zt1lqEWc
Grn3pEaqIMKJqybmdC1qW8ptlduoguh54bmGxlp0/uqXuyonvkG9XJFl4+h3
ZChdWKdT+w2+zrL+9DlQj0wayqztm6vBVHK/yD+ZFvSlgTOoa6gaeC9cqqL3
aUE7G61S1WjVsKfpbsDLlhbU1Mg+w76tBviZw+4pu7QijeYrrhnaNRBpPN1m
bt6GZNvW7s9W14DScrf9QH47Yu5RC3cuqYUW7vx82dAuVEgsK3P7XAcxG0fd
X1QMoEBJPh7xojoY9fSwq1oeQBfvONn1/6gDQrP2MTrZQfSbUURAfboOGu8d
b4iMHUSqEgF3t8r8gLOs6lxUryFU7mig8Db3B5TGvDvdd3gEVa9OfK4or4dv
pVUSGU0EFHkKbbi01IOrV8jq+UkCsnr5xkR0FPPJ+usEeiJi3HeGKYiuAbao
pEpWKBGRpka2peHJBlDq9tl2+wMR1Qd6C078aIBTg1+kKXZjqJWXI4KtqxHO
2m+fL5kZRzUTH5cdSY0gQCeUoslIQkX5imadvxpBfNt4X6YACcUbm+2P5W2C
En5bO24tEvJ49SlLxrQJJC3Df4m9JyFBXrWm8wNNIMsUdEv99ATimmiRy59u
AtEfBkVulyYQc/71iN2rTbBnT5aMv8MEmjcKMBvb0wwJd+JYZV9NoJrIDsqd
q82wEqm9PW1sAtnx2DJFEZphbSOeUd2DjCxIqzar881Q7zdtvB5ARkZfgpuu
0bcAt6m9cFQ0GakbfYmQEGkBgqMXGJaREVfkxv6SGy2AaK+U5jfIqJj7tfow
uQVeHInKHXo4ibZyV9/9b6YVFKxEy8xuUJB3UEqHw1oraGuGqPk4UdDyRh3f
EFMbDB2WYnt8j4JsPDJdDvC2wafO5GOHIijo7I174qWH22AqpnlEtIqCeI/z
RpCc24DxuOC+8F1TSM8zsDLIsw3uyRQwE/ZPocC81RlZ3zYITVSR55KeQn8P
jml7hbTB8CWVnaIwhUb4sta3Z7aBl1dHDIP1FEqa176tTMXiK9xhGM2aQqNS
ZVFDi23gGbmfPahoCvFby9X6/W0DrSL5EIGqKfRsmFe4ibUdiAck+3+1TyGn
hrFuC4l2MMo+rfxicQqpJN4/8exmO2g76frfkZtGLqNzjnIO7fCNWpiToTSN
UgVuxHa5YT7j9Kbj+DTaG6azIuTfDrtkla8Mn5lGdD58GXnx7XByRxhauzWN
6k2z+YdH26FmzJnyLHoaqSkfuC5OwfJ/Xw5iiZtGmXyxKS7z7XCUj6PBOWka
RXYHqDLTd4D6wDu+LXnTyPzCtStyIh3QxMNxVbZxGi3q7Yjzs+qA/MmjioSV
aWQl609ptO+AjcD2Xf/9m0a92//K87l3AKs9m7TRFioqa5qoSn3SAXu4d5b7
sVPRU93y8c6kDpjN+qDFKUxFApr24gemOuDDjw138VNU9EJszMl5oQPsAikv
b2pT0QbjxaKSPx1QzdD4J/IsFZGqT+ros3VC6k7TgB9GVJR5Yo+dp1QnML3+
fifAioo0jjdkNjh0gtZZ4dpnflT0ZS+s8Hh0gsibSvKiPxWJr+Wjaz6dEHOo
ml0/kIrYSz+2/QzuBKGaCwykYCrqUfFa3JvdCR9ujPX4x1CRnaKEktNiJ9Tx
y6p9y6WivZNa3tJ/O8HEkbJPL5+KWqKtv07Rd8GZhKpn7YVUJL+RpGm1swsu
P7Uxryijol/1YqaX5LvgWa5a99HvVORz7T/Pk45doPNmbbGil4rkuE6W0Xl0
wc/5IvG2fioi1FjSfX3QBSpqNfb9g1R0UjI+UOVlFxxru+TXO0pFLEvC0TLp
XXChvkbVf5KKwp4Jleya7oITB48I5i7h9auvdy10ASlZSPfqCpZ/7qpG+J8u
2Glztm3LHyoyMX7XwM7aDQbbTQ4dX8P6L7x3kF6iG45J7lJ22UJDifm716g3
u2F9S1DAxHYaMrY5CikO3bC6cMNLnYOGmPdc8r/l3g3epKSOcE4asvV9w070
74Y7ATq/ZbhpSPbMLsGehG54KGOcL8dPQ4UEHvVKYjcI8d0wd9hPQ39NDAJN
prqBzzBN2EeEhtSbX3bQ5rvh1M1/557/R0M1xczWu+l6IHpcQSBGjIY6wn+H
uAr1gGJjXUnYQRqaPTVEFL3cAxrKb9JI8jSkUMovXWrZAw9f/rxadYiG3A8Z
exjc7oHUD/QSMQo0tCbYwubj1QNun3cd1FSkIbaVisO9UT1gvPXMhLcyDYml
JDwJ6uoBNaLxXuvjNGSzj9C6b6gHQtavPN+tTkPpr/YKFIxj+QvK3tdjVnj0
KnNssQf0tW3bRYCG4HJA77GdvfBSI+FYiQYNXdlud3D2XC8EcUo+e6xFQ3GP
P9/xN+4F/fNZBdzaNDT+Z7xc4GovxHGo/v2I+Tb5iqGWfS9U7NMnFOnQkGeF
3r24Z71w9EZ1e9sZGopwUWg2rOuFYbY+v0x9GuJ84aIQ3NoLr4Tja6TP09CL
pOyo+t5esLtsopSC+emgrCVQeiH3ZkVFrAENeZ+WWpFh7QO7cIG9ThdoyGK3
6H7WM30Qfk3X/LsJDQ0fvvH01IU+YKnycpM0pSEzvXjqw8t9kH6ulf8lZqPH
wgXLdn1wjKdOWO8iDWnN7D1DetEHtOzRqopL2HlX8bpXtPSBccj5Rzev0FDa
oNHA354+eH1etO0LZonlCKQ02gfbXjj93nKVhkSkuNgy5vrgeoLvVAxm3lc7
Przl7If9LKVVlebYedlsrXc37AduT5nkfgsa8nqsKZtj1g8hlate/NdpaPnd
kwiaZT8oeS5ammCe72Awv3GnH3Il5gNaMY+r0f08H9kPjCLO9wstaaiB889e
6Z5+qGSnL7WwwvqzTnwwMNwPHH3aMiGYT9AaRgIn+sHeo3W9DHNRXWzcxK9+
eBPM9IPvJg0l+YDoB+4BqHnJLluN+REtQIrLYADOL/ntoLfG5nfA+UXlxQEo
jjlpewDzn7pLM44WA6BS1qhxBrNzglRWo9MA6A2KekVgNjdrVXgSPAC27WzC
QjY0pPqDT/V34wDYW3tXCdpi9eVvvE3qHAC37sjGY5hzEiirRoMDsGAU6HAJ
s8TDkvKc6QFYnYv1icDMp2R+wo51EASZx9e23KahxYRP2iOag6Ar2/S8DXNm
WHDKC71BiPVAeRTMtg/vsh0zGYQPmkIBdHY0RDDTaYq6OQgGVvdU5DC37JzR
N/AfhCvfmEYDMac9VDStqRoEf+l5MVl7bJ53CnfuasCef8sqfxJzZMI2fbuO
QWAP30Y1xexTN6bJNT4Ih+WdPX0xG3KEKVkwDoFHmMTOFsx/38/wrmkOgVGP
pNgVBxqak+8P09cfgl99apX2mEnfarYnmA7BPu6fex9gbiHHMOnaDEF0Adr3
DnO8rO5SVNAQUJMfXBvArPs1qetw0xCEu114pOtIQ+h8+PmAriG43dr5zhSz
4tiDpoGhIaBz0wu0wizEbFzjNzME549XNj3AvHiO4UvrjmHoulIvmok5evha
hJ3BMOQH9CUxO9FQsNMZjopLwyDTlr7BifkRvfJzLsthCFN/f2gPZnuxHY+L
XYdBai/df3KYwaHMdWvkMNBpDegaY6as8Rsm9AxDfDyIx2B2Mtzf1ToyDAKs
U1IJmJc/HzRZIw8DyWKeKw0z0wVVM+OVYTjSWh1Uglkk5bLlVv4REOHiPdCH
+bLxe1e7SyMwxWLptsOZhsZSk35FXR+BdMGLrTyYb9NledTYjkCgdRPXHsye
aRXegt4jYKT4zEgccyQ98VHr2xEoIXc1qWNuyfgv4vDQCPxasu6zxWzMIM1r
QRoBtge9REfMQxcVo17QRiB+LK7vDmYqw+mYibURaL5uFvIAM4vZrYQowVFw
Gtx1MBSzBnNK3qr5KHiZ7tDKxVx/OeeIhPUoPGRhPF2A+XxOcaGR0yh0v5VX
LMF87UpDacbDUaB7zzFZhfl+LrX6Wtwo9r+0/VMb5nxz2a5q4ig8L+jIomL2
DiAY3JgahbmTnxNmMUN2eOuWhVGAOK2XC5jJvvcmhOkIIHzwvsYKZteOUcI1
DgIIKn5W2eJCQ0Huyb3DMgTQvy3vyoeZFuT3OuMQAXK02zr4Meu9NzN+cIQA
OteOSu3BzFPH3rn3OAFGTvdV78Mcx+/ScvksAbodLKIkMBeVHq3tv02AQ6yT
oyqY97Rx+ac4EuDDxlK9KmYfElXDy5UAlCKbDDXMp7a/r+T3JsCTlx0WgLnV
fEuZaRABjF3E72thJtM35nZ/JoDCDdU3Rph1+BJdPqVh+QwbRUwwp0s+kHfP
IsDgAGuyKWbXC3KZPIUEsE/oiTfDvJ4YkXLhOwGE4j9ctsDMq30lrp1EgISX
rlO3MUdmFtB+UghwlbX5hD1eH+/Oo3wzBDjVJfjKAfdYbbvZEgFmA6eknTFz
3ZdjIDERgbluz3/umDmzt9xaPkAEtus+R30wh/JdzeWXIsKbqFc6DzFzPChc
V5UjQupYhbEv5h269lEPlYlwzCPY8hHm7aTuHyzaRHjd36v3FDMbf4rUHlsi
GLq/fvAS8zMfBs/jDkRw/RtiFIyZdeJqzTUXImiU2UqEYGbJ5bqa6EWE9xpL
30Mxbz17P1jmGRG+Co0RIjAz+uovoDQiGJvyhURj9ienHLfMIoJYzI6jbzEz
nGN85p9HBKGGIALuLQLFIvWlRKBdUpCIxUz/RcTIsIkIxRccY97j/ZxcKrCa
IcJJC5fdCZgFVcT8YIEIftIbr3GrBRqd2btEhAibLq5EzN4SeaOda0SwHnFg
+oR52caZ5ST7GBzwZ+1Nwjw7NX1pv9QY1H7XOpSK90NVQPSf7Bg4ZYi9xi39
TGe2T2EMzO/E/8F9WzL5UajqGLgtPCtLw+fj9s20DZ0xUGN6o5CBeZg6ujZs
MwZK9J/GszCvHeOoK7YfA9bK14rZmAVeqIe9ch6D/Cxnf9wXpd+JnfMcg1X3
OeEczF32ZnplAWPgy3bzXC7mppmuD2+TxiDaocrjC2bqccbbHqljEFNeWoib
LfiwomHmGMyodK7g1pYN/8FaMAb6Odbu+ZhrHPUXPGvH4MvnwFsFmMvm6jVM
SWNgor4kUoT5d5j32yeUMdgocb6MW1FRajGPNgb1tdwRuNM8X3zkXBoDO56R
Ddxv6fXpGpjG4cn9sdZizHe5u8rVxMdBIuPj2VLMufn+vHZS41BVLe2Fe9b0
iEO03DiIJPB+wn0r9vXeZeVxUBxkW8VtJHbpXpb2OPDXGn8ow6ygPKIicnsc
ap1MGssxO/YHh553HIf8RrNZ3Kn3EMXHdRysvAY4v2LeXxkXNeg9Dtq7TYxw
c+rcWI58Pg4cr5924z5L5darDhkHcmrGL9wBL2s+LUSMA0u2FXcFPk/tYsZ6
sePgMfBCH/eMGSVva8Y4uNZ9/YZb4t+bbUo54yDs4D6C2+qDzg2r/HEQ1Kz8
g3toPJWrqnwcFAp3y1VibrB3cPFuGYfl6O2vcCf7LMrOzI3D1cdB+lWYMx7l
sLL8GoeL1b+scOc+dSaJ/B6H7R+4vXGXBs9GX6QjQSHNNQF3y/tpxhpOEiiU
9i7iXvo6NvD2EAlOvET+3zD//fYxP/8ICZ7cO/4K9/p3i9C2oyTISlr9hJul
deQ0swYJ1jfKvuPeOzqQ7WJIArcuF6ZqzBobHU+175DAPCnSE7cWQ/j1G3dJ
cKaE5ynus1sN1HzukYCHxzICtzFH60LeYxL2frTOwG2zr/HKvkgSmJbKj+IO
QdUKy19I4NN5RbUGf7+dfLR9ZzEJnN4wn8b9RusERaqcBOkMQfq44/Ur3l2v
JYH4JwEr3AXXSlmau0lAXPN/jnvoYd5IwjIJVp17OnH7Omgpe/4lgddS0SBu
0cuDIWfXSXD/9cNx3PZKDCeWmCZgkVyyiPsfzTBBk3cCCK1LHLWYhcwWracO
T0DB4eHTuL9pPa0sV54AVakjZ3HfOiKwO/zYBHSJeBrizuTUaFA9OQEyjZXm
uFFdmPQLQyy+sqkHbgvFQwuyLhNg6/biI25GkVodBvcJaLd8m4Q7meNSfK/n
BDR/fZWGe37a94Kv7wSw7TPJx+33sS2/PWQCjAS3/sAdv8PZ2y1zAvhXPKZx
a64xdGrnTsCPef9Z3NNTUVKCBRMg1/NkEffh2oqh2vIJSK2+/hd3zT0OtKt5
AnZ/f876HfMEJZOhhIrV51wthjtJomaKMDcB+4aMDuK+ZdPfuvXXBHz26pHG
TZlkiDVem4DYsrTDuGnki4oL7GQQCkgG3IukLTclZMlga6J2EXeeKP8ZfQUy
WJusmeF2s5I55KFEBmaj3Ku4l8dN/1Wrk0G8lP4G7j9j6a+u6ZNh9qqKA246
osn3185k8BU08cVdJWyfXu5GBtmN949wP7LwCyd5kuHN62F/3IyENHMFPzK4
Z6kF4d46SrfSHEYG//jAMNw7hlPFmfLIkG4aGIc79Er3T8NSMtRZ/UvAzTW0
URFXTYbSv6afcfMOGl1U6yKDQ3FNBu69/euBd5bIkHwmoxj3kFTnecV/ZPCc
1i/D/c7nM/8S4yT2/Zj8iltI9HyyB88kPCmdqsa9z+ljndfhSeA5zteMm1Dl
HqJ6bBK2pCi34o7j0TVd1ZiEPS902nELlyyS7xtOggHDiW7cIkynmH1dJuHy
9+Ah3AmptFf0fpOgArOjuEXPvxJ7HDoJRuqi47jFYsinnmZNQsU2wanN84WQ
rq0Vk2CpOUTFfYCsbBXUMgkv2t1mcUscCnr8YgbLF6v6E3fzVbt9lWvY/v2u
L+F2fXau9Oc2CnhE263gLh/f+dNMkgLE+EOruFmO90h+06aAYn3EOm7D128t
D1pTQCA6mL4Oc+yc+dvQJxRou3+YEfek9n8dKwkUYIiPZMatED/Jeu0bBSyV
alhw319NO/GdQIHQH7lsuIdadYLKRabgjHPadtzHEyfbvlhNAdORHA7c7z2f
8KcnTUG7RvJO3Otn/7NIoEwBF08QN+7Ug2spVTem4UxeLQ9uY+bun6Mj00Cw
IPHhjjrQN6NvRYW2KuDH3a85OFkxRYVlOuJu3Cgu9WSlPQ30/3Hswf3pj9eH
yjkaJJambXr5KTl/3nYGTm6w7sWtyXOhSZg0A/wtfzbXZSemwuNtZuHG0q9N
8xb4XhKdmQVCt+WmJ0u+DHTbzEHouygB3MUVlMsBpDnYoZmz6T4ftw8k2XmQ
153fdOe7X6FP7OZhiFy96eiRIDP9jHmwU57b9LV9+0R3z83Dbv74zfgCf7c0
eksvgC+vzOb+errILkO2CxDxzmnTV9tH52+lL0C2QfSmSc19TguzCzDGPrVp
CyvhJm6ZRdgl9GfTQ3+tJZTsFuHuwdJNT2e8yhdOXoSJQN9N/7ao1tg2sQgz
K9c33XGEOVlI/CdoqRpsOo1NZ7uC7U/gERXctLfXgP5w0k/wXP9//3QoduGB
pJ/g0Sby//14cmVcEf8Fuw7xbtqHtbhO/vYvuJszu1lfasFp7ua0X6DI+mPT
vTc6zG1nfsGjR4Wb/p2aEfBOcgkkZdr+34/FwOx26yUQYdq+GW/rZa8c2dQl
+MKhvelf1ba5z2lL8HXr3f/363tyqK/kMhi7vdp0cf2ko7vNMgw8Tdy0zBS7
j8KnZZg+EL/pjywKL+eIy7C8J3LTBB17t+7/VqA1OWTTws+TLpfeXAE36+BN
G9+SEz6asALzSU83/exEEamAsAJ6PF6bZhOXdbws9hsS3tn9f509cWXD9jfc
1bXZ9P8AMy5eKw==
                "]]}, "Charting`Private`Tag#1"], 
             Annotation[{
               Directive[
                Opacity[1.], 
                RGBColor[0.922526, 0.385626, 0.209179], 
                AbsoluteThickness[2]], 
               Line[CompressedData["
1:eJwUV3c81d8bv0SyCpEtKSkrIfrins9jtCSVECqEIiSjJMnKbMiMIlkplJE9
rr333tmby703IcTv/v66r/frec55v5/385xzPveI2SOde7Q4HC6bHof7/2/d
J9GlmXxTLPTH0nSkqw/mzWEXvJmG4JbB7gNaBxds6W5nZn6aNnho/LJjn3TA
tH7lsRTiboLx5X2cq+F2WHwgner7NGOQrjsmS/vNFtviSyn6T8Icvsji9r7k
tMWOk9t0v+EsQVreNUSczRa7Vre2fKjXGr4HBte/uWCLPf8kGOibZgesdzLH
7kTZYl3/JbC7ggPICN1Xtl+1xeaSco1PSzjBK6UwI5LeQ+zg8+GNz7inUOMz
x896xA6zEhOXepHmDuHFIkV/Gh9hWIMQnu+yJ3zLipt5LWCPNbp/m3wCXsD0
jsnQUNceG50vlpGSeAmHTi/LyNbaY0zlE43ROH9okWm/dCTbATOxldl1SQuC
iuXSeXyOE7ZwpOhLd9w7aD/F4qCx4YQVLR45znM5GBopjKWn8Y+xc/FpzU4Q
AvucS3ibGx5jRixlvBISYXDe6pC4zvITzHdiOvsDLhK0uegUH1i6YJoEcf8L
zyPhcS0OrhS7YGxRj4z+/ImE1KvTUpfZnmEfr/zFXV+MAsUZemIC4RmWWcCi
va/3I3hztKYcP/4cGwySm3NOi4W26EqXxtPumMKPBBtnmc9ws2kroT7eHQtr
Yl95kvsZ1oJUDI0OemDH6TZci0zi4KXONz3tLQ9sBHq9Ch/Eg3GboUbAiid2
tSj0Xf6LRAju1Y568c8bc7+keV2xPBFkdX9SrNVfYt/7aQ7m0yZBVP4zj2uv
XmL71u3f5/knwQsCKZ2N3wcrl7v6KTfkC7BMlo6WX/TFTv9gTsv+8hVWyib4
Ovr8MVOVKlu5ua9wtPOVXZt0ABbU5CqdLf4NYhzYvbf9ArCF+fmsnxnf4NTy
sRGyUiCWcLy+IKswBVxNzxz9mfUKOxjnU5vRkgZzt/c0LPx6i6mdUgk4xfYd
mJ4o/Yq7FITZl/6+lKHzHdLH2A2r84Kw5mGzlvS+7yDuo+hpEfEO8+FV7f4x
/gN4bKxOwM9g7E/ov/G0PxmQnSa6s5YcirGMeJWP82YCTy/c6J4KxWIpdMHE
s5mAz+1QeXQ0DKvgZz5F/zQTdlSuXZlOCMP22XE/lP+dCXxD+Mm9aeFYBIfM
fOhiFmwkWL6tGn+PHRfLLohl+gle78K9b0lGYgXKCgGpJ3/CP656ibankdiw
hYpYpeVPeJB9U+E6exQmkn/xHnnyJ5Bsznz4o/0By7x1d/zqcDZUJVSW3luL
xtTspzJvbWVDj1x7WfTVGKzbx9LTki8HnMbDXjalxGDrPx4e9jDIAdtTrQqH
737CEM71Tnp3DnDSqcbUD8ViTUmhAywtubBnYFn/Ok08NkOs6mgg5IOCf9P5
4OAkrIKtqPC/4Xw4os/ZztuShMXIZcanbOYDachQ7TTTF+z6sxiHQMUC+NVR
483s9wUroXvCfimrAPwzpmucfZKxEP7j1+uTCmGrQUX7Zsw3TOVSQHvt62K4
sc7Esqv4Aztk616gkFoMZV4mzg/8fmDkoMdxyfXF8ESzzfFOzw8sudvU3o++
BGK3pj6NPE7H2E3/YzvvUQLnP790OVmUgc04L1ytcSTATfrqDlvpLCwkSaut
yrAM0rW2kn22sjEdgytH613LQPRJrtuQVA7GwaL9tDm6DJjUozdMTXOwUKer
h3t+lUHkxNWjpJocTPNIiuJvmXIALreu2dBcTIuU5k+XWw5Vsz0KWrL52NWg
LDExQgW0/PirWPC4CJOZy7qe0lIBZiISXxS+FWFsaj+fS4xUgGmSbufboSKs
/c/PtlO7FeD4oMa4QLUYu3Yn5+lZ1UrwO/EtOpq5BNORzK+7VFMJnPe+1T0M
JWCyfvnkpp5KoO0RfFNfQcA4xvL5tWcqYWDPqmcFiYB1hRU80mGogphHe3Pc
r5RiuluF3LcuVUEll3hBEU0Zpt9YYmnbUgWIRLpFOVGO5TSyBXYPU3GlMPmO
cjnG3mSRqrJUBcZ/uNN8rpRjzU0sRBbmajDIVY39Z1+OqbXcdvxxsRpWUoQ4
n+SUY3EtmWFcBtXAT39eKqS6HPvXQpf7wrIarM8z/L3dXY4VtH5fv+JXDbnh
Dyx2KOWYdPu223JVNZxIvDOuLlmBvWm/FqvfVQ12m7zshf9VYPPtSWWlE9VA
qmco7zpfgSV1aNG+o6mBTUmWuVWTCoy2M+7oOlsNlN1/KfnXpgIz6VzVMBGu
AamRN46xTyswvq4Y/1NYDSQ7ymXUva3AXLpI3yK1a+DCO/3ES1EVWE+XRuPu
nRpQi9ANsUqowIK7l1ja3WpAspAU/yy3AlvuBumzb2pAXaVg8UFpBXa5J/xq
XHQNXKnW//S7tgLb26sSal9UA788XU6291ZgFr3B2f0NVH2Xf7gdGanAKnqn
umGAirn8zzJOV2BCfWfXvs3VwPhzzUq/xQrMre8NN/sGdf/4c14fyBXYYN/Y
2WcMtZCTUjsM6xWYYr+80fihWrB8ehq5bVdg4f0Bzy8dr4V/j/jFL9NUYpT+
4ZisM7Ug7RKr+IO+Ers2IFPKe64WoPjETjxjJfZjwGfUS7cWnlqc4DrJWokx
DfbjFsxr4Te7Ma8aWyVmNSgpouNUC5xV9A1LHJVY7aCnepF3LfBOhi2f4KrE
jg51W4iE1oK/u7vu2qFKzHPohN+r+FowOMRUo8tTiY0MuX2lZNbCxGPyAQ3e
SkxluL3eqLwW1OtiTlZT8YfhYwuVbbVQdV//QA8Vrw27MEuM1kL6d6tSZyrW
/dUsGbZcC5qzF+VTqPv9/CWsvfWvFu5HpnjacldiB0YePzJnrYP+L/Lt5VQ9
tiP1wU0CdcAvunI9+WAl1jgi8FNOsg7SxEbkBdkrsROj9l3RynWgFO34TXR/
JeY7Wr265zI1/0jmahlTJTYxynPI1qgORgbVXJf2VmIwZqvY/aAOzuI+fUyj
rcRix8oNVJ7VwXi9TP6/fxXY9hina1JAHUxa6Z+Z3KjA8sdLSh5/rYP/tJUf
WxMrsADxQ5xiBXVAefpY0HOmAjNwemQzUF8HvtrFIzyjFdgGnQgfWqgDz4a9
c72tFVj9lecOpM06eGm7ybZTU4F9eN9dn8BcD7dC+ZbSSiowpRP+Txmk6mGx
LqLw87cKjMlhrLUQXw9sl1WXZz9VYEOF/x231a6HL/h0xeJQ6vxcXupuf1QP
HlzS5QzPKzCC3XXZjz/rQYkUG3iHel6C8lMDtarqQZd1xEDkbAVmjKMb3+mq
h2Ri4P4XJyuwnZC8d+Z/6kGjSQI2mSowyOUnSp5tABW+ljhoKMeqtqa/lhEa
4Gbg6h03+XIsXAPbdWhtgGZpTlNL4XLM4m2U/rHRBsixKzpAx1KO0R2+TB+I
a4SBEB7LnOoy7LxappmOeiNEPVQdM+EuwxoCXAWn6xsBsch7OH4hYG1cB8KY
upvgU5Atx1+PIqx6On7NbqoJ/kkvPy7WKsIKcuWNulabAI+vorvDW4Ql6Bkd
ieFqhntcX6o1fxZizhFfMqRuNsN5h1NBJycLMEEuleZrg80gIDUgGKmej9lw
PqCPHGuBgc4fjj3sOZjp1JbVFqkF4uj0Rn6PZmO6OUHNJjStIPmqk1c9PRtD
ujlhJ0RaQcmtgO755WyMI3z3SJF5K3im/mh1C/iJFR58j37NtIKB4qFSxv1Z
GMPBqqdHiW1wYW9AZt+n75hrYErnw+02mOs5P5Rx7Tu2tlt3aJi+HWjeMWdx
0X3HrJzTHY5ztYPy7HDdG9s0TMv8uVixXDv0E8x/K2ikYlx4rrAp+3aQ+14b
Vb3/G6btElAe6NIOoiIeq8mNX7GA7C2itGc7mITtu87v/xXbPDlx8dm7dig1
+rZeSPMVGzmUscOa3g4dfBKPm/59wZJJF60VF9uh80MZGx17EjYqURI5TGmH
RNb8Z8s9iRiP5akar812UImqdr8fnYi9+sUl3MzYAS95k+e2xRKxR40TPaYn
OuCn8Znz2RcSsLNJbqqv7nWA3i8pp+K4OMxhdMXu1MMOqPRJ7jxjF4el8pnH
dD+m5tuF35NTicMEQi6tC/l0QEbJaSHr7M8Yzv3Qj+yEDhBt/ElxOROLNdzM
5Pk12gHnc5ovXrCKxlQUj98Vm+sAnQ/8q3nM0Vj6oZgUB1IHmNqE1ihnfsTC
e/yV9tJ0glT1qfrn2x8w4xsmt0+JdELiomhdRHwURtHeH+dl0QnFLSnvpQTe
YxbSPnNNtp2gXTfTPtwWgfWxbsocetIJF7LnHN18IrCS5umKVN9OWNBvcnhJ
Csf8NAmTXcmdcGZR9/ejrjCM77yt2PH5TghUsjOtqQzB3ohOPLInd0JTQuiQ
pU8ItktnUFD0txM8kvOf9Z4Pwaaq1C9dZeoC5pOHlQ+0BmPpqvw2LhJd4H2+
le9e0ztMDd+Y3viwC8Rqdx2aH73BcgRgndO5C/IVMjQjmN5gYtu5mIl7F/w1
e2idnfwaYymOb/8d1AW+nl7RoxOvsN6zzygCmV3gFBUyGWgdiNnIn1B4ROmC
6DaT6uFsP0xg9oKr5GYXqExe+RRu6Ye1frAsnafpBsd8dnY1AT9MZjf5vAV7
NzgHnExwDPDFVhtEbxrKdAPntuvpERsfzN3kqIu6XTf85eN+/ua2N3aKQ70E
59wN7jJFnLeFvLGxajNc6YtuuK7wUW99zAtTF08IOPu2Gyy2RPj8rbywfX+E
P0h97wY/X+GWBk9PLOSVUBH3Qjckxgvtln19Qa0f7XSTu4G5+ix7qtoLbHXl
jlro324Y2bz+aHLEDdPX+9TIwtgD++OuEeT53TA+YYEhmhM9cKWpq2QywRVL
yuXdXrzXA4Hamf47C08xPav/IOVhD4TayD9n/vAU28tv6HP/SQ/8tNnJlbj4
FHvgGcUy7tMDpl+DVKNSnDHpy9yCvYk9YGgvz1nu8gTLH+NE5eM9gPtcj398
zgnb1L8eoD/fAzRPGcSc6Jww1PK2c4nUA1tPvwhoVjti1YV7LXlxvcBY4839
+Lwj1hm68c5RqBcow8cu2+k6YMsaw+PHbvVCwXZYfPjJR5hsMY9ksVkvcFgo
PhUut8OenNZzvm7dC64RA/tZDOywbcFWJvdnvdBZw3aC8vohxrReJtcX2QuF
htUiHntsMdGURN/A7l6gtd+6syb1ALM6PNZ2eLgXvt72eBTQb4V9jxDgy5vs
hVaOjtP/+Vhhst4R6ROUXlCGh3pzI5YY3PLvU2bvgxETt0888fex26w2J5ev
9EHB0dmhCj0LLO7lVycfvT7QeKfyOZbNApv8O0ngu9MH5T002hbN5pj1zG2d
C7Z9YOQTfzz2vDnmUqb9PO5VH8gwKti7nTPDwhxkW3Tq+kCqe5/kI2tTjO2N
g2xQWx9wOfhUtkqZYm+SMyMb+vrg3Jn1bZ4pE8xvSNoM5vpgwd5+UHLTGHM9
J7EuxdgPk5bibMJKdzBT3mNHGC/3g1G4MIWfzgj7JWfup3GjH9LZVvUnEg0x
I+2ERY9b/TDtbN7GdM4Q030pnLdm0w/00iMn7F4bYBeIApen3vRD0FwdL0Xs
JiZdwfWkrLUf8MaKqQvRuljakO7gZm8/LMmOVH68qoudWAvDFEb74e5VkpkF
nS4mIsHB9GOlHxrnGDfkHG5gXBH7P39kG4ApIoTo3dTBtq0YGp7oDIBB3h1b
G51r2LOX56WzjAZAyirdhsh1DVv75Bu2ZDYA/AnMErE5VzFS5x5jc6cB2JBK
mL7YpI1NquB+XwsfAEP1TCNXlitYI9tfAcneAXjpnR0lNnAJ89sZfzH4awBY
6HQPfvW4hKkuNY4ETA8Abc700i2xS1hBXUzc9OoAeJ/j+ajnehFLdodjnw8O
wlge7zS39AXMe8lfguP6IDC579aZNGhgaND+TbnBICjnr4nf9tLA/tYZEu1M
B+Fu9JTAdSUNzD5RIqPp0SDY85wY585Qx4yN2mR9gwaB8tYMq05Uw5TqDylt
NA1C5/b5jKE8wNZydz8mdw3CAc57jMtugGUlzm3pDg1CbuvydL06YCc8ighZ
C4NAdy524uNXDDukYKxqwzgEBwvMB9/+xWOUxC8XR84PwQtWwZiPY0pYekhQ
yhvtIeDyjwuweamEPfB4yqSsPwRqamPG7mJK2JjRpebIe0Pw92l5pqHTf1gr
O/HqdZ8hsLRpK3LmPYulecjfrK4YgodBVQHl0WewOHbhLu7GIXifxvZfiOYZ
LDyR+apN5xCYpTV3h27KY+51E+c5JocgyZoHx20sj+kcCFEwpRsGz6LhumRZ
OWwzlsi1fX4YOjD+oZv7T2MrMgMhV68OQ3TCN1XVVhlsqrKaNfHmMAgVIUn+
dzJY60w0vabVMDz7x2occlAGS5DW/BMZOAyzl3YxXW1pTLM0uVuueRjyHRu6
0pfEMexa6DX/7mE4fy8twN1fHJOfeNE8ODwMZySd7OuPimNCe/WqvYjDUBb5
XSvf9CRGubInp23/L3gVuYf+xaIY9uGXSZjN9V9w9GXQhRMgigU9unygzPAX
5AtOnT9HOoZ50yi+5jD7BXGykgZB8ccwW9H9Lwsdf8Hn4zE84QzHMHhY4sgQ
/gsq++vK/o6JYHPbPDqJvb+gIGhvblCNMPZI50h328gvEOAUEv3iL4ytfT2p
vz3zC1qYLc7HaQpj9DeUjPTWf4Egg1jGo+TDmEjKLTMGnhEwHbmRJPpLELul
F+toYzgCT5d6uh6/58MmUpNXI++OgMqfmuEr8nyYNS7DufrBCGic8BgI6eLF
XNLKXAVdR+D6pdb6c4d4sXCace+2jyPQwmd1timNG2v9cTRMbngE7LckUzc4
uDC9PZJcplMj0JGYc12qhhMbNpCPfLM0AjK3BcleLpzY4p5z0dPbI2B2gU3M
deIgts/ofmKk4CicZicNnariwNT2pmRvGY+Cc7lPrHIOG9ZwK+vMCctRcGqY
KQ11ZsOuZRXm6z4ahfBwb/nW/9gwk9uNxT88RqFvz3+8Db4HMLefi1UmcaPQ
e+vjgEkpK5ZrLN1dNT4KJjWjhv9cmTBX/7Hr5vOjENaetV53mAmDzNA2WvIo
yD9jqGypYcRmPJ9PC+PGYMmhw/EZFyPm2Dk6ZnJgDKxTF8z6KhmwwCff+n5J
jcG4nDE3kw49thTo9f7H6THomi2tj9xHj2nHGum9ODMGd4sizhwtp8M461i6
BPBjQDZ4/0lUlg6L43FovaU1Bvdbn4o/O7IHKyj+r2bAegxkJ9kSbcVpMP52
Dp8UuzEwip2duLiCw9ynFtWeOY7Btp7SDXIODtNgjS3ncR2DFooefYwaDmsz
pi25GTgGZb0LI3ytO2iGpulnz9cxuErxneZI2kKXDiU5fEkbg7juoq1ejS30
XfyFzJOMMeAmPpybnNlEjjdOpXPmj8Ea4djJOulNtJMUlnKjdgwmWtK9lVs2
ENfF23EdU2NA11GVKai6hsLT85Z+z43BDx2Or7jlP4iTi/2/Q8Qx4OfobuGL
oeKJmg6jP2Owxdj+cnJrFXG4ndozRT8Oy7xeTtoNvxFbJu39tePjYPTRy74h
koyCD935ySMxDtlWsYkC+mR04EX+jtKpcchzTDE34yKj/Zq2kR6K4/DmzNpK
7nsSYp3qqd93cRxeZlybjb64gph4UiT4H4yDdHlO+Eb7InrlvscF/3Ac4p4b
ZJ9+sIgYp+9UmzhQ8w3J80u0i2jfT447Sc/GYd4sZKlVaQExaLkFSb0ah2tV
A81viucQnedVMpY2DpEvmdRe/5tGPjMpeLOMcbhI/m/6Rdo02nOF7pVPNrWe
8fr9SUbTiJavUKSheBx0xE6vO5dMIZocEV2d5nFwVjeWTHs7iXZm/+RZEKnr
l1Z/epqNI8Gzol5AHodvXgY6U6LjSCVA97LAn3HAbk1/FlgYQ64nske7tseB
GOlutPt4DK1Z2e9TZ5mAqsrQCqcTo2h5fsHwiMQEDJkEBXcsDiFWJb5j/6Qn
gE1l28Hu1RCSfHVpuV92ApyJZRqm4kPIWvybd7DSBHxR9WQ5bTeIZqzvpe1e
mgCbZquLzPQD6Nfi6PYvqwkw1tl8W2XTi7aVD9QV2k5ASL9GRoxgL+J7g0Ii
7CfAZKty82V7DzKQ/CR6xWUCFANCjG3+60HdtkbaJf4TgC/lNb/B3Y2aid2f
PyZT9W0Yvmal6USLeDpr59QJOPVR99+1yg7EFCQnr5M+AbGS7Y8e+XSgi9Kh
9Yx5E7C4ad91irkDVdtdJbvUTIAAzwMaU5F2VLLSoHZzagLoPfvd3y00o40Q
14++cxPAQXlN7/6iGcnLS1CylybAKJ7Laz9HM0pzeRPP9mcCroyuiG1hTegj
zVVcI/0kmBBjiJfTG9DTg90EFbFJ2NyqOMzeVot+5vpw2UhMQtR0zzPWZ7Vo
+eaZhx9OTUJJajur+rFadD/mvcCa4iScIAsbnnevQbqihs8zLk7C/t73D+lV
q5Gs4shZEetJ8Osse577rwLZDQQFX7ObhDkhc37uogqU+hybc3echGsM18ku
TyvQkfK4yCHXSeCa4r158k85Yrtkvhb+ehLCvrrcNF8vQ1qLB7Wr3k0C/34R
dNCjDPm/rf5CDpsE5jcRRKd9ZWinQ1RPO2YStPB/ug8LlyKi0Vw2w49JGMsS
NFcxL0En/kUxK2RNgrdhhJf8RjGy+HzJ3CJ3Ekz3XSY3BxWj4clUjgrCJDwQ
PiFVVV6EGm0fOri2TsJyfvrvPYqF6Js7RZq4MgnwmDep5X4e+uGdxbhvdRL+
cObTc3HmoZ9+9lMiG9T6Lqrav6zMRcVByx8McFOwwf1VvVgkF7XGLtBVs03B
Ddl7I/ykbPSndGLw4+kpoHHgdn9dmoU2K+Nzc89MQWbrk7ZFtyy0U2sa3P7f
FIzk/jRVU8lC+9pGzu1VmwJZ6/yUCkImEhgdzHTQmYIjo8taJyMzkNpup99F
pykI1x1l7BX8ji7sCb1r/nQKggPbB4Jy05AWw3UV9+dTwKW350WbdhrSO9BG
zn45BUcddjQ6fVOR1eGm24fDp+DgXhyHBn0KeodVya7lTMFd4qAe07lkFK7u
zcpeOAWusrc1flC+oKgLqnMShClwPmgm6hn/BSVcLft0t2YK6K2baz/TfkF5
JsX7WnqmwCC7nSDZmYiGPbJHEteo8U1xz/DEeOT58IKiy+YUBI43n/lxPx4d
uzX0TmtnCpaKnup9Eo9Htgp7VP/QT8O+sxG+azlx6N+STuJ5rmmY5tHlNkn+
jISMKJbzctMQdPnIq+R7Majygl85QXEa+jNZuL/uiUH3z/DxhipPg+9nB9al
hGiUzqbWqKQ+DQ9paWNOTH9EWF2I5BudaSh5UPi6xuUDMpU/TZZ2mIYdYf/v
F3+9R3QiNZf2PJkG5eONaXLv3qNvBwwT+lymYZSDJxSv9h6RFjxveHpOw+aj
0F9RaRHIK749t+PdNCT1n17tfxWOEvbbuz5OnwbinTjVIedQdH57T9fFn9NQ
S27TO3s2FC3MR0oI5k2DYyKNi8lmCJKrKRuuIUxDo9TJzDXPEFT9/ADG3TIN
jO6FTjnvg9H0XPqeosVpuMGdfy+y5i1KPlE9P7YyDRmsIvOGN9+i+1YDbQyr
09A+0F5Nt/gGzc3uidHbngZ52oHSGe43aGnGQJ7MMgPxu991EvxeIcoU7b0T
0jMQwnAqQTLdH2Uf47l8VXYGnh7bcjhj6I8eW0iddlaYAUNdfy8nen+0Nnnz
XxWaAZPt0g9md/3Q34nvESZXZ6C/v1q9S9QX4cb1a9/bz8BDwbXjcn3eqELY
9jvh8Qyc7x29HhPsjbxNvUKnXGagxCzFWv2yN6IbSzOW9ZqBK1anTspVeyGG
Udx6S8gM5NF2PByu8kT7f6WK0WfPgF22o+X03AvUJlDOKpk/A+3zx5RUX7xA
wbd7fusUz4C14rqR+sEXiGN4tyyuagb215zJotNwQ1xDugYq3TPgbp7eR5vv
igQGdgKc/syAxlOJS8f7niI32vmlG39n4O3jdjVT36doWKLrmvy/GTh009vu
qvxT9Mn9K88fulnwlWZ+fSTcGQkdu/bNmXMWul4kuMQbP0GHH8XXPZObBdqs
ENpyMSfkGfVawkhxFl5H2Yo5TjuisYon75SUZyE9pDqXJ8kRxXFq3txSm4Xj
aQf1Th9zRMJFlBk3Hep6wfOBnKcckAi9xl5Ph1mo4nNU9emzQ97S0tamT2bh
1dpxSe2HdmjiJk8rPJsFgVdc/E50digxdSmCxmsWCgkrIakKD9GxaxGiL4Nn
ISa6rrAvxQaJRs9o+GXMQtmx96da6qyQX3X7t/vZs0Bv6tkv5GCFZohFLBfy
Z2H3XRvuG78VSoZ33Qxls6C/Fj119bElOj6jaBHYOgvuGzOvPeTuoxOnA1++
Ic5CY9Yhcuq0Obpe4mVtSJ6Fnbqzvp3x5sj1guv1439mob22wHfK2By13LE5
XL49C8Wt/wbzh8yQ46srxb+Z58BOuQm+j95FhEn230bic2B9lKh5ldUUzdgx
DYpJz4GFBW2/+3cTxLZJW7F6eg4++bn+ycdMkBnbalDQf3PgRSQ9OmVjjPbh
e8UrL86Bye9tWv3e20jn/Uezk5ZzkPG0q7PrjyF6fiTs0pr1HPT909xa/WyI
kr6/lqmym4P9Ag/kDS8bovVKt53bznMQHsFSWvfFAMWsGH8M9p0DnUyeJxes
bqLZi0c71xPnwJzfP/GogB5i6+YvrP46ByL9K4UGvbpIyYQzLiRtDjpwLc4a
IbrozRN6O4nsOdBlNmgQYNRFsgmzjCaVcyCmOMA9tKuDbkmNkSRq52DIj/Vb
W6kO8ino79tomIPuhjPTbe46qK+14UtoxxwcHb+xwkqng9y20lRrx+ZgvvVd
lb7IdVTZL5o3PTUHnUsqNPfnr6F9eZ/F6efngDJ9VlP65zUUbh92UIM8B3cu
dS/8vHgNfZ92na6gmQfSxOkyLrariFK5ajhOPw/2zK7jFXna6GycXSuOaR4e
Wim37DHVRtVGZvkYxzwsuUcODhZeQcNtlwIJIvNw/GZuaae/FhL5UfVv+Pg8
tNyuExIHLWT1Cu+4LT4PNFzSW0qbl9GqxulbynLzwHvbkpbf6TJiKeKRKlSf
B2X3QJWOx5oInzTbnmMxD9NDb1f+fb6IfLzunuu2mgeFh3Xv6CwvokbjocLf
tvMAP1g4WKQvIn3etgTZJ/NgsiH2PqP4ArILynuc6TsPG7/jg851nkexLr48
35PnQUPzS3t4twaa0tt905Q6D/iTziwVQRpIXO4ZzWL6POCyGYPPXNBAeUTb
hZP58yCluCMuk6OOthtnjC8Vz8NKtVwS6aE6Uvtm2mVVNg9HhxWNRSTUUauZ
bsnXunmg9xbxtMpQQ5zQKlPXNA9q7tV3NJzVkJHgxS8zbfPAMZpmKQxqaKZP
OUi0fx4CUioWLYdVkWRuLu254Xko80wb+piuihxDTz21GJuHlMjrk7dfqqId
raOmiXPzkG1ySVRQXhVNHXTUcVuah8hCk1N4DlXUMFiuoUeah8xJsQkFCqBw
K+OTDBvUftH/vnUrH9CzUz/4x7bmISltn4xBDCDjtS3Wwt154PP4U9vpDeik
zweKNcMCtDO53py+AWj/5bkpdeYFiHc4ZnwVAVplV+wTOLAA5WZNqkMnAZV+
7i5uPbQAh1Tli7b3AEq6fzT9K98CxBSyF9RPYShQyjHOU2gBJsp25o9WYUi3
+ICv7PEF+EdZ1qp9iSElb+OnzOILMOXGHZV1D0OHL/14MCW1AE3vWukdLmJo
oVdT+/2ZBYhjknuRcwBDHhRf7k2NBUiwGbt0IQ4hi8Juxq6LC3BfN4C75SVC
mp5Ht9O0FsBaSdc+/z5CnPsrxu7oLoBXQcI6jThCm90HuhQMFuDDD03Yy4TQ
aLRxzYHbC3DS6O7F/Dk8Sj25nVJhvgBFYaJNlvF4FEzSjPlouQAtLzZMmJ/j
0ZP8D0FONgvwcsBnLlEHj+CcopOo0wL0fuZk3N5UQaIsfvd2nBcgzBJfbNKk
gpi6um/2uS4A+y3rCNwHFdRj6qgS6L0ANh78a6oSKqhIrELazG8BHrDWvPdb
UUZxyweOKL9aAPAihF3LVEbWbj/oiSEL8Lt7urfkuDK6pr69XhNB9Z9dWXHP
sBI6w3R5IfbDAmQvnzzB/VYJ4aLmWq/FL8Co2mHSyvh/aNpYseLklwWo0GW9
Gx3wH2oU9cumTVmAz6wXTBhk/0MR2UejcjIXgJ7VnHb+zVnk6ur46m0O1Z92
yUdK6CwyVa1wu1+wAOsPzJ0YKYpIvM34Lk/5ApjzzHT0mSoitvc/bpCrFkA9
lXf1J78i+nN7+1xj3QLgWALxVf0KqHzhg7hb2wKUnF3oUTJUQHp7e36PjiwA
C6sJ82uHM8jg8Bcn5skFmPyqGfBd8QwyOvvkt8LsApzmq1so3JVHxtZcv9+u
LMBevTwxlQh5dL9Vj6KMWwT/rourBl1yyGpW1NGSbhGSByLYdJPlkDVujRy6
bxHEb27FebvKITvZ9+R5tkUwDrgxLXhcDjm/7yVFHlkEa6eDj+r8ZZFLRrJ9
legiJEztxPbflUWu9c6k5ZOLoPTwVYeFiixy3zxEOie7CK/Da+hDKaeRn/HN
ld9qixC7mCxYZHoaRR7vJ161WIT9yovxnDIy6CP27eFzq0XY592ox8Agg2IM
XIjJtovQCD919hWdQnGveIj/Hi+C5v1gogfzKfRt2WApzXcR7lcEKz95J4UK
8gYWGL4uAk8uunleURwNnB+aLZun8rU3/KbtOIqSKgoX+oiLIEChjxR2Oors
VaKIK+RFiNZA/EqHjqK9snq/D28uQi/S5/c1EUGygm07HkxLING99/KzXWH0
L/IHTdT+JdhsZLjwOFUY1XO8ocvkWAJXZ+uWbH1hZLLvEtMY3xIEGB2IuXT/
MHrzu5ILJJaArZVx9MNfAXTTLp7H4NQSUD4ThXruCSCReQ9+e7klsJ4wqRXv
4UeFIypH4pSXIExF789DAh/yMeQ/VoAtwZlDrzs8FPjQte6/x9vVl2BmMqd0
9ScvmmnIk8RpLUHu6KUn1/J4UJZGxCmea0vg0WYZdgvPg9zKnGRldJeAQ3HU
hqOeG3Hkypw1vb0EcmTsT9PcIfTr1AFlF9MleEs/vElxP4S+pRLxwRZLoMWl
aLGf9xDC4lLVy22p9aW+Y7Yx5EJM/IHn++2XoJWMxbbvcqLeCMtLpMdLwFLA
iZxSOZHt62NXhV8swR5aM3IOCyeKco418ny7BItabkISoxyIohXqAOlUvXWM
xPfubIhQZ//Y4OcSnA8rFu2WZUMBalef2uctASlh9H1Q6wF0+CzLi7jSJdCU
6v38J34/0jrqF4BrWwK/vL95b6+zoC9/n30uX1mC4wwCo7MzDIjNWEo49DdV
X9VAv/YDBuRaORZnvr4EMir5ZUDci669vpCwd5fKd+ptL/MmPdoU4PqitZ8I
ua11OZIn6ZCFV72oEAcRpg8lJ/YX7kFt08+TV7iIIFXE/zJGaw9KSp/4GipI
hKsTARE/XWiRNmSm9ksSYb/l23B6Ig4VJJlLpMoQIUbxUrhxMA4dZeT+/lye
CPO0nAG3FXBoo+PFDyEVIvRnH4vm59rFmymcliZhRGCPvlBe77CDb/k4lV6h
TgQbblyHVvc/fIL55UyLy0RofJRScD9tG89SvyOjcJUI0fz67OrC2/inkj+z
GG4QQX77gOHL6C38RPA92QF9IsT9zWnXFNzCa/3hyU41IsLslkhhyZdNfJ5h
s5ybMRFaFxRvbMtv4o+UeuRcMSPC0fSOUcmmv/g3InJnDt8nwqJU62cHq7/4
Nb+ZXNIDIojqMHcTWf7iTRc/KFQ+JIL7vN/bc0Ub+KarV/LDHIiAw9O/KXbc
wCvk4M7ee0KEmz4Hr6yf2cDH8eQUKDyj8lHO+0Xu2cAzvbD8b98LIoQUyxOV
htbxT8b5igY8iTDI7qjoWbKOHzvXqpTmQwTyiXC+vV/X8ZqpXsVuAUTglZfR
svm4js/Zf0ZF+w0R/O8PeWm/X8cfdporORxMhBe/xR20qfFXfdF4chgRVPbn
tDEmr+NXla+WVkYSYXue+cbhwnW8cRwtFh5NhJ3CukyprnV8A11e2b3PRAjM
covt+r2Ol3/wABQTidC3p7wjg28DH9siULHvKxF4po7j7l7YwO+TbVcdTCVC
hO/5Ud9nG3in9y8r09KJ8Ik/5xghcwN/0WShSjuPCMyUloJfkn/xP6s+aQgX
EYEYleRI5/AXL3jieg2ZQPWHRuhBQcFfPIWUXxteQ4THk1cm1K5v4m/r2Vy4
30CEhCrpdv34TXxdoVC9YgsR9GUZOhx/b+JjvH0bBruJ8Nv/9zg+Zgt/nvNG
s/AUtT8ZzIJuf7bxLY3+gxpzVD8KBj8Z6/zD63qVzFktUf1/qFvKkP4Pb74s
Sp+1SgTDy2uvCSY7+IUko4M9G9R+p/450Jmzg3e89e7I320i2Ilqj5fs3cV7
1m/gVemXgTBQwCv6eRfP4CGldY9xGdguJ9xMndrFB50xMwpkpeLES/WvOHDo
0NJ7qx/sy2CYvXXzzykc+pTQ5NzBtQynj31q19fEoWOGON8/vMvgVjUp5nAX
h74fOBPGK7QM/Ca+N/Y+wSG52gfxeJFlGK1WvNTvg0NFbrEZd48vQ1pl5s43
6nlSlesi+Iovg9Hx5AdKUThUP8/QnCK9DA2EFg/taBy6Fqcy2CK7DJ36vxS+
fsChPn2HObLCMtwoe+WzNwyHjFmT17iUl+FEzWtjaX8cmqkapFPCqFjhfdEY
lf+h64GDxurL8N+YSdCoMQ6tymgc8b5A1R8S27akikPPZ11OJV9ehuVD+x43
CuEQbewPfOPVZYhyT5p4vLCLf6U7cXn5xjLIZ95z/Re4i2dn5jbiMFiGB5M6
0z/5d/FRFZetFG4vA9kylT6U6rewi6ezkekyWOm3CQ1a7eC/Suf6uFssg/PH
wvlRxR289PR8aIIV1a/Ddw9vCO/gc6OF4mttqevbCS5Pj+7gVXRuZCzYL4P5
x7r0n2gHX70vgLD/yTLoWTq77lDvk8tlJU2yz5ZB4mhleEbJDr7zCXlA/8Uy
PCpMyOMT2sUbSR6fc/Vahlwutg/hEbv48QmjtVjfZYhn99o8y45DVh/e0VUF
LsPQ/YKKPWY4tHK1mmP27TKcw6XudJfgkPPev8LMocvwqauD9eYRGrRTInXq
1PtlKOpNuyz/jgb5Opnhb3yk+rubzcm9lxaxiEdefhq7DBVq92tSfGlR+FiT
YXQCVX8kKnrPugclXDnjPJm6DNya1ydOnKFDJ+msfRgylqEu7GWrSDcdyiyK
DZXIXgaDmiZ7YVd6VCa2L8OpeBnU8t9eah/Yi4Zphmb3NC+DSt79B0kjjMi8
4MCaWPsytBzuO2r8nQkt2GnQaXUvg+xhvIudOzPaGPohHD68DE/yBkxVpFkR
V56n4THiMlAOOn6NNGRDKvqvpmnIy+DE+Cr1QQ0bMlsLcxhdXYZU94rX66fZ
UabC18CP28vQbdkUUczCgTTzWwrZWFbA9AfFh6vmILK/2Xdu+cAK5PGln1mX
5USR62MdTQdXgOrFYfc4TjSluDrvx78C73syLpKecSH3Aj6+f+IrYNjRmPNe
hBslGRxLHpReAZ+v5JnOQG7UtCElWyC7Aj1/T37/tMKNeP5T1XRSWoHAEOZP
N6jvPxrQ7L2GVuDxoRuH/x7iRfee6ZpJq61AyPu58fgnvOhnoaXr/KUVYGJQ
6nGQ5EP9hg57666sAFEh/PYNHz60+9c1NOn6ChwYd+n4PsCHtJSCUk0MV4Ag
InRaxY0fOQ1GKuDvrMD0XzdHyQZ+9NE1vpLv7gqoNSZoMx4UQLNFOYM9VisQ
3uPh8y9GAO2/VXo/23YFjl7rkW8bFkDyW3WUYPsVmFKTlqLlFUS3ojvc7R6v
QHHLQJTTdUHkrTzEpOWyAkZsYok4P0H0bWjq/Um3FXAVv/fUL08QtT1fFmHw
XIF15UmYmBBEa/wb6VMvVyDAgiROZhJCAiU0ypX+KzBTNWQaLC2E1G4z131+
vQITz1ZZP10RQg+2OW+8eLcCGsmBd1YthVBwjNCoUdgK1FktuDq9EEJ5Kids
zkaugMT4vZD1t0JoePj0Olf0Ciifutx854MQ2vNC+eXv2BUocpzXf/lZCIkL
njvQkbACVk3vbp+LE0LXCNrR6ckrwGz4dp9XtBByvmMg9iaVGlc+7XcwRAh9
+nc3+0H6CqiENuIGPYVQ9Scb7MLPFdB+8S0xy1oILeCfNB3Lo+YL8H18qi2E
2Ebcb9IWrYDmO7sDjJJCSNE9YHKUsALf/6xKq+8RQsZCoY8IFdR5ebR9dE+3
IPIpjd76WLMCxwS6eY/HCqJU4y/+Lg0rUM3fpBx4VxB17KQf1G9ZgaW3MrmM
QoJoI7bgs1zHCjwMvZHl0yWAhLBKCfaeFRC+9PJWn5cAOjfalL/cvwJxHftH
R04IIFuPHvXm4RXgjf71bLGe+r1aNnfLf2oFvJ5lvP3Exo++VeBsrs9R53mP
rth2CR+KquJx5V+i9mtu1zv5IR8KqJEJnF5ZgQuDmgF+InzIpe5iVMbvFeAL
aBbyG+JFVg2mX5+tr8B2goD0uyhedLPJJU99awWChzo/vTbkRdGWugs2NCQo
t2xX2TvLg0KtxsjX9pDgg8AFZYNsHvTqge3fM/QkkM/yPnvuJQ/ytt7A8TOQ
AN/LJ5Cvz4NcbXz24RhJcE7la0ukFA9ytGVjm2YiQX9YmXwHAw+yfhjD3chC
gldvt85emeZGZnYnDmfsJ8HcAKXiTw03MnqUczycjQReJ/H5OSncSMcepJ9x
kGBG0hH3OJgbaTo0nzHmJMHX8JO+gq7cSM3RAK9+iAQ32Lcko+9zIyWnKY0T
PCR4dsN9tFePG8k+ttdi5SNBCvNln6IL3Ej8yfYNCj8JnBY2aGVUuJGIc8Ct
PkES3I87rH5EjhvxPuU0LzlMAs4RfUkXSW7E5hJnHX+EBIy6CslCJ7jRvmeS
jn5HSdD9Uy9qR5Qb4VwLntmIkoCe+qee5jg32nDV8LomRgJp4s+XHNR80vP2
gDMnSTByUliLj7rfnNvtYD4JEnxhl5TYI8uNxl7MRe5KkoBdz25f/n/cqN/9
8ecpaRL8THJvOqzOjdo9cF8bZEjAm7V6S0ybG9V7vklPlyVBr7hVfL4RNyr3
4skLkyeBc6X9yyIrblTgnURwUSDB6xPJ87wu3CjzpUzNnbMkSGSNKy4L4Ebf
fEqa1ZRIcFVkbSziIzeK9OseYkEkCIvhqnat4EZB/qaTZIwEmub7r9/p5UZ+
AUsLvapU/fyVbdxL3Mj5Fd1m3DkSFBwrhBJeHqQfJM9z5goJVqbczhk850Ha
78oP810lASVwKuddOA86H6wltnuNOg9fqnWWf/CgM6EWCg26JNhLc6WgfowH
cb4P171zmwTkGC4Pfw1exBIpfFvNmARCGv15b2/zIrqo7+ZipiQ4NNNuyPSY
F61+qHYkm1P9G6702B/Pi5Y+XnPtvUeC26GLHQ/yeNFU9LBXsSUJBOlTpCYb
eVHXp9VgXxsSkCYhro/EiwYvqI6GPaT2P5/jXsgePjRGfiuV8IgE1Wfbuno5
+dBM9ODzTAcS6CyHZ70+xoeWzok1ljqRwMPYuypMlg9RVpx4Wp6QIOtAXmsn
4kMbH8rvDz0lweUA7SjJS3xoR501d/4ZNa5tPe1znQ/RLRvu2XhOgvPzYs/L
bvIhpqjk63vdSWA38kWo/BYfYlP7/ZnTkwTvcmgjrO/wUb/vsGURbxIwUW4n
JtzmQ4Lv36ic9iGBmmDXfi1DPnQMBl5hfiT4WPIyRvMGHxJfEB24EkCC5/pv
2b01+ZBMuKPY7VckuOCwX66Xqk8BlT2xfkOCu2GiteIyfEhljrnaJYgEUurk
d+ZCfEgt1IDDP5gEbAzBehaMfOiiyhfTiFAS2N4THmYj86KrM+T0xHASRE2V
z2n18CL9YPQv6z0JaJmDYTuXF91Wen25PIoEh02+f6MN40VmU30fWj9S67WU
n1G3pd43QcfmhmNIMJRyvjRRlRfZnXVQWIwlAfygWaM/yIseTxB8/saRYHD9
pY42dR5c3zB1MSSSgIVtKco0hQd5Ktw8cugLCVTcDIKE7XiQ31jio2NfSdBU
ObvuIM2D3rwiEWRTqPzWBR/PLnCjDyOBRld/kMBtNTIu5wY3igvo/XYngwQX
pybfnqbhRsmyR9dtskjAOraooJV2CP30KwkLyCXBzaw3TIE7XKhReqW5gkD1
K3fFwyGBE22762LyrSR4f1cUlU2zI5PDh4/xrpCA2wvKctkYkTzSP01HJoHq
o9RMBed9iOnOW7RCIQHfh6/7YoYZUN7HLYOaNRIU555OQ9/3ov2H+t867FDr
+2JC2W9Ah0pYQtYbWMmQMkJ8Z927iw+VqKfLPUAGuiP6u//qdvBWmrvscexk
+OIdIZtZ8g/PGfBQ0pmLDIEt58xqM7bwNns074oIkoH/6xF9trJ1PN8mbZOr
JBnM3zxibQ0n4Uk8Sv33pMkge4M4l+Szgq9VdJi+JkOGDD5mycg5It7xyeju
cXnqfkktLJNNC/iL4YdYORTIkBMsdCL08jxeKPsK3z9FMoTf6cvu6Z7FN5CK
5buUydBA7OeuoZvGxx74rVqKJ8PMYMvD2rRJ/GNp8aspGBkSt7xPMdyZwAvb
Rj3wUCfDy1ssk5OEUbzL7ONYictk2FbOjZVt7MVr7/2edugKGeiJzjW+Nd34
Y6KTBTRXyaCux5e1p78T3252vatPhwwK0w+j0/xb8cleAWOVulT9a2yrKcpN
eLe4MuIPfTIcqumvShGux4uNSO3zMSJD0JxinqFnJX5724Lr0W0y3G7YjS3b
KMN38seIGBmToa4n+uNxg2L8N6WuU+dMyXArblUPCefj3Q2Z8DJmZLjTXlR3
Wycbr+uiqslvQQZBPtSSMZqBF490ubn3PhkstxJ1mFdT8Li8DAuyJTUeto/V
ZSoJ39s94zD8gAz1p1rm47Pj8EUxIzUkGzKIxu3oftP+iI+16OWltyPDXu7t
g1+1I/Dekq0Pee3J0HG489t+u1C85WpNhZQjGZZDtExuBYTgtUoIXGqPyfDk
cZzXx3vv8DI+uQ/0nclAwzjoK9fij+fU+kGwdiFDBNd31aRKF/zGwS/sHq5k
GBEcKm08ok8YHoq5F+ZGhnHB1KDYQF9CeWJ44Vd3Mrju0kb6LUQQkmzesJZ4
kiGkgPuslHk8IVDO5267Nxn+SDLqZn35RrDbep475UPVN7tRLXUrk6BT5cT4
14/K36gwcasuh8B3wzzryGsyvJWr2zAqLSXs8N2iV3hLhp1+o+VbRyoJExM6
hprvyCDez9FMe6CGkOaoRuMURgbJA3dzz91vIgQrKen5R5AhSe1c3tfmVsJj
WtmU6EgypHFV7WWQ7CCohB65Xh1NBgmWX92Fi90EYSPeL/2fqPxv/jkITPUS
6ETY/y59JkOu2cdTdYv9hOYsXDxXEjWfLZKmWPQX4U7HKOn+d6rfx0cHKw9N
EtQ+9Gk8TycDOYvs26AxRTh+ty3qXSYZRCyCFZSeThOWSaVQkEOGciXexJLZ
WYI7W2wwI4EMC3HzLzcXlwhxV2/LfG8hQ7uVX4xn2G+CD7euT3kbGfor/2uN
O7NKsBq93N/dQT0/EjQbxb2rhNOPlD3/9ZCBI+VwFifXGqEyiK9de4QM0/WT
x1PdNgjJ+hzHzMfI8I7d02+b7S/hlRCTy9MJMlTf7+v/nvCXcCP97+G4GSp/
LlOXAWGTMNXS/4i8TI3faX51tnGbEMVU7D1BIoOwybL0nPI/gtaFTxFdFDI8
cvf5PZPyj5BTfrc4d416H+gnF5103SFY/VNvTd4gQ226exrv8A5BQOn4eOQm
GaIsLD5k/rdLeJm9sNd1hwzDYuSLErO7BAVSM68NjgKB1o5ud/hxpQuSGZK3
aSmQ8Q6rSAJcaeyDEOwKHQWUJJzs9M1xpTrJTjpoLwX47sV53HmJK907qXfv
1D4KoHtGpKQ4XGnR4bMuwkwUeH9DvoS7GFdqd5vvNTsLBTgMKkbiOnGlIh+2
P9Hup0D8x/AbErO40t6ekczfByggq656KGEDV/qKo6Jqip0Cuc+MREh7aUrR
1cTenoNUvvtOTjgOmlLKa9/5Wi4KXJM5TF/KS1OaXG+5nc9NgQs4cudBIZpS
I3rNAym8FFj+97x/iYr3q0mKfOSngPz1G+zyAjSlFe77z7wWpMB+EaZn3Vw0
pY+LSRfcDlPAOkqOuZCZpvTERqfRwyMUOD1sVtX8D1c6LJ/70PgoBfS4JD5t
LuJKgx0iPa+KUqDO5nC4VC+uVCP9WRiIUcCZoSvxWgmudGPhVvLpkxS4zjZQ
px2LK/0uhgpFJChwMb16i8MNV2pqIdx8UIoCmownlQP0cKWc8bSjdKeo8Usf
vD6I40rrf02R/8hQwFTyeoT52i5B5mYKd788BYhqhOdmh3cJu5dkzWNUKLD4
KmWLWf8fIfaUxuYxLaqfnmWbjyL+EoY3LU8o2FAgJtnWPDGPTHhs1eEm+JAC
9r82P8QokQmsvUoddI+o8QcfDraVkggoi9W1y5ECzNwf8oWDVwhxltlN9q4U
uGs6fCyzdJFg3r1jlxZIgfpsh5tnbk4RtlWtqkJfU4DcWTuX6TBJCM/o4HZ9
S4GxcQvjo0EThOpXSeUXQyjU945+v3bLGOG4qibHTBQF3oWrX6huHSQs/IjI
Ff5G9Se6+z9Gj2aCN/8u475UChjPCXyUC28g8AdaGa+kUeeRRpzucn4tQctC
maE0gwJOE0U3ak5UENL5xg1u5VOgu1ujjXd/GuF8gOYPtUIKiMlY9oxoxhNG
/2TTiBdT4OnT522LUu8IbB1+qRulFBjWO8JvWxWOd/CX3I6opc7Pnwrj+C+5
eKY/Edde1FOg5KeY7hezQnyC2W6SRSMFeH5WaHxfL8F34juvyLVSQHEzTupO
VwXeOk05ga+dAl//eoTEmlTh9/B+WaPppEBeXzvnnd5qvPzq08/tPRSwnPvM
3+JVh2++O/47v48CB/8y2pfk1uPvtWle/DxAxUkE36TOBvyOSk6M3xAFCvpk
zh3rb8S/TxUkP/xFAV/vgfeDNU14aR7/c3qjFKAJlzK/H92Mr/MlfVAZp8a3
EkLvG7TgTX8bLh+dpEDo1wxW1+0W/IZplRrzNAVG/BpKMOp7+vkp8Rf/LNWv
rn/ehbg2/Pkg7meS8xRwl7v22uNWG34pSZUTv0iBn3ZOS1yRbfiwYpuMK0QK
hGjzEXDZbXilzghN4xVqf6PXD1ant+HH5sqm7cgUSDxcyjAV2Ib335339PhN
gc8JwhlT6m146UOcAsF/qPwahMuU4VZ8jyTKj1unwNqbSa1O31a8m7qVTtZf
yv8arvJ4LJsoan1TqAhRSmgjSVKk5u3SSllalCIqypZIlGSrKBUlyRLaSFJa
fJIwsmSplCxZX2Rfsj/bS+F7/pzfzNw599xz5s5AgFCBpL71D6R6JGKw4O8Y
+N07clnM9gf66p4bUjU5Bkmr3z9QDPvB1qtbtWN6DLryfu2x6PqB5B/O/UQI
EiC4vuDm3VMVKC9D/4iICAHl3DzV+hk/0clv9pQMh4CArZxNZW4/kUT77fBl
YgScV8oJCun/idL5Was2zCJgq5GtT8iFSnR4TkfJDgkCjul53deVq0ICyyVP
HJpNwDW7ADPRkir0fLPupMNcAu4YCKgcv1aNTPcfj/GWJsDHyOda9sEaFB/4
/kesHAH+6XZ/VJfVoq3RrU6p8gR4Cta3SKvUof60maI5CwhgLMyMsUY90m06
uom3mICcfnM3IadGVLWek7J4BQH5pZ2bAlxb0cU9WlvXqBHgrNIUj+x/oyV2
R1q2rCLAbUsFOiTXhlzDX8scX0PAoSstlpuvtyOxPwcvJ+oSYPk6J6b7Xhfi
Pn5+ZOUuArY8C3IMVBhAXZmVlJ4xAY/VPwg1DA2g0O9/w432ENBYLCZu9HkQ
NUyYlTqbE2C2avZh0zPDyNOCvy7NkoC4Be07r1qNopezjCS1nQi4/8x717gr
iVSijjoouRCwXseo42IhiWKUPQokXAn4QjdumiNLoSC9OK8edwL06aTnQhkU
mih6U1HjQYDY09t/lwnQ6KzZZ7VCTwKmbeNv9xrRyObUYHO8NwH/DV8jfv2i
Uc2ooN5NHwLstGQ5JfMZtNtPLuKCLwELjqs3tB5kUKHYqgF7fwJWb1SS5Nxj
kF7klh37AgkYd9tjuLCcQa+VDjzecoUAWTxLQUiIj5a9dJzQCGLH9elrE3T4
SLrw7usZIQRoW6im+tzhoxCTZDHqBgHblycYX/nAR9P12SfabxEgl2j3uqyJ
j87bV+RWhLH4r1Z4af3jo4HhDjl8h4Bgv40G8fLj6MQlvnvqXQIUjCfeDmmN
owaO5Lfoe2y8x84nZ20fR+YRysuC7xNwTrdjqvLAOCpZtCHAI5oA+dLcRSuP
jaPNL4wbbGMJ+MAxPzF8ahz9p2O7ziSOgJI06vQsp3Gknn8uTD+BgOxznBYr
dv7x7pCeFY8IkJ7bZFFiM47k6uINZJ8QsE2/3FNj3zgKO/EuTiiRgIIX2k3u
MI5Ehoqp4SQCROQc1M6rjSOfi41mzckExGwonF4sOY5GRIZffE0hoK8wfsrk
Dx85hAuLZKUSYOVhVtJVxEctC+Vtnr0i4MI/baYsio8OPNfIinhNwE/5x2sb
7fjoq7aBdOBbAr76D8v+U+cjgzyL067pBOR2XdwmNcCgLCPnkiMZBOiJxhz9
l8wgzV/+S3ZlEtAe+VTwsRWDko7d81mfxfqTG+Z9UJxBCwee16hkE6Ac1p10
AtNITLgyZBITsLjw9nXrVTTyv93V3v+J1bPItUHdHgpRChOb6wtY/xgdkduR
TKF2LdXR9GICGiL759SuppBlru7ux6UETNKm4dtpElXs3PMs7AsBG2TatIsK
SLSj+ti0zzcC3i3wqtgeTqJcG6/Djt8JSNRrRZ+Pk0i7/8Z/FhUEzI0nLNZv
INELr4eSWytZP3tcG74jSaKo0NKCRb9YPa/z5jR/JpCEPG+heB0B5j4B63AS
ga4mjnjx6wm4MWBhcOI6gSY0RX92NRJQn1Uxo+g0gdyzFdSreQSclCywqT1A
oO7tmkH5Lay/5KcW3dtCIOtKw5a03+x9MMNq0YgGgaqsD+nFtbP6nPlKp1OR
QEa9LhEhnQRY7C7edGoOgX4oGqx71E2AfeV+4qEwgfbtlat530uAAXdQu2Bi
DNUF//Es7ycgrM1lfwE5hqyz82U7BgjgiKem3RsdQ21D9zPHhwjYN+vKAw12
fErV5dDcUQI01vzwCCTG0J9DwF9OsP7+4njnKn8MuYfKxiKK9dNKDSN1AQJR
+f0bDzAElMaN8R1nEciH+tToPE7A03NRzLr5BJpSu3/p8l/WD9OjCQHLWX5s
nBVjJgkgbrduAz0Cid3bgl9PE1B5duN25z0ECi2VsSkWJOEN08CMniCQ1L++
qSZhEszd495/u0SgKK1Pj8ZESbBZZVn3J4pAC09GwkwxEkK8+9/vyCDQ41in
NqVZJAQ/10j9WU2gVCEZVZPZJCT0qeluVSDRGt2+Iru5JCyOj70ss4VEGS55
9j7SJGi7qWzvPkUiXOOY/FyOhNT3vQ+sc0lkOJO7M0+ehGtljS19fSQqQfN6
axaQEK9vNr1LgUI/k7GakBIJiZdWbjT1o1Cnt3Sa9QoSSlb47dI8TCOntB6T
c2okuAycWCkSSaOhttyhG6tIaA9LeGn6k0aMsYPWhzUkDD/zmZY2YdCsRbn/
SemRcLA9I1L6IB+tLTiZXbKLhL071ujkxE0g/5kfS7WcSZAIc9qyJGka9Z6R
TUWnSbC7vnWFJzWN9tacDTU+Q4KeFwjZqwpwlz5S32vvQcLJC9EFTzwFuF90
4hujfdj9Qd9OqcsJcmWOBQxO3STh6ZJdmxPMhbj+xU0V4mEkzImt0313Xojb
o66XLn+HhMpydfp0vBA3mxo5r32PPa93SVpxtxDX9tYJgVNxJIRfcnl6/Lww
t2wkr90jgQQnK719CrHCXO2DC4sDHrF4JipT9uQIc0WUa27EJpKwgnbbPHdK
mJuauX3e95dsPTzPx7n7inBlFJ9SDWkkuNaVKbk8EOH6XZ6q635DwtzJEc33
H0S45ns+xAtkkGAqVdqqPCLC/fhuXoBkJgnZcMFno7goV2W++/EFWSTszBCM
uLlMlEu1rVyuk0tCZN8LtaJDolybncFiBnkkLB/48vSRmyi37FVbv0k+W7+M
spuProlyH1x48MbhMwk98g6xxDtRrkgzfdezhJ2nxD5uLhHluhru97xcRgKh
cHvjvQZRLkhKbIwrJ0E/Z4fZvklRbqqH48KUHyTMvujb/EaSw51X/3ky4ycJ
ugIP8kQWcbi+SPl3QRUJmmeXuO1exeF2P/Ur/FHD8jUQ7uKvx+GaizUmNdWS
YBZxWitmG4f70XXD9d56EnZf1dG/Z8bhqlRHOFGNJNS0Ook6H+ZwQ/WGdws1
k2BdFjZ7/gkOl07YrTmnld1/VLkq0onDtRVOmavYRoLCp2flzW4cbpmjCLGy
g4TVs+N9Bjw5XO0fx36t7yJhyjnYMsebw41bhz8Y9pBAU+3t2y5xuCKxCg/M
+lh/VayPuurL4Z6Z8vK1/kOCqvz00Fl2XGdXZeM0yOY38slpFrt+LldBYP8w
G//zsn+X2XjG8seebB4lwfCoYnkJe97VsWTD5QQJgwlttjUsntzywY45FAlJ
jv+hZBYvlawTPE6TwHtU8UeXzUfz8qXlHXwSZi33HAli83WwKiwtn2DXN7dU
hrB8PF4/0ynzHwlKL0zktrB8Ncwxn/V4ioRR56mtibocrnR/1MsbAhSEi65p
e6vG4e7+3LznnBAFZ60Wedot4HCDHi4dshahYKbZjKuZMzlc7O1yZweHgopC
9chnjCiX3peupSVGgV5s8WqNTlGu4ww4JyxBQSljOW8oS5T7pO2azKAkBQ3b
vrsseSLKbcz5/r52DgX2/m9P1l8X5e5xt+K/mEdBDuQcLDUX5QYbP429J0vB
uds2RyhtUW7e0j59v/kUXNznKB89T5Sr1XDez3whBcalyTzVnyJcp//wYv1F
FExvPjQs+kqE+zRMJF9ViYLG9JO/jK6xfjGMEGJUKPi1MlKna70Il5+adj1B
nYJCoX+DA4HC3LXB5MrrGhT4c48bHzMT5jrbbvrqrkmB+O15r6QUhbm8eV8k
tmlT4DF2MEbxrRA337fzbv9GClT2bPl2r1CQe8N0YbyuEQVJdlujG19PowVj
IW8rHSj4sf7lZeV9fHTCKzym04kCP1dT06haBr3gRwcyLhT8jO//8IDt93rT
yeaL3CnIu5Lcf8iBRhYSxSOO3hR0/rK8+TWYROHLBdcK3KAgonVWZEnrCKp/
IaYw7xbLt+cS7SbXEaS0eq7g8jAK1oirKq0aH0av1ylV7r5LwYgfUhHSG0Ll
gM5Gx1IgP6Ba+19xP5phdfGdZioFhj5+H+6qdiLTlsBYg1cUbBFsac+z6EBR
x0MuH3hNwcJb2ZV2N9rRUsfovT7pFAz/kRdfQv1Ghl7vR4uzKRi1vf7FBjch
/zuja49+oyDB1LbRYqwClUiPK7h/p4ByGfdatfg7kowSELpaQcHl/Gjtu+Zf
UXz8nKqUagqkZJL3b/zyGX18sdqDbKIg+1SDhr1cBiKLnNJvDVDwdOT6Kzmj
DCyea3X40hAFf2fntw0XZWGVDBMBlxEK7mcqdSzVxtg8aa2pMcnq86GL0mqy
EL8KGu8T+0fB+1UNIpPW33CR759w/iQF3X/rn/NOfceNns26vdMUjKmfWabi
XIHFThYElwrTYPtxj8XR15X45PYbytfEaSh8at0Y4f0L+6JLZV6SNMjXyAjF
n6jFketd3U7OocHxiqWUjlEdLly2F2+bR8P67KcdU+INeDFH4bDwQhr+OSzb
etmBh2tLUsID1Wlwk/VbvnRjGx7Me6DrrsHul4n7dvduGxb5ENpiq0lD9sNP
LSq9bVj7ubvGFm0a3oW8Mkm+047vXNcrm9xIw6D8jG1EaQdODlB3G9xEw/0G
YzMk1YnzLijKNSMadoa+L46x7MQDDgL2uQY07Ju4M+bT1ol37Sqb9jGiYeFx
Y8O0pi5sC9nJzrtp+DH/Q/xW2W58Xu+VyRETGkaXu9g27OnGSSvD4zbupeHr
5Y2KE++7cc6SK4Zq+2lY1hN3P7CnG1fJe/bJW7D51v/ympTrwQIzLXX5ljTk
hB9zqnTrwfMFjVt6jtBQfXb8r2psD9Yc3xRcZ01Dj9QEYZffg7ePrtYotaGh
zI8jdaerB1v3KVVnHmPxFxZKJ4r14nNtUj7JJ9j4A1VZCWq9+GaDsHKUPQ32
Yk2Fvrt68ccvPWe8HGmoM7YTbA3oxRljxw5ZOdMQ/Fo8sye6F79d2LjF4DQN
2ibt69rSevGrbftXrjhDg8zaVqsvBb04xbV8rqQ7Da72E7MfVvfipKjt42Nn
aQgYXaV5tKMXP/qU11Z/joZr7Wx3He3FD3p1v+Z50VBukK4T8a8XR0m9S0+6
QEOsAtMszOnDEfrqcTcv0rDCU/vCIck+HGaXeNX9Eg0frKzbbkr34ZBQxdMH
/WgIbzw9GSfbh4Pe3z+wOYAGYsLqVYhcHw5smY1ULtOwpFS5wpSd950Rskzs
Kg1HjDJ3DEj1YW8twdlDQTR03pIibST68LnDPnT1NRqEYldlJYn04TNXiJaP
ITTQPv/O5Uz0YueXp0sf3aTh7yZfsSdDvfhUTdeb4FAaDnU/Pbj/dy8+MWkT
43KbBtMgxy0/K3qxzfL6wL3h7PlLihNlcS8+bLbXSTeC1cvnt/bKKb34gPfX
vYsiabjoo2o3Gt6LzZ9s1ReOouGMiWzg1Qu9eM/XXJW+aLZ+O/3jf1n14p3E
evGKWBosPQ7GdqFebKj4hsiIo6Gm/v6hd4t6MXf7St6DBBr6g3SyNvztwfpn
nnwOfETDUKB6/LnaHrwhekHaqSc0KNe5dZ5804NX90n4az+jYUNO2bITR3rw
Sulrp+Sf0/DwaPlvB40evHTTtOlUCsv/1emrC/51Y8WwUaWvr9j4gTUc/8hu
PGttbcHxDBoyTh2JFXrRhTlHzFJ3ZtIgYvhXS8exCwteLYtYnUVD0ditLMFl
XZhfk203nkMDTNwN5cZ04h7vR6J3i2hoKdOrFr7TgdufyA+dL6bBb0fwSP7e
Dtzy9W6tdSkNiretxTzkOnCtYtDzld9oeP9EPO32s3ZctX3yzuzvNLwMvOfb
59aOv585703+oKHKjFMut7kdf853NMqvomFLp4R7aUMbzu9rW5tcQ8OVXPMZ
+i/bcI601YLQWhr6UlsTj/q34XR7kz+HGmnIHeZ6RKm14Sdi2mHDbTT4qCbN
7Iz4jVMbXXKnOmhoLHQ+q3rmN8549eyPZDcNyXyT3rm7f+MycwVjjX4atjs1
GXyb+RtXqey/uGmA1esN3+uida2YR4amGA+x+hw5uvxSQiseiRGY4TTG4t93
MH3pulY84ay/wZuk4c3tlubVQq1YBHmevE6z9Z20V+6tbsGz57yOjOKzfIGK
IjelBcu39RQ9m6Ahgm/quiCgBav8p0xk/GPrUaya4WDZgjWCrVQ+T9EgZtRw
Z65OCwa1isB2IQYOU2VXlMaasfFfsbejIgy02nrWH6lpxge+G7YKzGAgRbhj
S3xWM7Z55Dt77kwGfC6bWP542Iwdz2YiJXEG5H0G8puuNWOPrSOnNSUZ2HWb
L//GvRn7yqrHozkMfLdJnda2bsbhHxMmrOYx0PehjaJ1m/GDW3VqLrIMiF2p
3yqxshknHZU67DOfgTu3DiX4KjTj12t2h9xQYMDAK/qJtkQzzhIM/hCzkIH2
1p/D8gLNuLA6r/v5Igb0Tm9esYDi4fJnfNkPSgxwcqR7lvxh+8EF7e0lygxI
uYb+mN/Ow7+NTnv+UmVgkWq7b18DD/cvTE7sXMaw/XvP3cAqHiYHW6uIFQzs
WSzysvQbD099UhASVmeATjJwelHMw2IR+9dKazDwXzpymZvPw9L2YceUNdl8
e7XMe7J5WHFD6R0tLQa8u/d/kM/kYa1G/SFTHQZyP4nfWJ/Gw/qvPBfZbGD5
5klp0yk8vM3/9R5XPQYSt6k35iTxsKl57yVffQZsY8OWnH3Mw5YqKi9vbWbA
/JJnkkA8D58grRofcBnYfGu+qEU0D58uuT8zFRjocXrTZhnBw+djKvQ+GjIg
k+XZQIfycKDzTMeybQzckHt8S+E6D9/cvDW6bgfDvl+do18G8nDkbL+S7l0M
WF0Xj4++yMMPf2dSlDED0JSrV3aWh1PSR5aKmjAQUJgpsdKJh9OD1A/ImDHQ
2Lz2wxNbHs49aH9VdS9b/x+n6pQseLhk5cN07f0M/F13WyLMiId/TtS1GVgw
YPT2N1W9mYcby6Wk9h5ioKQjSrtVk4c7H+6GY4cZ2ODWdzxWiYeH3IPd3KwY
sCHmqg7O5mG+4aeH/kcZEJLaIVv8rwkLyY5/D7NloNuxoE68rwlL9GhPxh9n
oCIuZ+ar6ia85FayVc5JBgpk52xMTGzCE5VfjZ47MBBpdORg6s0mXC0/rHvP
iYEniyf28N2a8CvbecsDXBg4sss079L+JnwtWVfGxZWB1T6Zu1XXN+Fjg1ZC
h9wYeOYQEdUs04T1dQJHDM+yevxsALFjjXiwoKx8gRern5jY9RXPG3GJ2GA2
5wKL11vw8/KARvzYTOrFmDcDCyNzNugfaMQHmg8Hf/VlIGrvM1MzpgFrLvU/
l+nPAHU4coNmcQOewX5bnwYyEOR6IORqeAPO5vcjnyAGcq6WDO1WasCRW+Zo
nLrG8jOouyO+vR6fubZuwb4QBsS1xkMXJdZjZRlfWi2UxTu739V1YT0OWSP5
puEeA4p71GIre2rxifNrE4rvMzDf72YXL7IWb8IWt95FMzD9zO+rNdTiIeOH
DjfiGCg1eufRH/ELW5xas2RjIgOxxWfLw1bUYM20/bOXPWPgy+Nrrre/VGMx
8sK/uc9ZvRhZ/7Rzrsa5l/Pre1MZcHBtG85NqcIqCXvvxqQzIDl8fvlFhUo8
Un1OiF/AQIczr2vTy2/4pkFWZ+ZvBoY3qe4itXNx5ojwTF47A1qSm+yNzLNx
+yOz1YJdDNivK11m5paF9ae6vXb3MaBT/HGJ938ZuD9bdsbvUdavDX0HlD+k
Yjnn46tESQY0n+uZXFj4HBsqpJmp0wyYbDz52vp6In5wYVuM5wR7P7gleTYM
x2BjnXNqM4X5oBOQ0v9lvx0635FnoinKh74h08YV86+gpxGzPPbP4MPdrSmL
HdTvoImRJ9kJ4nxAS0tDq4/Go9S0n7u1ZfggJKP1/cX+VFRrreh+SI4P586n
BL/QTUNCEo6RvvJ8oNxelbeIvkVHnKd5JYp8MEv4r020IB3NWqF5xmoZH/wU
3lqblX9AG2ovRgSu4MNtb9tRMyYLnQguznymxocRk7dJW+WzUXaH9fTwaj5I
yH5s5evnou6IFFVZLT742KUn6mzGSNqQ3KmvzYfHbRVTh7TzkPPjW+FBG/jg
v3xizOjfJxRlVpfxQo8P5NKl9l8c8lHhlErDD30+6L98WGv1LR8NpZ2ZJDaz
+U3+a81eWYAWHM1WVtjCB3UPsznFAQVohwRnB9eAD2uOJxOWPwuQR85eZ7ut
fLigLK1osaAQPXROuB2ynQ9rZyXOjzlaiL4q9KWn7eTDDQ8nL4EHhYgu06mr
MuJD2juvz6crCpGKd+BfZjcfyhbX38uZLESmK8qVFpnyYabUE49vS4uQT+38
bYbmfEho/T3ss60IJQfbOTrs48ObtucPUqyLUJXOm9DQA3w4c4YjtM61CE11
TLx9d5APnGaJ93yvIqR+b8evWks+PAv6Zlh/vggdNIwY/3uExZu7T/+tWxG6
Mtq8SPkoH1Kb0tVtjxWh14/VDHfY8sF547+nRbuKUKOZ1ymX43zoZH8JuSuL
EGc6/2a4HR92SIY6rBAoQtqvJd68P8mH3LVEZcePQmRz1LK60YEPnqNBAj8j
C9FNiSRm2okPDxL3Xvm6txD9DxOYiWE=
                "]]}, "Charting`Private`Tag#1"]}}, {}}, <|
          "HighlightElements" -> <|
            "Label" -> {"XYLabel"}, "Ball" -> {"InterpolatedBall"}|>, 
           "LayoutOptions" -> <|
            "PanelPlotLayout" -> <||>, "PlotRange" -> {All, All}, 
             "Frame" -> {{True, True}, {True, True}}, "AxesOrigin" -> {0, 0}, 
             "ImageSize" -> {360, 360/GoldenRatio}, "Axes" -> {True, True}, 
             "LabelStyle" -> {FontSize -> 12}, "AspectRatio" -> 
             GoldenRatio^(-1), "DefaultStyle" -> {
               Directive[
                Opacity[1.], 
                RGBColor[0.922526, 0.385626, 0.209179], 
                AbsoluteThickness[2]]}, 
             "HighlightLabelingFunctions" -> <|"CoordinatesToolOptions" -> ({
                 (Identity[#]& )[
                  Part[#, 1]], 
                 (Identity[#]& )[
                  Part[#, 2]]}& ), 
               "ScalingFunctions" -> {{Identity, Identity}, {
                 Identity, Identity}}|>, "Primitives" -> {}, "GCFlag" -> 
             False|>, 
           "Meta" -> <|
            "DefaultHighlight" -> {"Dynamic", None}, "Index" -> {}, 
             "Function" -> Plot, "GroupHighlight" -> False|>|>]]& )[<|
         "HighlightElements" -> <|
           "Label" -> {"XYLabel"}, "Ball" -> {"InterpolatedBall"}|>, 
          "LayoutOptions" -> <|
           "PanelPlotLayout" -> <||>, "PlotRange" -> {All, All}, 
            "Frame" -> {{True, True}, {True, True}}, "AxesOrigin" -> {0, 0}, 
            "ImageSize" -> {360, 360/GoldenRatio}, "Axes" -> {True, True}, 
            "LabelStyle" -> {FontSize -> 12}, "AspectRatio" -> 
            GoldenRatio^(-1), "DefaultStyle" -> {
              Directive[
               Opacity[1.], 
               RGBColor[0.922526, 0.385626, 0.209179], 
               AbsoluteThickness[2]]}, 
            "HighlightLabelingFunctions" -> <|"CoordinatesToolOptions" -> ({
                (Identity[#]& )[
                 Part[#, 1]], 
                (Identity[#]& )[
                 Part[#, 2]]}& ), 
              "ScalingFunctions" -> {{Identity, Identity}, {
                Identity, Identity}}|>, "Primitives" -> {}, "GCFlag" -> 
            False|>, 
          "Meta" -> <|
           "DefaultHighlight" -> {"Dynamic", None}, "Index" -> {}, "Function" -> 
            Plot, "GroupHighlight" -> False|>|>], 
        ImageSizeCache -> {{4.503599627370496*^15, -4.503599627370496*^15}, {
         4.503599627370496*^15, -4.503599627370496*^15}}], Selectable -> 
       False]}, 
     Annotation[{{{{}, {}, 
         Annotation[{
           Directive[
            Opacity[1.], 
            RGBColor[0.24, 0.6, 0.8], 
            AbsoluteThickness[2]], 
           Line[CompressedData["
1:eJxFz1tIkwEUB/CVoWlGUUoaipqJF1JsjT30YDnCMi3DyEvqvGVzTiZilnZR
sSQvJWtCb6aiVvCRiuGWttBYtWaJeJupUzf9dtN9zk3ntVwFdc6Bw5/fy/lz
fDLyYrN202i0S3/2b8rq/YxacdoZ2r8pP8QXbBFhZ//bmD7cISYug5uq9oQ/
J9jge/WeVRUEH5ztHxT8gCgBp+aG2oqIWvBk7Sn9beIF2Cr8pSas7WAtJR2S
fxCDn7VED0oTe8Fx/RJO7oAULFZLJLdeycCDrgfqnEa/gR0OS+/4UoNgeXyH
2/TsEJjHCGDmWUbwnsolrE89Bq7Lpw/EysbB/Qc3PU4oJsBEKSP+08cpsP6n
W2yzYhrcxQ4Zlapnwa4XkhuHSBV4R2cV3aDUYIlJzoon58CvSywhlGkerCx9
O9O8RoI1+ja7nkUN2GNip7LAqgUHnKx6+ITSge9vE+FfVHrsj/ZNa9YbwNfs
x1ZmZxbAExFTul7DIrh1s7ihz2QER7hc/e5NUvifqCzxOLUE7u7VJz0mTeCR
+lVBBW8ZnOrlddzdhFaMavOVXDOYHPiRZ15CK7c4AUyeBbyRJmXt06AJp8j9
dO4KOFLPE1aS6BLHbllozip4PHOYzaXQRy2VHUMcK3hVyu2sMaK75Tp+YfYa
uGkv/alJjfaueZn0PmsdXB3+jhSp0KJlO0flHHquISZ4lwZ9ekdbGGVAL/S4
OqjM6IuMgkBHuw2wk38IP8kPzVQUC8v80RkVn0Wtgeie+WSbKRid01gjeMRE
97sbOt+cR699ZYwPR6KPFZVtr0eh7yqOnGNdQQfVRYwpEtBxLOHm9nV0uXna
0ycFPRlTeJOXjra39VULMtH0Nuf2riw0OyVhZJKDrnZuWbdx0b8BCMlbug==

            "]]}, "Charting`Private`Tag#1"], 
         Annotation[{
           Directive[
            Opacity[1.], 
            RGBColor[0.95, 0.627, 0.1425], 
            AbsoluteThickness[2]], 
           Line[CompressedData["
1:eJwUl3k81F8Xx8eWJSVCtmyhhRBCmPs9aLMlsiVJpeyyh0qULCWUROUnSSoi
S5ZoZKvs+77vy5gZMyNryjPPX/M6r3vmnPN5n3Pv916pKzfMrzHjcLgENhzu
/7+//pMlzZQ4YK2KN83eeZOwe3ye8RvZCDaP3fY+pUzCSJc78kqyz8BZvi7S
CXUSZjxczP0VZw00p1wpE00S9iaaVfd5tj0EeDdieQz7j8jHsmPyV4HQaZXj
yLDlaK0WH3BOcC6T/VarBgk7+2uFItjjCjI/5OxFGPat//ZGP8j2hP3CPv5W
jPidx9J5g8Ebbuq+aHt4lITNZRTZH5H3BSlmKfMyNRK2+9bQ2mvcTZA1dqja
qUrCnPcfOnwnOwRYioxHnyqRMKxeHC9iFArHbkUZflIkYQ0hHyb9IQwK7196
UX2YhI3Olysflr8Pn/dll07LkzCuyomGV7hIIK8XN7MeIGGX3JW3ArNjYf8x
3kspEiSMKFX2ristDp554BtDxElY2YKUnJBRPFimcF6+uJeEnXiT3eQLT0Cy
3rN3pygJs+X+LiwvnwDmmZIRuoIk7MHEdOELXBLUOvbm928nYYaEQ5GnbiVB
2dD2S4FcJGxX8g3b5eUkiLykasHHScJemqzjzBaS4eUS1quxjYTllXKf4eh5
CVFTSSGncCRsIFZ1LiA7FfgDA+JclxYw9Zx0twDl1xBQ7LIWT1vAEhp5F/2L
XoPAPYkneYsLmBzrWnDZpTSox6jkgYUFbAR6wr66vAHvGNrb/skFzLTsaVzJ
nbfwV2JW1rljAQsxMDTTqHwLpmq/gwTaFrBPfUy7S5gz4BkyPlfWvIBxrHo9
L47MgPcdBCli3QJWqWr6X9GTd/Akra51pGIBO5KzPbvw3XuYf+tdjPu4gDno
1Lirzr2Hsu4zZXsyF7DYxmDFwkMfAFd/By/zdgEjzs/nF3z+AOR01SN7/1vA
0uXqSvO/foQN+739D+MXsN1p4T8/N2eDV9FYr6r/AqanpBOltOsT1HWpaz3x
XsC8KpYMPpt/grCHLZ/HPRawpqErzbm9n8Ds3YLchesLWLiwblfOeA4sfT0S
nm21gC0//TuevfwZQhw9X7xUW8C4R8Iqx4XzQEOSHHZZeQFLpbPGkzXzoL7m
zQcRhQWsSnS7EtvNPKAIFmy/uo+h33OPh9pSHry2ff7uFO8ClsinPP90IR9S
rMfEtYlETG5/YWkqVwHs6w05zDdNxEq11aOyDhbAR5JhY98oERty1Nlf7VQA
Hbxxa6rdREy65PQ12mQB3H6d9FvsOxHLu3B53HSoEP6aEFvj4oiYntdU3oU/
haAxLRtuEE3EusKdQp1EvoBI/1j14j0itprjIXHX5gvs6I8XZAogYggXfDG3
6wvoL255HrlAxBoznvZzNxcBS/6oxSspImb3VeCjEKkIIikUJzYRIkZpTg6U
2V4MsSvJ3234iBjfauoeHYNi0NDMuFrGTMRsDLIt3X4UwxuTU3FXJ+axGXJN
ez2hBLzjmWv3/jePVe0q+3psqAT8f71LUn42j6Wo5r35uFECcweTjA89msfM
glK8ozVKQaly7FF74Dz2jdWf1yC/FN6Ten/Nm89jT0TlzOoyvoJcUd8MP/M8
5o7EjmnWfAXfOz//3Fmdw05e5pP6MP4VmERxLQ2kOWwz8x81UrwMqNediTt7
57DrKr3xp5LL4LRlU6N21hymYxDV9vNROWiyHjfCGc1hgu4hpepZ5ZBRGBUV
h+YwWqxfWmZdOejzuRZtHZnDMrscvCLYvoHGPVfde0JzGK/DsV0n734D3C4t
Fu6pWWwmgGj6w4cAYgq97rv9Z7EnGcatNee/g/1vu4EjITOYuY3Jvrrg75DR
wi6m7T6D8XGfudn06js86UrFi9nOYE99TSW6h7/D2uQ24etHZzBDqY8aS8qV
4Ob0TVOIOI0ZU7MjWYsqIV4jr23LaBozjc3fv59QBTyKxasF9ElMeS7f7GNz
FTR9iPCbGJzEdukV3JIfqYJPz6W9KbWTWNtyQavSVhXUDbdZ/Pd8Ejt78ctN
Td1qECo+0+agOYmZK5T8MvhRDY2oLLPffwKzavjm5N5cA35A1tk+NIZ9adgV
3TVUA7W6nUo3asYw3kbHLB1SDZT3NMdVZ41hTY3cZO7ttYAJ/e0+FjSG6TXb
+eScroV+2m/PYIExTLFt8zalphbsftoPPkkawbb16Dz1KvsBo8d8PFedBjHH
nvjCvvofcHi7xPZltUGsqmeqC/p/wMuVaL91pkHsdm/MHt61H/AjInJMNGUA
o/cNpeQf/QnDlH73hbZ+bGTw9nt63k/4Kxpt3onvw0rGv33ze/8LFqYeRRsf
7saiDgny7y/9BZ09BRUx612Yje8Nt/66X3BkDz6W6WcXtsYqLYKIv6DtU/rG
40tdmNaByJvsh+vA4+2AwbnETozgaabysqAOHvkEKEZyd2CxJVnRxjV1cM0u
HL0Yasfscazj/zrroNjEhET91I79e1Icd3W5DlSLnz3yO9OOQZEoWUGzHsyq
KeMTz9qwmj/T778T6uHUf41eC5dasGfHsS3vlno4/s9vnzdnC+b4ONlKZrQe
Bp7NDjwvbMZYJYzYonENcJf4JOEHZzN2Ui/virl+AyDR7HO1hEasPip473Rd
A3TVnr9bfbweaxXgSeDqaoQgE9sDam21WO30mxXPqUbIUu/ly4irxUqL1Gw7
fzfCUGXfowLTWizd0lYqRaAJaFjb5Y/tNVhA4rvPh62boDjnet/iUDW2V0Cn
6exAE1guFJ223lWF8U23KBURm+C6ga2MW38ltq3ocoLwnybwfSZ7ZvfbSoxq
EWk7IdoMNw5tWezVrMRqn3XM+V5sBiW7P/O4jgrMjd+FLWmsGUgfmo18G8ox
h6k/zn+ozVDlRbI09yzHLL7ENl1iaoE5TYefOrvLMWTxJeGAdAvMF3MPyjuU
YXzPtqTKrrbAoUf7HbS2fcW+7n6Ohmda4OhKabxBWDGWO3kgXXe1Ba6n8Jyd
VyvG0gvL2TLZW2HUn2TpO1+ExZwbb/I80ApVTmbFeMsizCFB4QLOtRWkFBQy
vTS+YOy7a27uI7fCoOL+QzdlCrDg6I8dHput4NXqxbs4n4+tbP0SHGJrA/N/
uV8F8vIx54BcbzmBNliTO5/ujPIx46u39pertsG+Wzd8V67kYQJ4gYQprzaY
47qn8+hZDnYmMKoyOrANlIK1nBpUc7Cowj9kxdA2eBkY7aPa9QnbODhxOiiu
DaZ4KeUBQp+wEcHP/3bktkGhQkOie24Wlkk97aqx0AZ0Ibm7d3Z8wEblvyUN
0dug7Z7BIzrhPSbkpPQjbKMNKoaMLK/ceI89HBaQbOJsB06PXqP93ZnYjYaJ
bocD7SDIGsf9J/sdpplxW/fhtXbApZ3iCQl/i3mPLnoqebTDkvJqn4P+WyxL
5GpKl187zJ1MGOBneYuJPTFYFQ9vB56C+N8z4ekYLkQwpzC9HQIOFFjQnrzB
6q3zhIZH22G2x1QDe/0a09GQu7x/rh2Oex6/IKrwGssVTPnoTW0HufyaiNiy
VOxZd6TWNqYO+NJrQpcZ+g+zP3fJTkm6A+ztlWXvHUnB6Gd2poU5doCehLnX
Z8kXmKNi+Fyjewd4bkrWvK1Nxnp3bCgL+ncA9pn55bhLMvataboq60EH6B40
Cj5QmoRFGBImOzM7wHWDnOl69TkmctJ9v9x8B6gltnso0RKwGNmJG160DkhU
TVyuf5+AbbHalJatd0BnreSgx6UEbKpG38CUqxN0H2g417Q/xXJ1Rd0C5Tsh
c+tfpF71E0wP35Db4NEJvIv2Vwxex2FfxGCVP6AT0iJTpAIPxWH7N4uwSyGd
cOSvRtjZkliMu/xN21JsJ/BhW9kz3Y+xHs0gulheJ+w7dSqUXS4Gc1M7oH6D
3gm0H4+ML+yIxsRmTwUrbHQClynHg6ziKKzlhVPFPFMXxONXbaUvR2HKW5kn
HXm74MkHubHbXyOx3/Wy1ueVGev7G1753ozAQi7tC9T37IKUFLUJvGw4psSn
/w0X0AWv7W4JXx69j43VXsFV3OmC/PC6RL+X9zH9Q+lRmo+7ILt8IPvS7vsY
x7Lki8OfuuDrrHgqhece9uSheNkeYhf4HEpuvXQklKEf/euidUGquZUQRr+L
/V68qPd0vQsu+Vx8q3f/LmZl+V8DN2c3CArHtFV+DMFEJMUGmQ50g1BFMHUn
xx0so0h4c+FaNwQq5ZMa2YIxS+dj8NGjG064FG0/mR2EbRM9H37dvxtChH2U
1s2CMJfQZO7x8G5YS4rvWE8PxBSN9uztedsNkglCwUvmN7GSMX5UOd4Nj9zi
6l1n/bANK7Moq/lueGCj8o0rzQ9DzY87SNRuaGt6uPe/835Y7ddtTsK4HtjN
vMj+uNUX63i6Fucj3gOPi/qj9X76YJTjQ+MyF3oAO/BX1HPIC1MpF1Iov9ID
NS6hLK3pXpj/EcsAM9cekL2QqfzbxQvb3NvCFRLUA2fQThWm5RsY1+p31d6k
HlhV+8tSetoTk/349kF0Vw+0ci0QOFXcMGeJsVaJoR7Yt2j0jqPbFfuUKCZS
PNkDt/v07x8PcsVU7iXmTtB7QMSPv/DKDxcMLkT2avP2Qp8m85E6N2fMbofb
QYpJL3wIa3NrI1/D0u6/9w237IXuTLV9v9KvYZPrkwSRi72A+j7OE2yuYa4z
duan3HvhSMXKn/9+OWKB38/cSnvYCxr18qgl7yqW4K3SbP6rFzQPFXrI517G
dsV4q8S29kJTicSOaPfLWExmXlJ9by9kFJNS+uUvYxGDildgrheEtOROnMxx
wIJPyK8e5uyDMSKkjvlfwhyEZaQ4jfpAwizXzuHvBWxY9WrE8XN9wPl3zwuP
xAuY7Zn0hbsX+uDGtTj/TcULmMV9yeIVtz54+l+kQvR1W+wUWcxoKqYPNHQc
uWpmbDDFKgH/7y194DeikWyw3wrLHrQY2OjpAxvznX1/uyyxAysJmPpoHxD5
HryZvG+JScvzceUs9oFXsA7xyLQFJpC48/XLXf2gR9AeulR0Dtt0Zq/3N++H
A88xsTtRZljQ/ZOK+bb9sH3jYqj1KTNs5b8HCaQr/XBJc8/8PnYzjNrBYn/V
tx/S37vGh0efxSZ1cEtnn/XD8p6xbDYVU6xh17qYQk8/vD6pfci+0giL+Dd+
Z2CY4e/vGS/gYITpkhpGoqb7ITL2aooIkxFW+islbfp3P6h/bBHcPGmIZYaA
zOvdAzDWWPP5zfhp7B4pUp7PbACmT+NXe8+cxNCAV0ylzQDwns577MV0Elv/
dZ7s6TAAynwnbgkUncC83sp/brwxANxyseb+Eicwe9tWlQexA2D4JNTuMO44
plUnqLXWOAAeDUqK8RRdbKVo62Vm5wCITNi4WubpYvlv5/5YDA5AlW77d7qP
LnbgbhkhnzgANTnbJj5uACaobq/rxjkIZtc6TUp2A0Z/++70yMlBuBT6KZ7Y
qYPlPon9GHNmEG53TXGO3NDBXO7e5NK2GgTjR/vwCjt0sDFbg6aka4Mwt9+C
+aeRNtbCSzY1Cx+EdbB859d3DMu+q2ZdWzUItby84UvyGlgar2TnnoZBWOU5
x9HRpY49e7vd1K1jENhTBu3WQtSxkF8TJ/kmB4E3I5Wbs/coZs7zRN2BdQj8
k9rCChPVsI1UssDmySEoT3G1u2Kggi0q9z8xNR0CV9W6a2msKthUde2Ot9ZD
ENPsUD9WeQRrmXnFZug8BJ5cASo2OkewdEXD5aToIfjjRw8lIGXMsCKzS7Vp
CO4lXeJdGlLAsLNPz0Z2DUEqrdXKzUsBU5u40zQwNARquRW1QWwKmPg2y9ow
8hCos1Ib9dXkMboJy5fWncNwNT0t7O/bg9iL4UsJbmbDYDXtZHzklxwWe8OI
5/v5YXAaeMgR6S2H3WPSeMR3ZRhWo+3GxPfKYe6yO+9/9RmG7yQ+ZpZAWQw8
vvmwPxsGprljpRI6MtjcppD5255hsDmie7F2XQq7YS7V1ToyDNry1devlkhh
K+8PWm3ODMPm463WVX8pjO2clq3l6jDsFFhgX1qWxKQ/XrjCLjQCaQOy6x04
SeyCZaqP2/kRaL5B3fc4RAybyMr8nXR5BGJYnG0sBcQwV9zngFqXEZgx8u1I
zxHFArO/B+8NHoHudw8PlkyIYM+Yxu+1vhyBUwoZVw/YC2MtOfsSVIdGQEJg
LS4qURCzZFEQcJgageWEx6uyeoLYkI1aUgxphHHf9ZZfWxTAFlhOvJreHAFi
xIsfB0wFMA7b62+T9o6CqvWDy9qi/Jjeto+Ff+xHIerAjVavGV6s/kL+0QNO
ozBvSVqzzeDFzuZ/LbG4MQpcHWy0Y1d5sUt2DeU5d0cBexZR+mtyF3a7YKHm
Utoo6LwRORQ0yoMV2St21YyPQlXLCddDDtxYcOSY2dX5UTheLvLR9d92DPKe
tjLTRsGiIe/X5n/bsZnQW9OSuDEYfZX7m2WcC/PpGB27xDMGy3u7dUUDOLFo
/w+9w4fHQJKvA4vo24aRosOe5xwZg6uTfc/bordhZ1JtLe8cHQPFbXZTh3S2
Yfy/uDvF8GMgm11cjctgw9KEvFsuGI+B3+V++ca7rFhp+bEf/a5j8H3Gi7vY
kRkTbeML/+g5BixyWzutZJmxkKkFvSCfMbC/a0ttm2HCju9IrRQKHoOnp/fU
G7kzYa32zN+so8fgUS5Oji0Mh80wNRZ0vx+DBGGLJo7Uv8hAMMP7XfYY6IoY
ok2Nv+jToTvK/p/H4PzJJzvOdm4in3NKufwlY5DZFOe8becm+peR8PHczzH4
dLw47nDCBhI4bZfWPjUGzTh50uW+VfQst5i0NDcGxq+4S83uriJ+Ad5jguQx
kImZkI/bz7AnfrTbLo/BK8n0V2O3VhDfbSWWKbZx+D1GibFTXUa78pivr8iN
g6hkkV5ePx3FC14sEJIfB7X8435mCXTEc6fkn5bSOKRbvY1dMaGjnYbuSXc1
xqEg06tU+ycN7ZjqruM4PQ47H88w362mIi6hj/KiLuPwgJL0baKZjB6GsATi
PcbhYMSIUJ49GXFOX6y95D0Ox36GSYrSSIijgO9iRtA45P94n5QjQkLsxrdj
Dz8ch6GjKYPMoUTEGmpKw7LH4XOerGJb3CwKn/mIv/J5HMhI5tS0xixiMWF9
GF44Dk9nkyn64zOIWeSrdH35ODwUtAyo05hBTF+kLcybxoG/U+GUzdIU+je7
XOxIHoeyNwWFd9Mm0F5N2TCgjcNM9s7TsZcmkE6UhZHY8jjwaHtWhEpMoOAD
haOdm+OgdJQ5ljV9HK04e3Hoc0/AwwK2K4r5Y4gyTzwvJT8B6dflvO4Rh9EO
LRGZv4oTcAA8qg7eG0YKDw0ofSoT8Cmq7QoSHUauhz7ci9eagBPmpNQUsyE0
43ote8tgAtY1A7U/tAyg4YXRzWHnCTAbGfrbzdaHNrV5fn11n4Bf+nP2wgW9
SCQGPUn0moCynzxqIZd6kY3Cf7ImgYx4uwr1XxB6UJe77ZlvkRMg1C0m+DOi
GzWRu16/zJwAOeuc/ecMO9ECntU1IIvx//xcAVH2TsQVq6pmnjsB1x/EfWqu
7UCnFZ/WcRZPgOnEIZspvQ5U62lKC/wxAR7BTngfg3b0bbFez3pqAsj6WMaV
Py1o7UnwywdzE2D9ZO5QREQLUlOTpxeSJkCjUT3cZXcLyg6MebNrmRG/vzf9
nEozeslkimtgm4SsIz90aPcb0c3dXQSd/ZPwzWn3aSWvOlRQFC7gJj8JR71f
Jmzjr0MU66MeL5QmYbRs773DX3+h6ynPxVY0JuGn8j0rS/ZfyEL2/K3PpydB
/eLNl66FP5CKxoimtCsjXkTyeMnJGuTZHxt/1nMSSkkaHcf/VaOsW9hciM8k
JB15fGKquBpJVaYlDQYz4g2oOZyQr0a7DK6uPHvEWMcHCf2RqELGC7vP1MRN
Qs7huvaI0UoU+bj2HS1hEvYxh1/beF2J/rXLWp5JmYTsgb119/dVIrLtXCF7
ziTE31J9ecG1Ah34m7xdPX8SzNvMzuSuEpDja4OrjkWTYHqiUPB7BAENTWbx
VREm4fbQYfO/H7+hBncP7+CWSRDvfuC/l7UcfQihK5IXJ6EyeTzID1eKcu7l
c3L8noS2Kg+hzvclqCDCa0p6bRJ+fT/W5nG2BJXHUl7Y4KZguCMsTvtdMWpJ
JbLW7pqCWyzU0C92RWi5YmLg5ZEpcPlad3YbSyHaqH5TVHR0CryvGz4u/laA
/v10iG87NgUNnOXpnjcLEEfryIltelOgR9GNm1rMR2KjA3ne5lMwY9xJcSXl
Ib2tjojTvlMQ0sXDvCmRi06xPL189eYUkH/oL+nm5SBjdjOdkFtTEPTvTqG8
Xg6y5GmlFd6fglfvfPZ0un5CzhKNdhLPpqDghm1WU0sWisNqVFa+TMEoP+/U
8aH36Jn+vR28X6eAtSE4ky38PUo+pTsnT5iC76fTeLkPv0fppt//u/xjCiRZ
Ymw67mWi4kvlHM3dDD27pqZf67xDQ3cLR96uMPRUr41LzqSjUI9TGoEbU3C4
wnVqNCMdyVwYjDP+NwXy5xK+PHBMR+7qLLrLbNPQd4v/zs2ZN+gvyfztSYFp
mJVRmIv7nYbEbelO86rTEHa7ZGLBPRVVn4qoJGhMg7mV4TUSSyq6flRE+Kn2
NGjTs2+dTvkP5e7Sa9DSnwbOrqXxlbYUhP16ohBjPg2ySnfPxxi+Qg5qR2iK
3tPQtFr98fLdZMQq/cOAxX8aBNLuDpfKJ6MPPOfTewOnoVEn/6Z+fxKiEkPP
hYZOwzH3FJkhjSQU9qatqD1uGpTOFhy/zfwcpe/0CvbLnYZvif0VIXUJ6OQm
S+fpgmmodS32u/IgARHnk+T3Fk+DXNKnd+L6CUj1x/ehH4RpSN25s4Kz6imq
vcWD7Wmehh7ZH5+2/3yCpudyWcoWpiF4nePcv+k4lHmgdn5scRpydcx7xm7E
oevO/a3sv6fhgVddcsufWDQ3y5JiuTkNL2R9x18JxyLSjI0ajXsGPA+dzMlx
i0H0KeZrBxRnoLyS7ZHSpWhUKCNkZKoyA2cTU8vlWKORn+PhIwHqMxBjqHfc
JSsKrUxa/61BM8DUOX41bSMSrU98SrxkOgMKlWwckR8iEG7c6udzrxnoVWCF
EqVwVCXp/ongNwOjupkfBabuo3sOYU+nAmdAvkunuO7FfcQ6lm2vEjYD26dv
VfJx3kfso7jV5iczwBlGKXFfCUM7h7P2sxXOgDBx+4F5tlDUKla5Q6FkBgpa
33XeSb6L4u26l8zLZyAnfq6FLHcX8Q1tfU+rmYHIFL+Q8dMhSGDQwkanawZW
PXBb91/fRmL9/6J8l2dgb1Sh155HQeg28zzp3PoMGNw3EApWDUJD8p1n1f7O
MPY/12TqUCD6L+S90DLrLJz+SlzcUg5E4jJnPwTwz4KSZYW543QAkrjx5leQ
6iw0LrYysUX4odDkR/K2GrMgLHuasIH80FiVf5yW9ixIJY5Yr6z5ojR+Q+s/
erNQISeuQLrhiyTL6DO3zWdBWZRqZ+Lig6TZjm8L9Wb4v5GAigde6J6ioquD
/yyczdsu1WfshSashVogaBb8cSuz2fxe6G0WKZEpjLHesGE+ZHwDyZxNlL0f
PwtcSRU78996INlXM8cjPs+ChNwVRUqMK4qobftwvXAW1kQpFTuVXdEMuYz7
VMksCIRf3XWnywVlQlwX+/dZKLC7360s5YLkZjQco1tmoYR7ijWg3gkdOBJ9
P4Y8C+5m8QN3za4hs29hrudps3Am1renheMaCj4VbCa3PAvDRQf+CVU5ouaL
bhKVm7Pg+Dn222M1R+Tz0KR8afscxBTRr4XJXUWESd4l20NzkG91ndqlchnN
eHIN7Fecg7ISYf2eVQe0a4O56veROfBhfm0RT3BAV3b9jo09Ngec6aybX4wc
EAe+51D16Tmobd1qfjdtj8yfv7xy0GkONCx4VKLaLqBbUgkGK65zkFJ9Xy7S
7wLK+PRIucZzDjx65dCY8AW0Wn37n13AHJCkW7RuOduilEX7l/EP5uBjlL+M
Cf95NHt6X8fq2zk4/aM+Ti7VCu3qEv1a+34O9u6Wcb10zgppXeJPe5I9Bzuq
mVYvcFqhGH82T/nCOTD1EYsJvmmJVNJnOS9VM/JdeWt/8oIFunB4jCr/cw4i
ceTIRAELFF7a17tWPwf77s3fYWk/h3pb6t89bZ+D/ZNF7bdNzqHbf7J1f47N
wcR1F+vMC+aouk+2eHpqDkTvnXDNEDdHHMWvD7HNz8HVI0FctybN0DOvhN3H
aXPwrkWOGuBjhj5NB09XMc1DdqI1njvjLKJX/z4/zjYPOyY/vT/idxZppnm2
4LjmIba+78XXE2dRre2VEoxvHqbrZmXd+03RUKtBNEF6HtZ+zkZHPTmDpHNq
/g7JzQPPHv+iquNnkPNDvM/moXm49zZnunPdBP0+fuSCtuo8PA54fWaHiwni
LhM6/FV/HtIPbIm+tDFG+IzZti+O86DTd9PL8IohCg+7fKLLeR6mHrzSxWQN
UYP94Ncl93lQD7/OdHTOAFkJt6ar+M8D4ab3qRwPA+QZW+yX92Ae6i92/Xzu
exqlBj4Q+pQ5Dya6Sfa3zU6iKcutmMasefgvns8/e9tJdEg1iGkhl+F//Igj
S9kJVEx2Jx4smYeRpZqJ22In0GbDjL1B+TxUuesFa7YfR3ofHDqdv88De80Z
o4zo46jlisW397/mYfX8Lu/dbMcRP7Qo/2qch+/6J44M/NJHtntPv5tpnQeZ
i+zMfY/10Uyvdqxs3zwwe6t82pLWRwpFRcwnhuYhiZ9xu6bpIZ+nSjcdx+aB
RSt+b3KNHvpnvM/h7dw8pNpJsH721ENTu33Mb5PmoWQ66dFVQz1UP1B53JLK
4Cf06dnuA3rombP9Qfa1eQg53PyFZV4XBSnliI79mQfzOfd4viZdZL/yZ8fX
rXl4+685oCxPFx0Mf0F3ZSeC++I6ySdEF+00mpvS306EH+nWuuZOuug3r0av
GA8RjK6mHHQ200UVr7vKWwSJkEvAYd0HdFHG9X2570WIYKdcqPxHQBdFH/ZJ
CxUnwsplH2yZRRdZlPM8UJEjQkKhDp5lApDWPfub2w8R4canAep0OyAJgxyX
qcNEIAtkG2pVAyL2GJ55fpSxTuII7n4L6C79wZ6N40R4fr8yUsYZkOPXLs7O
00Q4O7yuMGkDyDB032a2MRG4t+c/PGMAiH9n1dhFCyJYPatYqzsAaKOLp1Pd
hgjFde+bM/cAGn1l/4PHjgg999SmWtgAZR3c/Fh1lQjLvt8q1L9jKJ5qmPLS
iQj5EmK8e59jyL/kRayvGxFstXaud7hiCE5o+Mr6MvRLLL+a48aQLHfEtX8B
RBBL4Rmb7keIq7PLujeYCN1E9ibyW4S6HXx0ou8RIerKcI6NIkJl+6sUr0QQ
4QR+TOE8BY/SKDxS2g+JkGnCff11Fh653s5hIz8hgrCvvLDmHjw6q7+5+iOR
CGXHjosd+KWDjnIZEVNfECHuRftCso8OwiXPtZx9w+AXmcisWa6Npu01qg6+
IwKHzx9q2AVt1CAbUcj8kQieN09XVvzTQomF+5K/5DF4eZnjuk20UHCwz8PH
X4iwEZuVHrl+DDnoVt2+XkqE1Jg3TtPvj6FDrfaXhSoZPG6lf7PgPoZ2Pc85
R6th9CP5VAhWrYmW7TZPNPxi2AtVPyKDNVEl8cWh261EGHzobjBJ00CW27qX
RkeIEMwrOJC5ro5sJN75bp8kwqHiv/syy9WRrab/kvosEcwEHwd8uauO7F0F
lh4vEmEqPeb6qx3q6HqLJV0btwAX9vnUjeCPIudZWR8n1gVI69/ISd9xFLni
VmhPORbgyt1/fz+PqCFPlee0+V0LcEnVYefxcDUU8LyHmiS1AOG+1JOpA6oo
8HOmV43sAkwNFvas56ui4LoAKuXgArQ5/VDpj1ZFIRuC1BMqjHzh30IrtVRR
hL314pLeAvhvs2+4k6qCkuT6yKaOC/B5LPKXgM0R9BL74HHLeQGIsY97hRWO
oBSbQHKm+wJM1EXeFNxSRmkPhch//RZgMUg/+fkbZfSBYkPKfrAAkTsCrv/N
VkKlxf1E9vcL0L/9mtB7QQXUf3Jw9vv8ArxkN/G/pC2LMqq+EnvJCyA33GVf
1yODvHSSyYu0BXg9ESuH+cqgbSqWSxIbC4z3QQb+zud9SGVv67+7XCRoUM9k
M1aXRn+TcpiSd5Lg0+GddmqDUqiOL4Y1j48EPxsrXAPDpNAlDgOuMRES7DvG
lqrVIYlilqoFQJ4Ep34Tc29sl0DWnm+EbJRIMJU00SPmIY6k5++KeqmSwCIw
ed/ejr3o64iOVJo2CaquW7JdyxRD4edFZUoxEgTnOUV2Coihs13rcm36JNiT
e4ZjMkoUzdQXK+CMSTCqkz+mEiyC8o8nKgmdJcFdTk3Zl2vC6PZ3XxVlCxKc
Z8rSowYLI74iZU0HOxIQ569NFD8SQsNKPNqBDiTQFiw3OyMihD5kkfHxjiRY
m+L1k87Zg7C0LP1KdxK0jQ1kt4wKIi7R6JN9XiRINbDJbb4riHoSnQyofiRY
biTjrWUEkfsjGVPJOyR4NPFT3+KWAEoOSLUNfUwCgV3LiqDJj+jGT70hlwR5
j/YdVP3Eiwi/vPxsCkgQkdK6te0CL4rSM73pVUyCxL7uVH4uXiShyX0nrYIE
j6t0q7e77ELG+yKicK0k6Kt5NW9vvRO9Ww96XblIgmtXe/1WXnGiXfaHJZ8u
kcC2ILXDUYATBVePpV1dJQH9gZRFcDwHOvvoVPq2LRLoq+8xmXnEjjbEBN4Z
7yRDrwRtvOMFG3IMq5MV5yPDnpXqA4+k2VDr9K3MRQEyBJ1u/BCWw4oycife
P91Lhq1hnVG/BhZ0BvKy+hTIUKbYQQ2XZkalGVfls5TJIGUY0YR9Z0L7OPd8
uqVGhhv9Cyut9kxorf1OjrgOGTjaoqrLM3HoivoRRSpGBr1l8YN4UxxqfjmV
W6VPhhj+0x0Vy1v49KtGeY5GZGjb8sJllPzDc9f9U1Y3JcO8jsmxeOl/+JsK
Bfns58hgb3ZPy/LZX/xE/DWVfisynP7jWS+04y/eeFmoMMuWDMVr3tm4x5v4
4vNNqrftyeDHTnynwr+Jl6q4+8XkChmspo+GdKX/wcdIqx6VuE4G97Nf1rcf
+4NfiZgporqQoXJb7fC/ng28w8IL9WoPMuz3D9C5EbKBbzQ1KUnwJsO3c/YK
9Uc28OpfcJrX/Bn6wtL6cqjr+DShL6XqQWQ4a9THUlS2jue643SM4w6jHtwb
r4C4dbz/uEhZfygj32LieLTnOn7sRItWdjgZCq+ZC0dar+MNs8LKb0eR4Ue+
9wCb4Tr+y86jOmdiyNAuFTf734l1vITv3DeJeDLwsZ5kmTVYxz/sfYWnJZCh
IvMINdBqHf9b27SiOokM7DZkrwXXdbx9GjP27BUZZK/zn+6JWMfXsxZ/v/aa
DLYSeprtH9fxai4uoPGWDD3tvKx+nev41GaxKo73ZKhqFPe0YtnAc6i06Q5k
keHiBdZju45t4H2f36/OziUDreXi/mN+G/jTl4g1Z4rJ8OZlf6DG+ga+oOa/
45JlZJCLU7mso/cHv/eA2Q8agQzhae43eeL+4OnUkp/PfpDBzJymcVdlE29n
6Xbqej0ZFOJ8nIyiNvG/vorXaTQz9EjptR4f28Sn3HtQP9BFhruhx8zFE//i
T/Kfa5KcYtRb8MCTjX0L39wQOXB8jgxCVtvsHrpu4S3Cvs05k8iAU/4S8b1p
C3+VIsuW/5sMnMvr1xNO4BAxw3Z39xoZ3v7tv7/fF4d8LsRJrW8y5rkjZIjz
NQ6F1q3hddkocHz3CfvPVBxiv3vY+BonBSyS/iaSBZhQ7NErttE7KPBb6KOc
lyYTEiQ9d87hpYCfTELSb2sm9F96Y0C7AAV2nGT30vRjQjLncQ+WhSmwk8tM
Yz2GCX3iOZogLE6B2s1yv99vmJDqT5c3eGkKuGclfJ4tYEJlt1M/X5Zj5Hu9
70Y8Yz/pqnYSHhyiQI1TidanX0yobp696aMiBZjjX75Ya2BCZ9N0BppVKGCd
IbRbtZ4J9Vp5z9HUKbD9yB1F4WomZL8jc0VAmwLXqnf7OhcxoZmaAVYtjAIf
pvY7j6QzIY9gnt32+hSQk2FL1HzIhH4rH5e6d4oC0jtWQ9XcmNCt2UClTCMK
TMobFMadYELMqTn4BlMKFHCfKmQXZkIPLSaMKOco0KCtw2E7jUO82/fY8tlQ
4M+Q0+XjWTiUXGXkrG5HgRNRY3xsDN6SgaEBtg4U6NVJH/QzxKH3ikXhIY4U
6LNT3dBQxiHF6fmn6c4UsDEUyaHvw6GiV+JvfrpT4LLTsIqBLA7pmJ/7TPRi
8BRkaRhVxaFajijCTn8K+Jfy5tsyzhOj798aVYIokJIXJ2d/E4c6/Gn9Vnco
kObA4hKbjUO2CnJzwWEUSD+0VBy3gEPjE7YrqQ8okOA1fWabBhNyfhHHWhNN
gRfPHG48f8yEFk1r+WYfU6BljWg1RWFCAdvWJbc/pcDRLa7jz2yZ0b9vh5WU
nlOAk+uUv2EbM3rgewV/7iUFpG7JHsw2ZUHch5KMbqZSoOiLQqptHwt6NtZ4
/lU6BRaFJvn+urCidJOjAZNZFOCYD1jOzmRDB1ldw9k/U+CQ8OUxnNk2lFeW
+lS+kAKSm7t/9DOzo+/7OT77ljP0XyX7f7jFgYaYBmdZmhj99pQyzivZjq6W
8qzsb6PAEoVlSPQZNyJ6Hmc17qLAGdWJ84f9d6C1wRzJZ0MUeB6bLdypz4ME
ikPPy5ApsCzDB/HhvEjH6uE0E40Civl9XQJrvOjKSoL36G8KzKYzFzq686E8
9ffRLzcZ/bsvwVZvtRsZljR/3cW9CCfau3YnKQogL+veExSeRRCV2sluniGA
klbH2ht3L0LQjbnibGFBNKXxez5CdBHKOsW3ZTLvQSGlIiJ/Dy1CvBnR/029
EMqwkckcUFyEO/L3L+M1hVHj2mGVUpVF+JaycdvknTASOqZr6Ku1CNK8Mn/V
GN9/1G/YcxYx/IPfVVSNi6BrQRZXFPUWIfZUhsvhU6Ko4KtT8LzBIjT2lR7l
3i6G+s57b/tlsggKLKmFai5iaGs9+GmG2SJkXHzdlVkrhoy1YrMunV+EGc/E
rx0+e5HvQJI6/uIirD06P6D7Yy96GfymWuTyItx412d9jV8czZZ9Geh2XoSx
F5nSah/E0c4LFdcL3RdBarC26RlJHKn9+UWP92LwmNZ5zH9YAl141R7i6bcI
3G4BfLEuEuie9iCXceAibEj0cw29kUAfBqeeH7y9CPTiJpn+bgnUeosizR66
CM+87djzmCXRiuha7tT9RejOvlcuKySJxL4xaVdHLkL1JPc2bXlJpGe3/dfr
R4tAoSuiYW1J5LLJf+5O3CIsFIiVrxtIovgU8VHbhEVAfzm77lhKomKdA26a
SYvgn31ozMpeEg0NHVkVeLUIe5MK1H0cJRHLHe37S6mL8PNFtyLBSRId2nuC
pz19EdZjfknIOkuis4Qzr3IzF+G44TeHpGuSKOCizf6YrEVQy549zeQgif77
e7nQJXcRLKLvKJ21lkS1/7lhpwoW4UhFvpu3kSQi4v0bZYoXwW5fqYW5jiTa
NRJizVy2CJee1uqOHZREGiFRk6MEhr4procc/JLIXvzpDULVIhyYu8PpvSyB
wite/Xn5g8FD9SBfebkEyrJ/FxlYvwgvL90dqg+WQO3/cndbNS9CsPicYKCK
BFpLLX2t2r4Iafsab6RNiCNxrFqet3sRdKTjE/c+EkcnRhtLKH2LoN2cqt4g
L47c73brNw0tQruprPFmLeO++n3uQuTUIsg3f4XwLTH0oQrnZja3CP/wQqnz
78RQco1QsCiJwTPR0mj+rBiK+qEcPb24COUzTCluODEU+Ot08uelRZg6njNp
80UUOdc7vA9aXYRtNbP+L9xFkXVjYLH+HwZPP91MgYOi6JWTBdGNiQoS354q
XckVQU+dx2hnWajAEpSlxHJTBD10cV8/ykaFfUVSYmH6Iuie6xpOlJ0KRfej
TtfuFkHBbuEcOE4qNK96chTNCiMf9127prmocEvm2mft78LI1SNlTwM3FfrF
/sTDS2F0xfOAxOedVFheqsR9ChRGtje+yD3bRYX5byfNr9sKI3MvUAzio0Lt
Q7F+a0wYGXo3HbXnp0KqV8ec835hpOdjg9cXpEJU2FpXGJ8w0vKdOn5AiArJ
beK0hzhhpOLnZbxDhAqTXt3x7jQhdMh/8xxdlArB/p/YeaaFkHRA1IXevVTw
p6l+tB0UQsI3+a9+k6DC3OqfOo0uIbQrMM31jRQVpl49K4ttFUIcQQo+EfsY
eqiP2081CyFccGmQmyyjPo7Ay0YMey34eNjZ/VToWp0ghDH8qbfaoo4epML3
Nnutzk4hNHfbLl5EnlFf5q1DBwaE0NiduaQtBSoExNSPO08Iob4Qv9dTilRw
SewrvEMSQm13ce/rlanwsEvz95k1IVQXGpObq8Kozy54pZZNGFWGCRUnqFEh
Rffwzjp+YVR6L4MQqE6F4sTxWJAVRnn3lX9c1KSCifv+JkENYfQh/FuTnhYV
fPtihVUNhVFSRNcgN2L0j8CsOuorjGIjHSZpGBXW7JQysYfCKCKKROzRpcL+
EcLNyDfCKOAh60baCSrc7IBwzw5hZBWrJnTUhAoCL9Kus2iLoDNxlRIipox6
LqZS2a1E0Ml44/1bZ6mQkRLir+4tgo4+dVSvt6DC7R65ioL3Ioj/+TOLi3YM
fqZ9nk/4RBF3kqSdnj0VYv5lL51REEWsyZ+u7ndg8Kmc4Ak6IYp+v6j1oV1l
zGPDV7sv/qKI9PJscM81KrRqBKs9jxFFU6+GwsqdqLCDbYT2IF0Udf73O/6B
GxUOcbW5KTeKooFTuqMJHlRo0nz6AkZF0Rjt8eH0Gwx/rKKvisZ4770auJXn
TQWzSjwxkVkMkU7sb6jwpQL90kZsKq8Yoi/6CjX7U8GwajiSIC6G1l5UXh+8
SYX8yPbEroNi6J/+jqL5ICqEW30P+qEihlgp51nWblFBrD3+t/cxMcSVnGm2
LYQKHS+VfpXjxdAuvaXX/KFUwFk/KAjHxBj3O4wifY8KTB9v3cxFYmjv8xid
I+FUkFfb7BHRFkMy0P8Qi2Dsn1fUJ9lqYugQUbbfJIoKrvf1XPTkxZDyM5/9
dg+poBY7uLeKUZ86+u7vGkOFp5feeXHyiCGdue21gbFUGH0ZLf33jyjSe2rD
FxnPmIdJ7993pkXRaZ13DolPqfBh6NR7DwYv0xla7ttnVGg4uPwnJ0cUWcWj
v/nPqYA8rxZKMnjbaT0yqkymgrfJ7dj310XRlaneFy0vqfDJ9eAZGTzjvImV
mRtKoYKxi0VhII8o8tT0Vl9IZcQnzYREDIsgvwlC+HoaFUSTG7yVGPMQHMPV
yf6WwYNn3tjSXQSFqltLCb6jwuff8u39CiIoYuztDZn3DL6k299T54RRzEMq
QeUjFXpf/Oh78FoYvRiJtjXNoYJm+lSc7j8hlBbV8+HiZyr81o/93P9OCGWq
7Ft1y6cyzu+0rHYDIVQQ8S0hqogxr2YNV0ri96AGxcWmKgIVTj60zK8WFUSb
IRaYWgsV/rXnvWU5vBtdkpCQEV6kQkHq/bDtg1xIDVkdYaVRwWbnkP39o1yI
6+JjtEhnnE83bZcW4zlR8cs/Nj9WqBD4Bb+z25AD7RTse+z9jwqCqDmdp4kN
feN+slq/gwZpvx7hjHYyoafydaxFPDRQdiWecL+DQ86GW7xpvDRIpIbN+Qxt
4fmjPBQCBGjA9P5ZHlfWX7wbi+Fl6b002Ojf+HjKex0vssHcGKxAg+Sqyi+4
WhqeKqTVd02RBtGv6wxuT1DxPzW8p88q0yBfw5G/go2K9/Ef3ZJTowFF/O7P
0SIS/vQzwR186jSgPp91EhVZwIsXmoj81aDBmp9B5suoeXw9tVytU5sGLpaN
8qIPZvCpPEu6FXgaPDnbtT1w9zTeT/GQ6UeMBjHpH8paP03iJd2TXe7q06Af
PSiWYxrHB876pcob0SB1Nol9wbUPf2bbp2xBExr0PBrwsNLtwcvITpYymdLg
wbs/ms+Uu/BtV8w6e81pcEPszuVl2zZ8ZljUWLUFDYJ67MdfH27G3077Ts6x
osEZ2br4nv56/P6RwxzhtjRwSKW6vOuowW9uOgrcsGPUk31uNVuyCt8hmiJt
a0+DqIvbyqSMCfgPWp1KJxxosE89/YXgr1J8yHkuvPIVGuyoFadlFH7BWwTq
Goo60sCdKCGjvTsffygp0HrbdRrUCyUoxLVk43HFnx1pTjTQELlr5X0lE9/T
NeM95EIDj9dGj9en3uDLUkZ+UN0YfC4RfBKVUvCpjj3CbJ40KA46tE+u6zn+
nkKLh7AXDdYvqupQKxLwTr9/VB32oYGlxFmbrrqneONvBAE9PxqMVr3NK2+P
xyuHF7lYBdDAmSm4VyE0Gs9vnENwDaQBT9y5kYmIYPza7ne8d4Np4D9cOpxQ
ak0YGky5lnCbBmMp6o+Ld0cSKt8++/o+hAZilvlqLreSCBluMTu+hdIg1oTP
Q+lNOiFaNfxy2z1Gf3lDWP2cswief24VTYXTQLykVcY4Ip9gXuPLuR5BA1fK
N77z+sUEkXNX86UeMeZz4/yTU4GVhH8iF9jUH9OAkDYmOOteQ5iYMD9vGEeD
hxzCC8LxPwnZPnpMvgkM/q/SnU0vNBPitbQsIxNpEFGtdZ9yt43gx6zy8VUS
DR53/yNzXu8g6DyVMqt9RYPN58mPDFx7CJK2wu/6/mPkk/msWRjRR2CV5l0n
vaaBF490wO3CAUJTPu6NQAaDX3nq81KtUcLF9lHq9U80ONT2fWeH7xRB70Xv
8Vu5NIjPvBfiVjJNkLvcmhyXx+ify3LW960ZAoVaAaVfaADP5L8Mp8wTQnal
xnMSaLD8Mm20Z5NCSDO1U/7UTAP83hsKgeu/CeF7LMIrWxl6mf5bUni/THAe
NerraqfBzMuMHQ3nVghHbmiH/u2mAfeFy6ujH1YJ1bEibWdGaPB7r1+zh84G
IdOKT+bqGGM+vphb2wxuEB6KcwXenKABfcQo1+vmH8K53HWJtBkadNnnhppk
bhKmmvtu0CgMXoJ7JrP6/hGSucrvTVBpYMIjbxtkvkUwPvVfYiedBp3tc77n
6rYIXyovlxetMOKTStXKz+EqnP/qt2Su0UA9WfqFShSuQkxLbjxpgwba2vPl
lmW4ivuFxG3B/2jQEZR48MQepgp1apOwG44O78W3XKd0mSqICp8V7Jjp4Nfc
bN3twlSR6vIEM2GlQ81DfTemOKYK80xfc7SNDmoX0iXN85kqtk1aXlPioIOT
vsJSXhtTRZmEZqAkFx3+ntpnz05mqvC0E3nEy02H5x71Q2gbc4X0i83/mHfS
ob3UgQhizBU93SN5Szx0MFWUZ15VZK54yFdVM8VLh7wO19eGiLkCmb7t6d5N
h8Ssy3hZQ+YK+qMH8z8F6JBaZmbtZc5ckVnntFmyhw6u7HecBayZK2zZDHk+
CtPhZaIs6S/D3qmnIP1SlA6tLo8v7rZkrqgK2Xn00V46fIpa0cDOMFf4lVNP
3ZagQ8dK+oqrPnPFgbUOWw8pOvSXdvGHqjFXDKkVedjvo4NjZ/MOZynminjv
pFBTWToIGLXZcXMxVxzPDUqA/XR4JCN+x4rCVLFGvJB55CCDh+P6vFILU8Wn
/eirtDwdDHgyxO99ZKpwcJRs2n2Yof+gw3P1UKYK/jfMo6xKdHhdeqNJ3Zyp
om54irasTAeLSn4ddwmmCmXrj3v61OjwO79qFv8JV7FloHI1RYcOuLZR/2DP
LUKq0vENGWM62Cr91w8ufwhDG04H1N3oMCitT4/eoBP8nNtv7/Wgw0xDgfZ7
fzphR49WO+sNRr/rLo8y0WgElL8juNOHDs/OLGu+naMS0pwKG72C6fA40PMl
axmZcLXrn2d2NB0oHcmBso3ThE1d55qnj+iw0nR9n073FOHZ5/Y9wY/pQPpy
I9VjfJJQ+zCj8vQTOgRelOKOxk0Q5HQN+WaS6WDCJkpeKh0iEHMSiyQ/0KGy
x1xJMKqFcE90i5Mjiw7Xf1kenHNqJIhGO9svZtOB7H20851VHcHYUZu94jMd
YnROmYdfqSbkiozbXCihg9hnl62yzU+Ek1GGOXpf6dDJmbHwJyKdMLpcyHSo
nA4e+deJfYXxhF3tEVlrFXRYkL59+ST2HO8dqbCZ+JMOR1ZlFMKOlOC5lhPP
3qmjw1Mz529jKuX49CtbGY4NjHr37+Jx5vyO78B3mKi20EHOkWvCSrgG75qt
nS7SRoddH23ZZqpq8SzC71aYOujAT5KkOJ/7iVf7ffN1WzcdYvef+/1RqR7f
dHl8qaSXMT9bYyzJQQ34a62Gp1/30yE34QChP6sR/0/nS0rEIB3Od2oJs9c0
4Z9n7aV5DDPmKecAb2lVM15RKPKE5SgdQvlYUsMzW/C/HlBf6IzTQZc+UMrq
3Yp3WDpP2TdJh7X/HA4772rDrznU6G2fZuzfG1crvjO+p69vkodFZ+lwY+TT
0c5XbfiTsXuCFObp8LWFR9ivqQ1PytDlxy8w8of+2+ZAasMnlLt9NiHT4Z7q
wn8Wf9rwWh2JhvaLdFA9cPo2z3obfmzu+7QnjaEvNRLOTLfhI7fmQ+8uMfj1
iEa3fG/DKwryi8Uv0+HXtpvbP0S14bsVUEnaKmN+r9o6/znfhr+t72yev06H
syuXSQX6bfh9tk/JVX/oUBpnUqF6og3f4PUtquMvHeaZhlknL7Yx+jWzb3KL
DsXibTOyj9sYr+Jd35eYlmC5ZObh5Y42fMUXLVtW1iXQfT22549CO/5ao+My
/7YlaMi888U6pR3PPREbL8uxBHJpdyKHJDrwBWul8upcSzBil1ZCKe7An+eZ
/HmSewlsP79zW3LoxOPkdlyx3rkEMi4mDaZ7u/DvdTT+Ou1aAlY76w3nhS78
mXOXkwP5lqD+/H3pjIZufEpoUcsLwSU4R4AV/rJevH7SqEuW0BLk/TRb5K/v
wxNzONnKRZZAWTr8VuNMP15j8KL2kPgSmAgaz1GNhvAdR7d9EN+/BNK/j3wQ
7BnDBxkr6ysdXIIvWgSe9bhxvORV2xFMfgmSvfsuNJ6ZwHvE5/JfVlqCh+fQ
IufAJJ5jwSrsrcYSGF09IXVTfBaP0t7bHji9BJG3FDLNRSn46eL2ZU3DJXiz
lO02t0XBxzT/iTcwXoIHxK9GSVOL+P4N01+uZ5eAfCvU4kEPFe9nuaaaY7ME
YhF2f2aT6fhsLoMdKi5LEOdjP/9wchkv/fyik4TbEiQQ7uTzoxV8spRPFbfH
EmyUm0rGP1/Bh2u+8p/1YvAOWNo5Aqv4jZrPrV0+S6DFcuw/76ereG/T2oPV
fkvwcUZoMXB8FW9/nTycErgESeZxG4431/7XcJXHU/V9UTPNRUT4iqKShIpS
57ZppkipFEmSsZBokKIMmRoMZUpKMkVJEXJkTv1IISSesfDK1LvDQ/jdP8/n
7Lv32mutfc65qGlMcFOoNw/ss+LKZ5fwkfE1mchLPjzQmFF1SRUcR+USa/7Y
XeeB83rXq7KG42hT9LZdB/14kKmd5W3gO45eKJk/3naTB3k9cqOCheNI9bnj
hEYAD0zXjdnqj4wjyfKIF+LBrN6o8sT9AxMoeH+qBBXCA6Uv68nLVyfQTGuR
bU8YD+Y8IVOOJE+gi3b1xfW3eZAdC8z8qgn0Z6RXBt/lweMkM4+bvRPI9irf
PTOCB4mPTiVGTE2g72Lz/hcTxQOL65kzClKT6ECksmrgfRbvSvtloismUbWi
rq9HDA88b34OUteaRFszjL6fjOOB+mXFonN6k+j1hpPr9yfwQGcs3ODl5kmk
Xnrhtn4iD7Sbj6TU606ix8bB/SuTeNCwIM/ppeYkkml5aCD9hAclQd2y65Qn
0W3bVwlCT3kQuVxm87r5k0hkuIoaSWH1+Rxudo+aQN5X2kw7Unnw6rzvoE7L
BBoVGcn4lM76l1wZzOROIId7wiIFmTxw21b6piR4AnHkZa2fZfGgdMtN2tFi
ApmnaRREvuDB3Ia0pmblCfRJx0DSL4cH3Vzn5oG+cWRQcvjsuVweVLmK+vs+
GUcFe52rj7/hgc+uV6euHh1Hmt+uL9uTz4Mfx9PHi8XGUYpNlPfGAh4oP+8y
eZvDR/J/0ppUinjQ+Fp0js4JPpIQ/ho8hXkgK/LoHS5l0PU7P3u473ngmNO6
8N0lBlFyE1tby3jgnxyeoqrDoB6t5WO5VTxYrjKyR/4VjSyK9Ywff+CBx+Iz
RZFeNKrfve/Z7Y88kJbpXXMA0WhXo82M9/9Yvr7X1u2VoFGxtdcxxzoenF4U
9MWrmUI63JDXh+tZPG4edp/SKJTh9Wje9q88WJVGFSIfCj0I/1Cm+I0HXs6m
Lsc0KTRXtl1+Tgurp+XQyuE5FPJ/OurFb2X9MJzj4P2HRBOaol9+tvHgQvPU
cbKeRO5FcuqN7ez8VenpHMwn0a+dmgGlHB5IupUrhiaRyOqrISe7i53vAEGT
yDASNVgd3ZTQwwP6rQXPxptEewdcIoP7eOBevIb440KizwoG65N+8cDkbt6d
/SdJdNBMpilvgAfBszvT6g6TqCXwt2ctlwcLxs/NszFl8xeVSvf+4cFv1VXb
+cYk6h6+nz8+zO5bNdaGsGv75S5HF46x39tv1JQwIdHvo8BX47F4Fi7+bX+I
xR8uHYcoHpit2HgrzpJEVCl3sznDg2fnrIOi7EnkTb1vcx7nwZa3h8/u8STR
9Or7V29M8mBWbVfx8wAS+Vs7K8RO8UD+UtVkTgyJJKK24RczrF7+H7OMs0kU
/mGxdZUgCdS73ENuVSRa9G9w+ocwCSW/d3ku6CLRA633SX9FSSjtMI5UmiKR
/JlomCVBwpjVLe0oBQo9jnPqVppNguWG999OEBTKFFq8fP98EgqWbNlaHUyh
dXqDFacXkpBdOFvM+BWF3riU2HlLkvChc6iX/EEh3OSYmiZDwqk+0d+BejQy
nEXsLpElYdSiWt7ckUbVSGqgaSkJAddeuUkn0OhLKl4tpEQCIax0b5sYg/ou
S2ZbrSShdf24QtMYg5yy+/dfWE2CzolXXzq0+Gi4u3g4ZA0JcXfKqy6e5yPG
yEHr7ToSzm8U91/B8NFsxeLXizaREPPh3etFUhNIu+xMUfUeEvwTevV33fyH
rs8q/KDlTELP5RMrjvEEiAFX6Ux0lgRJo/B07n+ChFnT+XAjVxKuVy1d6WMk
SKxIUjez8yAhdK+Ux60ngsTHDQ/bYrxJMHCKb44zESIW2/gOTYey9ZUh6maS
MHG96kf9nNskjMDNFpMaYaJffVOu7F0SrLfLRBSPChNF1OhFnSg2n+9ouR2I
ECfDbAXsE1i93t4vMGwTIWpGS3o8Ell9Gu4QXjMihM4R+SrfJBIm/xxk5FaI
EiLKTSFxT9n+svknk11Eicz8nVJ1z0k4sL0nZRZPlFiskEx9z2b122ppsUpK
jLh2Y7rl10sS5pvJ/gvRESMO7Hv7UOANCe2W8hemXcWIwldSvvPySZiOfe8l
Gi5GqCxxP7W0gARRP7sPeuliBNW9Sm1DMQkCbWfzxThihPXuQAmDEhKmojT9
Yxgxoiarm7u/lATZoOypLQvFifhL8S8dKklIfJx0PJ0QJ0Q66AjPahLWLzx/
1s5cnDhneMjzRg1bb2dxqIKTOAHz5m5OqGX5iPQxdrorTmR6OMqnf2b9M2qq
+PexOCHVWjn15gsJCcnHjp98JU74IOWusgYS6mv3LH1eKk78Sr5W/rmJhPDI
Ws/6z+LEAYm2lB/NJBxdEn2j+oc4UXhO99ZAKwn5100sQvvFCZXGSCeqjYTN
fzIXSv8VJ8I3jRgLdZDs/FiU20yKE3SiseaCThJ+OogFOghLECeF0xcqdJOg
gE+7L58tQdQ4ivBW9ZKQkqr08M4CCULns823jT9JmLtnUOmplASRsB6/Newn
4Uelm5SljAQhEicXbzpIwiOwvZOzRIJwnfbysfpNQhfHLT2RXbecbrB2GiJB
o2L3FQU2fiEhJ3BohIQ/uW9KzrD5jGRtnmwdI9n3hLeFPVvP/2+qoRqP5XeB
wFU5Fk9x7VDvAoqE+Jis494sXip1Q+A4zeKR7V8TwPajeeOqWi+fhMuPZJbr
sP06WJZ/qJ0gwXZTsqcvy8fjjbOc8v+RYMYbNXdg+fq+4MDsx9MkfGp34vfV
iROS3AfPQwQoMBPyjOKViBPGlR37LghRcPb8xeN3XogTAY9WDFuJUPBEr/VG
zkNxAl92ubtLjAIvWwHicAjL58FcLS0JNn7mcMUlT3HCURwuCM+loL1KdVJl
lzjxpDto8dA8Cqxnu8oka4gTbe/q8poXULCU8a0NWyRO7HO35GdIsfVnHraF
NYsRgUbJcVHSFLRuvJgQmy9GlKwY1L+2hIIso7yaf9FihNb3i9cOyFNweKeg
fsE+McLpNf5PX5GC9bvaf4mqiRHJt0VKlyux+CwLv8ZMsfNiGCnEqFCgOy69
3itNlOBnZt9KVKdgj8+jzrs/RQjtQHLVLQ0KGuPr9a7kiBDOJ7d8ctek4M/m
Lef9rogQ7VIf5+7QoeDHOutj30RFiFKfvgjuZgp2x/hoHRYXJkJM5B/q7aWg
7opun9y4ALH0b3DOVwcK3iv79f2Yz76HvO7F9jlR4NQfmHItdBxl8GP8GBcK
OAdheyF732+aST2g6E6B5LdHs0UE+ejw3KpRx8sUeKREGyyaotA9NUFtgRAK
dhwkzY8s/otaMyTkpMIoiLFYwdkdP4aU1i4UVLtNwblRvSnusjH0Yr3SV+MI
Cp7e+cY11hpFtYDOx8RRYLxzXGLHyz9I3PLKK81MCo7Iy5xtjvqJTDh+cQZZ
FNgpp9Omb/vQg1PBN8xfUDBX+aS8VXsvWuEYY+adS8HqwMb5m9b0IEOvvLGq
Igok1pDoaUEHun53TPvE/yjw21natkvxK6qWHJdzr2P37cQsMnTq0bwHAkL+
9RSEBcQo1GnXoocPFzSkN1Lw4dxmb6ud1agwY60He6/A61g52brAPERWOOWG
/aHgrvn8pyPv8vCcYstjV4cpmChWlH4TXIRV3uwXcBmlgHz/QGNo93t8IEXb
xIikIKjs2LwCk0qcFTA+KPGPAqJkromJWR2u8Pl9jz9FwUjC5KinXz1u8+zQ
G5ihQDO++viOpi9Y4kxZ4AdhGrSqbwWmjzXgMztDlIPm0OBRO3BijWAL9kFX
a7zm0TATOGfZn8kWHL3xnNuZBTRoRF9s+/e3FZermuEdUjTsW9n9e+JbG/5P
TO6YsDwNu8NXufS4cnBzdfo9P3UaBNMMZKQ8e/BQSbyeuwYNnp0RZV8berDI
23DOSU0a8jZd+xKxrhfrpLlrbNOhwXKO8IW5vb347q1NNVObaVh26se2dO2f
ONVX3W1oCw299Yuvafr9xCWXFGQ6EA2TbSlfk2t/4j8OAnbFBjQo+Kcu3Xfy
F96zp2bGey8Na/bBkxMu/fgkFKU6G9OgX0vMX5TRjy9uytp/fD8NradNdyX1
9eOUVfcSNpux/ccEnDc8PIDfLbtpuPoQDbskYyMOhg7gBlnPQdnDNBy3TWhe
jwewwCwLPb4FDUPbTFfbKAziJYJGnP7jbHzW8OnUPYNYc3xLYIsVDbefWyq+
8RjEO8fWanywZvnOnvcnKH4QWw0qNebb0BC/zMdeoXQQX+he5J1qS4Oe13/L
PXoHceh3YeUHdiyepWcLAkW4uPBjv6uXIw03F/dXt2/j4jd/bY5aOtPw7PRs
gcRjXJwj37bN4CwN0U9fH1t1nouzdhxatdKVhmuVC+74BHFx+rnahfPcaUjK
Nz4aE8fFKQ92jv89T8N652i3i5lcnPS+pLv1Ag3n62UilhRycfyA3qcSLza+
ecbrchUXP1j0KjflEg1Tbj6tD+q5OFJfPSH0Cg3lYYUe7i1cfPv0U3/3qzSo
Le2bFurg4uBwhbNHrtFwds5qvX1dXByQd998qy8NX0zzvu3t5mI/znykcoPl
pyUveryTi33Eg1Ul/GngRB7VPNbOxZe1BOcPB9Ag4PHByr6Ziy8c86Ybg2jY
eEan7b/PXOx6k8cpDKbhrVWVjV8FFzs/P/shKZSGd3uyM4Pzudi+6efLwHCW
L7klHhvTuNh2yjrW5Q4Ne9+vOx9wn4ut1Vr9zO7RsF99he2FG1x8zNTMSS+S
hmYj5ZkZZy42v/zJTDGaBtlF5kKrDnLxgSfb9YUf0LDt3KDqoC4X7/tUrDIY
w/JtOn+FgRwX7+ZtnFMfR4ND+kj+2vFBbKjwkvcmgfWrQ1FsVvMgJnauao9P
ZPm+nuD/7tUg1nd9UumXRMPTH++1LUIHsW7M0mz7JzS4u5uf8LMZxGsH517X
eUbDOsGb0s6ig3iVZJC9bBoNDzs8ZVY2DeAVW2ZMptNpIHLDrtk/HsAKt8eU
PmXRcEb0u/1p7QE8W7u57NQbGuTj24VkNvZjseOmmbvzaQj3/R6ROvILC/rX
RK4toMGi85RFWtovzG8qOj3+jtVffr9e88JfuP9ykmhEBYtvjXV4BtmHe57I
Dl+somH7uzIPsdd9mPMpotnqAw2betbNvnqhDzcrBKSt+h/rN1PLc7cmenHD
zqm78+vYeTDM2TuvrBfXuV68TH6m4YHqNn5QSC+uLHXcW9pAg7GM/pD2sl5c
OtitndpEw+ovaIfZcA9+J2m5NLyZBt/GzDtQ0oNz7fb/PtrG9rNg9D+X0z34
iYTO7ZFuGuZ89JCmyrpxZptL8XQvDdM5V9yj47vxm6xnv+f9ooEqiIwU8OrG
NQfkjDS4NDyfHWu1aF03blA5dGXLH/Y8q2pQSJrfjdvJ8HSjYRp23ihu+t9I
Fx6NFRB3+sv6u3OzVVN+F55w1te9TNLw66/8jriHXVgEeZ65RdOgOrjXvN6/
C89f8CL6AZ+G9gmurMvZLizb3V/xbIIGNxu1/04d6cIqr5V5b/7RsOXg8tFn
Bl1YI9BSpXKahmSJWfKaml0YVtf79QgxUJqyJqttdhc2mpTIGRNhwJU+d/gL
1YnN6ww7BcQZiB65e0amtRNbJ/nMXziLgZxnc564F3dix/P5SGkOA4Eh65bV
JHdij+2jZzXnMfB1jtGkaFgn9pFWf4gWMHA4McNIyqsT3ytMnLCUYkDs1fk0
MOnE8WEtq12kGchffOmnDurEKScWHfNewkCS0SQ/dm0nfrHOODhEjoGbFfsm
LJU6cYFg4NtYeQaURwsFz0h24vLGkl9pigzoG0SsTBTrxLXP+NJvlRi4u1I5
YGiSvQ8u6eysVmagU6pg3ba/HNy196znt+UMDF1MMbw6yMFc+dSnfaoMXCrb
8C20m4PJoc4G3koGCLu3M0faOHj6vZyQsDoDwl+822oaOVgi8pC2pAbbr1fd
tY91HCxpd9tGWZOBoKopQcMaDlbQ/XBXS4uBaq3jvvIVHKzVpj9ssoEBUYWv
1fcLOVg/y1PRWpdh/9eCyyTyOHjH9Rf7zm1iYAd+JnMjh4NNDgxc9dFnQGTf
JU7/cw62UFF5HraVzR9vrK2WxsG2pGVbPMFAqNz5larJHHy2+v6sTGDgy2bd
73UPOfhibP2mQkMGZM8OWs+K4WA/51mONTsYWKH8/UvpPQ4O3bo9pmUXA68/
HtrdEcLB0fOvVf/aw/bTnNa2+yYHP+rKpygjBqwKlj8dvMLB6bmjK0T3M8Dv
lC587s7BuQHq5otN2fwltRsu2XNw8RE7/+VmDFyveKC50ZKDq1c9ytU5xADX
przkswkHf5lo6TY4zICC+KMpDQMObqtdtMjsKAPf1C4Lb9bh4L5HxmBzjF1r
JQ38UObgYfdANzdLBjrun6qaXsDBfMP3j66fYCC7el5u6L8OLCQ9Xnf7JMvP
hr/Vjv0deG6/ztTDUww8MzmhcPNLB14Wlmr57gwDFSaC3NmJHXji66e9aQ6s
H9fr2uy92YEbZUf0opwY8Ggb1Hh5pgNnnZRS83VhYLqu4/Xq3R04KFVvscs5
Bj7FNVqkqnVgmyFLoaNuDBh/DPeVFOnA+hv8Rg3PM9Df/ynMsrMdD5XV1C71
YkBpWXvv5rvtuFpiqEjsEqvPAR0m43Q7fmy6KOPvZQaiEqV8sza2Y/OOY4Gf
fBg4+u7a1f8afmDNFdcv5F9ngJMc8tbx4Q8s7pJ8KtmP1bNJjZk4/QMX8bnI
O4ABmZ3yC7O5bTh62wIN+yAGNsZTOWkZbdg1aP3Sg8EM6Dk49CWdacPKi33o
1eEMZDxYEkk0fcfB6+a9/B7FQPij9k8Zoa3Y9qJ2YtV9BkIEnVbVaLfiLfhw
2KsYBgRvn+wiWlrwsNEjh5AEBuJiDvY6Krbgw/brlm1+yvq1tbJ+Sew3rJl9
aL7qMwbS22QSTq3/hiXIS/8WpjFQM3GqxrmuCRffKG0dyGTAc+Hz2uGpRqyS
aBYRm8tA4rCPjNrBBjzaeEGIX8ZAS06A6NpndTjUoKAvv4sBx/+yXO7rluD8
UeFZ7T0MvBQTjXDXLsY9SaZrBX+y+tg92y6vWYT1p395GQ8ykKK7gZxam4+5
RdLiXWMMzFJ9TCUmZWEZ51NrREn2fFA6LDpRlo4N5bJN1Wl2fr9ewm5/UnD8
pR2xnhOsXgG/f3x6G4+NNlxYPUuYD+iH6ERUnh262FuyX1OUD2fcP4zMsfVH
yZGzPQ6J82E8e0hYO/cemhh9UpQ4hw/+BUf3RNk9QpnZX4x1FvMh1TL/wJKN
WajZSsH9qAwfEsklzn/3v0RCcx2jfWT5oKaUdrJT/RU67jzTXq3AB37Jit/0
kjdo9kpNV0tVPkR5MLY+voVIt/lKpN9KPhxXzLNvfV+EbAOr8p+t5sOjonNl
btQ7VNRrNTOylg8Zchat2ttK0K/I9OXSWmw+wc+GdQffI0lDcre+Dh+40adz
DNeWIufHYfcCdPnwuPxnyAOVMvTAtOVNxiY+ZLndfl4dVYbKp1W+f9bng1iv
/jev6TI0nO06xdvKBzM1Xx0/23K09ESRstw2Pqzd/nu47H052jVXbBdhwIdt
2xfqLpGpQB7vzJxPb2f70/Jdb3WmAj1yTrwTvJMPQVIfJc9lV6BPcoO52bv5
IMBcn1EdrkB0zYaWhr180O3TVj29shKpXPabZIz5UNvn8VLgWCUyWVmrpGjC
h1NCjR/bblYi7+YlOwwP8CFuV29SXUolSg087ehwkA8y7zacyCupRA0bXoaH
m/PB28lireuXSjTdO5Hz6ggf7C07tzR9r0TqUbu+NVvw4Vr88TcVbZXoiGHk
+ORxPthoWZbLNlaim2Mdison+PBazSPiZXklevF4teGuk2z+W1r77TIqUZup
l73LKT5oWK5UlrpVicRmSkPvneZDTFb/pljLSqTzYu7LvDOsPwKESuvVKpH1
CYvGNgc+kEMSPfcHKlDo3BRmxokP6mNhn6ofV6D/A0zQkvA=
            "]]}, "Charting`Private`Tag#1"], 
         Annotation[{
           Directive[
            Opacity[1.], 
            RGBColor[0.455, 0.7, 0.21], 
            AbsoluteThickness[2]], 
           Line[CompressedData["
1:eJwl1nk0Vd8XAHAyhBSZkiL5EpmTkOTsVKaKyFAqSQqZhVCJUmgwl0QlJPOY
mRCSeZ6n93iex3vGQkX87vX75971WWfdvc/eZ697735LJ8ObW+jo6LZgF/xe
906MRi60QNp3t937Qxek/ojLMfRvmjrUB0dMZbyzQLTrHdmFaXrg7EEwYi+1
RmeHC9iL6UyhhnPhPMPEbfQxiPHE6zRzyFGtT+pytEerAiklR6VugMxWA0Q7
54AOLLQaJdNZw45DEiMekw7ofN3yLF/PbeDVZvc/dNMR3XsnGPQkzRH0l2KF
dPocUefR+J3e4AJGD3e8G9RyQpTEfPNDUnfAVVhlub/ACXHfG/r9ge4uJKjW
/00644xsxCVlHqT5gHLW3fwERReE6oWOC5zxBeGjTDuGnV1Qg0/yuDv4wU3x
XfKUDBc0OlUqLyP1GPSe3Mh9KOmK2CrHGmLoAoDO+jU3s+wddM1efsMzLRgi
twV+F77ujqb3l3zqiguB3ZHCB0lp7qiEuv8A/5lQ8HXetpy24o5Of0xrugNh
0B7wzdok3AOZsVfslpKKgEtrXuueXXfRk7GJvGi6KHjNJ8N3NsQb6ZZLBmjd
iwKW279cd9K8EecbJ7OlpSiI8dZb4Ne9h96e+0NnQH0DGwPjaRus91F2Ebse
S89b4Fb572Ry9AM0EHyY4pH2HsTcXLeo+/gipYx4Ow/5D1B98ml2Ypkvimjc
Oeee/wGE/i5+Xlr1RQcYf3uXXIsDj7SX7lYP/NAI9PgV234E58Evg93PHyH9
kvCQwgcJ8H7BjA0G/JGPjq6BcmUC3LyWm/5P4glK76PnLtySCLW3KfVEzyeI
ZcX5dUFAIlCusa/L7H2KKg/rv8sP+wQBFc90DV0C0KGMbWl5nz4Dmf3AzR+X
niELtWr7w5TP8O3pIQHW8mcouNFbNk8yGYp5Z1VL9z9H01NTOblZySAoZLUQ
OPccxR/4UZRTnAJKyaQc83cvEXec//es5jSQDoiTuZMQijTk1ALlONOBk7Oq
j0oMRc5ff+pkGaaDXMKI9Zn9YahpyLI5szcdrt9Ndm6KD0P+u090ZRAzYIdq
9KhCTjhaCv9HTFvKAoFkTcvo9UjEPuJXSdydDW+Yjf6NaL1C7xcZQ2dUskE6
X/b4vvBXqGrPNjmmu9lA/PGpIfbga8TiuMtB8Wc2PP4i93vSKgq94pKfCqfm
wNZz30XLON6iA+J5Re/ZciHTqf6yxu23qOiYUmDqwVywU+H+87f2LRqyUhP/
Zp0LC0vrp7n9YpBIofbNhfFc4A7ksNRnfoeyL18n6g/lQSjwTZ2QiEMazqTs
y6t5YMPYk7jNIg51+Vv7Wgt8Ade5U70hb+LQSobDvocXv8D5+s/f2rZ9ROp0
3lczu75A7OpaoMfqR9SYGN7P3pwPEYEKInb0iehKMW8KPy0fdt7l3vv3dCKa
bX7jKbqtAJKI/h9uP09EXCvvd6npFMBG8f71v/yf0EWdNGO72gLo7i5QE0VJ
iDxT3V5fXgj94+LAVJKMqjhLio8OFUJ6Ytp9PfYUFHs4+2PK30JIWNEvjbmW
ggy8Yl2ClIuAHKv79BxrKipjdN+pk1ME91cKH5vbpqGwPQcMfiQWww1jo21N
5pnIXn3vUZXqYnCzLEnL+5aJNK9z7U8mFoOq5zilRTwLrSWtzwcIlQDr8Y6u
9KUsdEuhN1TrTQkUjNU4yrVlIzWdwLbvz0vhfowNg/LbXMRn71OklFoKEwP8
pICeXLQQ7BaX9KMUntP3+LzgzkNJXRbOT5nK4EqKVlBhSB7aaXGUU/NhGWhO
3dteE/oFkT2m9Wtdy+FzB2eafGEBqoomKB8JKweDS2w7AzYKUGxZz75PWeVA
r7chna5diAy2VM/508pBrO/SWdvhQlT2Mibk1K2vkP1NmGWEsxiFJZ5trb5U
Aad10mzFPpYiw4vn/vvhXQEf9N4+9V8vRVzsenebYirA0GDt39KVMhR+R39f
93AFPFfa+nuXYDnS3Z+i/FO+EgwpsrohqV/R2fm0AMb8StDXjeFe+VeJpHXT
c57WVkIot39Y2pEqxJ6YPsjSUwle/gk9Kw5VqNk0Q277SiWcFGesMSNUIb2K
zF7eo1VwrrNE8lrTN6QfnCMuXl4FBi8XPH5V1SB5So5BSnMV8FD4zt1lqEWc
Grn3pEaqIMKJqybmdC1qW8ptlduoguh54bmGxlp0/uqXuyonvkG9XJFl4+h3
ZChdWKdT+w2+zrL+9DlQj0wayqztm6vBVHK/yD+ZFvSlgTOoa6gaeC9cqqL3
aUE7G61S1WjVsKfpbsDLlhbU1Mg+w76tBviZw+4pu7QijeYrrhnaNRBpPN1m
bt6GZNvW7s9W14DScrf9QH47Yu5RC3cuqYUW7vx82dAuVEgsK3P7XAcxG0fd
X1QMoEBJPh7xojoY9fSwq1oeQBfvONn1/6gDQrP2MTrZQfSbUURAfboOGu8d
b4iMHUSqEgF3t8r8gLOs6lxUryFU7mig8Db3B5TGvDvdd3gEVa9OfK4or4dv
pVUSGU0EFHkKbbi01IOrV8jq+UkCsnr5xkR0FPPJ+usEeiJi3HeGKYiuAbao
pEpWKBGRpka2peHJBlDq9tl2+wMR1Qd6C078aIBTg1+kKXZjqJWXI4KtqxHO
2m+fL5kZRzUTH5cdSY0gQCeUoslIQkX5imadvxpBfNt4X6YACcUbm+2P5W2C
En5bO24tEvJ49SlLxrQJJC3Df4m9JyFBXrWm8wNNIMsUdEv99ATimmiRy59u
AtEfBkVulyYQc/71iN2rTbBnT5aMv8MEmjcKMBvb0wwJd+JYZV9NoJrIDsqd
q82wEqm9PW1sAtnx2DJFEZphbSOeUd2DjCxIqzar881Q7zdtvB5ARkZfgpuu
0bcAt6m9cFQ0GakbfYmQEGkBgqMXGJaREVfkxv6SGy2AaK+U5jfIqJj7tfow
uQVeHInKHXo4ibZyV9/9b6YVFKxEy8xuUJB3UEqHw1oraGuGqPk4UdDyRh3f
EFMbDB2WYnt8j4JsPDJdDvC2wafO5GOHIijo7I174qWH22AqpnlEtIqCeI/z
RpCc24DxuOC+8F1TSM8zsDLIsw3uyRQwE/ZPocC81RlZ3zYITVSR55KeQn8P
jml7hbTB8CWVnaIwhUb4sta3Z7aBl1dHDIP1FEqa176tTMXiK9xhGM2aQqNS
ZVFDi23gGbmfPahoCvFby9X6/W0DrSL5EIGqKfRsmFe4ibUdiAck+3+1TyGn
hrFuC4l2MMo+rfxicQqpJN4/8exmO2g76frfkZtGLqNzjnIO7fCNWpiToTSN
UgVuxHa5YT7j9Kbj+DTaG6azIuTfDrtkla8Mn5lGdD58GXnx7XByRxhauzWN
6k2z+YdH26FmzJnyLHoaqSkfuC5OwfJ/Xw5iiZtGmXyxKS7z7XCUj6PBOWka
RXYHqDLTd4D6wDu+LXnTyPzCtStyIh3QxMNxVbZxGi3q7Yjzs+qA/MmjioSV
aWQl609ptO+AjcD2Xf/9m0a92//K87l3AKs9m7TRFioqa5qoSn3SAXu4d5b7
sVPRU93y8c6kDpjN+qDFKUxFApr24gemOuDDjw138VNU9EJszMl5oQPsAikv
b2pT0QbjxaKSPx1QzdD4J/IsFZGqT+ros3VC6k7TgB9GVJR5Yo+dp1QnML3+
fifAioo0jjdkNjh0gtZZ4dpnflT0ZS+s8Hh0gsibSvKiPxWJr+Wjaz6dEHOo
ml0/kIrYSz+2/QzuBKGaCwykYCrqUfFa3JvdCR9ujPX4x1CRnaKEktNiJ9Tx
y6p9y6WivZNa3tJ/O8HEkbJPL5+KWqKtv07Rd8GZhKpn7YVUJL+RpGm1swsu
P7Uxryijol/1YqaX5LvgWa5a99HvVORz7T/Pk45doPNmbbGil4rkuE6W0Xl0
wc/5IvG2fioi1FjSfX3QBSpqNfb9g1R0UjI+UOVlFxxru+TXO0pFLEvC0TLp
XXChvkbVf5KKwp4Jleya7oITB48I5i7h9auvdy10ASlZSPfqCpZ/7qpG+J8u
2Glztm3LHyoyMX7XwM7aDQbbTQ4dX8P6L7x3kF6iG45J7lJ22UJDifm716g3
u2F9S1DAxHYaMrY5CikO3bC6cMNLnYOGmPdc8r/l3g3epKSOcE4asvV9w070
74Y7ATq/ZbhpSPbMLsGehG54KGOcL8dPQ4UEHvVKYjcI8d0wd9hPQ39NDAJN
prqBzzBN2EeEhtSbX3bQ5rvh1M1/557/R0M1xczWu+l6IHpcQSBGjIY6wn+H
uAr1gGJjXUnYQRqaPTVEFL3cAxrKb9JI8jSkUMovXWrZAw9f/rxadYiG3A8Z
exjc7oHUD/QSMQo0tCbYwubj1QNun3cd1FSkIbaVisO9UT1gvPXMhLcyDYml
JDwJ6uoBNaLxXuvjNGSzj9C6b6gHQtavPN+tTkPpr/YKFIxj+QvK3tdjVnj0
KnNssQf0tW3bRYCG4HJA77GdvfBSI+FYiQYNXdlud3D2XC8EcUo+e6xFQ3GP
P9/xN+4F/fNZBdzaNDT+Z7xc4GovxHGo/v2I+Tb5iqGWfS9U7NMnFOnQkGeF
3r24Z71w9EZ1e9sZGopwUWg2rOuFYbY+v0x9GuJ84aIQ3NoLr4Tja6TP09CL
pOyo+t5esLtsopSC+emgrCVQeiH3ZkVFrAENeZ+WWpFh7QO7cIG9ThdoyGK3
6H7WM30Qfk3X/LsJDQ0fvvH01IU+YKnycpM0pSEzvXjqw8t9kH6ulf8lZqPH
wgXLdn1wjKdOWO8iDWnN7D1DetEHtOzRqopL2HlX8bpXtPSBccj5Rzev0FDa
oNHA354+eH1etO0LZonlCKQ02gfbXjj93nKVhkSkuNgy5vrgeoLvVAxm3lc7
Przl7If9LKVVlebYedlsrXc37AduT5nkfgsa8nqsKZtj1g8hlate/NdpaPnd
kwiaZT8oeS5ammCe72Awv3GnH3Il5gNaMY+r0f08H9kPjCLO9wstaaiB889e
6Z5+qGSnL7WwwvqzTnwwMNwPHH3aMiGYT9AaRgIn+sHeo3W9DHNRXWzcxK9+
eBPM9IPvJg0l+YDoB+4BqHnJLluN+REtQIrLYADOL/ntoLfG5nfA+UXlxQEo
jjlpewDzn7pLM44WA6BS1qhxBrNzglRWo9MA6A2KekVgNjdrVXgSPAC27WzC
QjY0pPqDT/V34wDYW3tXCdpi9eVvvE3qHAC37sjGY5hzEiirRoMDsGAU6HAJ
s8TDkvKc6QFYnYv1icDMp2R+wo51EASZx9e23KahxYRP2iOag6Ar2/S8DXNm
WHDKC71BiPVAeRTMtg/vsh0zGYQPmkIBdHY0RDDTaYq6OQgGVvdU5DC37JzR
N/AfhCvfmEYDMac9VDStqRoEf+l5MVl7bJ53CnfuasCef8sqfxJzZMI2fbuO
QWAP30Y1xexTN6bJNT4Ih+WdPX0xG3KEKVkwDoFHmMTOFsx/38/wrmkOgVGP
pNgVBxqak+8P09cfgl99apX2mEnfarYnmA7BPu6fex9gbiHHMOnaDEF0Adr3
DnO8rO5SVNAQUJMfXBvArPs1qetw0xCEu114pOtIQ+h8+PmAriG43dr5zhSz
4tiDpoGhIaBz0wu0wizEbFzjNzME549XNj3AvHiO4UvrjmHoulIvmok5evha
hJ3BMOQH9CUxO9FQsNMZjopLwyDTlr7BifkRvfJzLsthCFN/f2gPZnuxHY+L
XYdBai/df3KYwaHMdWvkMNBpDegaY6as8Rsm9AxDfDyIx2B2Mtzf1ToyDAKs
U1IJmJc/HzRZIw8DyWKeKw0z0wVVM+OVYTjSWh1Uglkk5bLlVv4REOHiPdCH
+bLxe1e7SyMwxWLptsOZhsZSk35FXR+BdMGLrTyYb9NledTYjkCgdRPXHsye
aRXegt4jYKT4zEgccyQ98VHr2xEoIXc1qWNuyfgv4vDQCPxasu6zxWzMIM1r
QRoBtge9REfMQxcVo17QRiB+LK7vDmYqw+mYibURaL5uFvIAM4vZrYQowVFw
Gtx1MBSzBnNK3qr5KHiZ7tDKxVx/OeeIhPUoPGRhPF2A+XxOcaGR0yh0v5VX
LMF87UpDacbDUaB7zzFZhfl+LrX6Wtwo9r+0/VMb5nxz2a5q4ig8L+jIomL2
DiAY3JgahbmTnxNmMUN2eOuWhVGAOK2XC5jJvvcmhOkIIHzwvsYKZteOUcI1
DgIIKn5W2eJCQ0Huyb3DMgTQvy3vyoeZFuT3OuMQAXK02zr4Meu9NzN+cIQA
OteOSu3BzFPH3rn3OAFGTvdV78Mcx+/ScvksAbodLKIkMBeVHq3tv02AQ6yT
oyqY97Rx+ac4EuDDxlK9KmYfElXDy5UAlCKbDDXMp7a/r+T3JsCTlx0WgLnV
fEuZaRABjF3E72thJtM35nZ/JoDCDdU3Rph1+BJdPqVh+QwbRUwwp0s+kHfP
IsDgAGuyKWbXC3KZPIUEsE/oiTfDvJ4YkXLhOwGE4j9ctsDMq30lrp1EgISX
rlO3MUdmFtB+UghwlbX5hD1eH+/Oo3wzBDjVJfjKAfdYbbvZEgFmA6eknTFz
3ZdjIDERgbluz3/umDmzt9xaPkAEtus+R30wh/JdzeWXIsKbqFc6DzFzPChc
V5UjQupYhbEv5h269lEPlYlwzCPY8hHm7aTuHyzaRHjd36v3FDMbf4rUHlsi
GLq/fvAS8zMfBs/jDkRw/RtiFIyZdeJqzTUXImiU2UqEYGbJ5bqa6EWE9xpL
30Mxbz17P1jmGRG+Co0RIjAz+uovoDQiGJvyhURj9ienHLfMIoJYzI6jbzEz
nGN85p9HBKGGIALuLQLFIvWlRKBdUpCIxUz/RcTIsIkIxRccY97j/ZxcKrCa
IcJJC5fdCZgFVcT8YIEIftIbr3GrBRqd2btEhAibLq5EzN4SeaOda0SwHnFg
+oR52caZ5ST7GBzwZ+1Nwjw7NX1pv9QY1H7XOpSK90NVQPSf7Bg4ZYi9xi39
TGe2T2EMzO/E/8F9WzL5UajqGLgtPCtLw+fj9s20DZ0xUGN6o5CBeZg6ujZs
MwZK9J/GszCvHeOoK7YfA9bK14rZmAVeqIe9ch6D/Cxnf9wXpd+JnfMcg1X3
OeEczF32ZnplAWPgy3bzXC7mppmuD2+TxiDaocrjC2bqccbbHqljEFNeWoib
LfiwomHmGMyodK7g1pYN/8FaMAb6Odbu+ZhrHPUXPGvH4MvnwFsFmMvm6jVM
SWNgor4kUoT5d5j32yeUMdgocb6MW1FRajGPNgb1tdwRuNM8X3zkXBoDO56R
Ddxv6fXpGpjG4cn9sdZizHe5u8rVxMdBIuPj2VLMufn+vHZS41BVLe2Fe9b0
iEO03DiIJPB+wn0r9vXeZeVxUBxkW8VtJHbpXpb2OPDXGn8ow6ygPKIicnsc
ap1MGssxO/YHh553HIf8RrNZ3Kn3EMXHdRysvAY4v2LeXxkXNeg9Dtq7TYxw
c+rcWI58Pg4cr5924z5L5darDhkHcmrGL9wBL2s+LUSMA0u2FXcFPk/tYsZ6
sePgMfBCH/eMGSVva8Y4uNZ9/YZb4t+bbUo54yDs4D6C2+qDzg2r/HEQ1Kz8
g3toPJWrqnwcFAp3y1VibrB3cPFuGYfl6O2vcCf7LMrOzI3D1cdB+lWYMx7l
sLL8GoeL1b+scOc+dSaJ/B6H7R+4vXGXBs9GX6QjQSHNNQF3y/tpxhpOEiiU
9i7iXvo6NvD2EAlOvET+3zD//fYxP/8ICZ7cO/4K9/p3i9C2oyTISlr9hJul
deQ0swYJ1jfKvuPeOzqQ7WJIArcuF6ZqzBobHU+175DAPCnSE7cWQ/j1G3dJ
cKaE5ynus1sN1HzukYCHxzICtzFH60LeYxL2frTOwG2zr/HKvkgSmJbKj+IO
QdUKy19I4NN5RbUGf7+dfLR9ZzEJnN4wn8b9RusERaqcBOkMQfq44/Ur3l2v
JYH4JwEr3AXXSlmau0lAXPN/jnvoYd5IwjIJVp17OnH7Omgpe/4lgddS0SBu
0cuDIWfXSXD/9cNx3PZKDCeWmCZgkVyyiPsfzTBBk3cCCK1LHLWYhcwWracO
T0DB4eHTuL9pPa0sV54AVakjZ3HfOiKwO/zYBHSJeBrizuTUaFA9OQEyjZXm
uFFdmPQLQyy+sqkHbgvFQwuyLhNg6/biI25GkVodBvcJaLd8m4Q7meNSfK/n
BDR/fZWGe37a94Kv7wSw7TPJx+33sS2/PWQCjAS3/sAdv8PZ2y1zAvhXPKZx
a64xdGrnTsCPef9Z3NNTUVKCBRMg1/NkEffh2oqh2vIJSK2+/hd3zT0OtKt5
AnZ/f876HfMEJZOhhIrV51wthjtJomaKMDcB+4aMDuK+ZdPfuvXXBHz26pHG
TZlkiDVem4DYsrTDuGnki4oL7GQQCkgG3IukLTclZMlga6J2EXeeKP8ZfQUy
WJusmeF2s5I55KFEBmaj3Ku4l8dN/1Wrk0G8lP4G7j9j6a+u6ZNh9qqKA246
osn3185k8BU08cVdJWyfXu5GBtmN949wP7LwCyd5kuHN62F/3IyENHMFPzK4
Z6kF4d46SrfSHEYG//jAMNw7hlPFmfLIkG4aGIc79Er3T8NSMtRZ/UvAzTW0
URFXTYbSv6afcfMOGl1U6yKDQ3FNBu69/euBd5bIkHwmoxj3kFTnecV/ZPCc
1i/D/c7nM/8S4yT2/Zj8iltI9HyyB88kPCmdqsa9z+ljndfhSeA5zteMm1Dl
HqJ6bBK2pCi34o7j0TVd1ZiEPS902nELlyyS7xtOggHDiW7cIkynmH1dJuHy
9+Ah3AmptFf0fpOgArOjuEXPvxJ7HDoJRuqi47jFYsinnmZNQsU2wanN84WQ
rq0Vk2CpOUTFfYCsbBXUMgkv2t1mcUscCnr8YgbLF6v6E3fzVbt9lWvY/v2u
L+F2fXau9Oc2CnhE263gLh/f+dNMkgLE+EOruFmO90h+06aAYn3EOm7D128t
D1pTQCA6mL4Oc+yc+dvQJxRou3+YEfek9n8dKwkUYIiPZMatED/Jeu0bBSyV
alhw319NO/GdQIHQH7lsuIdadYLKRabgjHPadtzHEyfbvlhNAdORHA7c7z2f
8KcnTUG7RvJO3Otn/7NIoEwBF08QN+7Ug2spVTem4UxeLQ9uY+bun6Mj00Cw
IPHhjjrQN6NvRYW2KuDH3a85OFkxRYVlOuJu3Cgu9WSlPQ30/3Hswf3pj9eH
yjkaJJambXr5KTl/3nYGTm6w7sWtyXOhSZg0A/wtfzbXZSemwuNtZuHG0q9N
8xb4XhKdmQVCt+WmJ0u+DHTbzEHouygB3MUVlMsBpDnYoZmz6T4ftw8k2XmQ
153fdOe7X6FP7OZhiFy96eiRIDP9jHmwU57b9LV9+0R3z83Dbv74zfgCf7c0
eksvgC+vzOb+errILkO2CxDxzmnTV9tH52+lL0C2QfSmSc19TguzCzDGPrVp
CyvhJm6ZRdgl9GfTQ3+tJZTsFuHuwdJNT2e8yhdOXoSJQN9N/7ao1tg2sQgz
K9c33XGEOVlI/CdoqRpsOo1NZ7uC7U/gERXctLfXgP5w0k/wXP9//3QoduGB
pJ/g0Sby//14cmVcEf8Fuw7xbtqHtbhO/vYvuJszu1lfasFp7ua0X6DI+mPT
vTc6zG1nfsGjR4Wb/p2aEfBOcgkkZdr+34/FwOx26yUQYdq+GW/rZa8c2dQl
+MKhvelf1ba5z2lL8HXr3f/363tyqK/kMhi7vdp0cf2ko7vNMgw8Tdy0zBS7
j8KnZZg+EL/pjywKL+eIy7C8J3LTBB17t+7/VqA1OWTTws+TLpfeXAE36+BN
G9+SEz6asALzSU83/exEEamAsAJ6PF6bZhOXdbws9hsS3tn9f509cWXD9jfc
1bXZ9P8AMy5eKw==
            "]]}, "Charting`Private`Tag#1"], 
         Annotation[{
           Directive[
            Opacity[1.], 
            RGBColor[0.922526, 0.385626, 0.209179], 
            AbsoluteThickness[2]], 
           Line[CompressedData["
1:eJwUV3c81d8bv0SyCpEtKSkrIfrins9jtCSVECqEIiSjJMnKbMiMIlkplJE9
rr333tmby703IcTv/v66r/frec55v5/385xzPveI2SOde7Q4HC6bHof7/2/d
J9GlmXxTLPTH0nSkqw/mzWEXvJmG4JbB7gNaBxds6W5nZn6aNnho/LJjn3TA
tH7lsRTiboLx5X2cq+F2WHwgner7NGOQrjsmS/vNFtviSyn6T8Icvsji9r7k
tMWOk9t0v+EsQVreNUSczRa7Vre2fKjXGr4HBte/uWCLPf8kGOibZgesdzLH
7kTZYl3/JbC7ggPICN1Xtl+1xeaSco1PSzjBK6UwI5LeQ+zg8+GNz7inUOMz
x896xA6zEhOXepHmDuHFIkV/Gh9hWIMQnu+yJ3zLipt5LWCPNbp/m3wCXsD0
jsnQUNceG50vlpGSeAmHTi/LyNbaY0zlE43ROH9okWm/dCTbATOxldl1SQuC
iuXSeXyOE7ZwpOhLd9w7aD/F4qCx4YQVLR45znM5GBopjKWn8Y+xc/FpzU4Q
AvucS3ibGx5jRixlvBISYXDe6pC4zvITzHdiOvsDLhK0uegUH1i6YJoEcf8L
zyPhcS0OrhS7YGxRj4z+/ImE1KvTUpfZnmEfr/zFXV+MAsUZemIC4RmWWcCi
va/3I3hztKYcP/4cGwySm3NOi4W26EqXxtPumMKPBBtnmc9ws2kroT7eHQtr
Yl95kvsZ1oJUDI0OemDH6TZci0zi4KXONz3tLQ9sBHq9Ch/Eg3GboUbAiid2
tSj0Xf6LRAju1Y568c8bc7+keV2xPBFkdX9SrNVfYt/7aQ7m0yZBVP4zj2uv
XmL71u3f5/knwQsCKZ2N3wcrl7v6KTfkC7BMlo6WX/TFTv9gTsv+8hVWyib4
Ovr8MVOVKlu5ua9wtPOVXZt0ABbU5CqdLf4NYhzYvbf9ArCF+fmsnxnf4NTy
sRGyUiCWcLy+IKswBVxNzxz9mfUKOxjnU5vRkgZzt/c0LPx6i6mdUgk4xfYd
mJ4o/Yq7FITZl/6+lKHzHdLH2A2r84Kw5mGzlvS+7yDuo+hpEfEO8+FV7f4x
/gN4bKxOwM9g7E/ov/G0PxmQnSa6s5YcirGMeJWP82YCTy/c6J4KxWIpdMHE
s5mAz+1QeXQ0DKvgZz5F/zQTdlSuXZlOCMP22XE/lP+dCXxD+Mm9aeFYBIfM
fOhiFmwkWL6tGn+PHRfLLohl+gle78K9b0lGYgXKCgGpJ3/CP656ibankdiw
hYpYpeVPeJB9U+E6exQmkn/xHnnyJ5Bsznz4o/0By7x1d/zqcDZUJVSW3luL
xtTspzJvbWVDj1x7WfTVGKzbx9LTki8HnMbDXjalxGDrPx4e9jDIAdtTrQqH
737CEM71Tnp3DnDSqcbUD8ViTUmhAywtubBnYFn/Ok08NkOs6mgg5IOCf9P5
4OAkrIKtqPC/4Xw4os/ZztuShMXIZcanbOYDachQ7TTTF+z6sxiHQMUC+NVR
483s9wUroXvCfimrAPwzpmucfZKxEP7j1+uTCmGrQUX7Zsw3TOVSQHvt62K4
sc7Esqv4Aztk616gkFoMZV4mzg/8fmDkoMdxyfXF8ESzzfFOzw8sudvU3o++
BGK3pj6NPE7H2E3/YzvvUQLnP790OVmUgc04L1ytcSTATfrqDlvpLCwkSaut
yrAM0rW2kn22sjEdgytH613LQPRJrtuQVA7GwaL9tDm6DJjUozdMTXOwUKer
h3t+lUHkxNWjpJocTPNIiuJvmXIALreu2dBcTIuU5k+XWw5Vsz0KWrL52NWg
LDExQgW0/PirWPC4CJOZy7qe0lIBZiISXxS+FWFsaj+fS4xUgGmSbufboSKs
/c/PtlO7FeD4oMa4QLUYu3Yn5+lZ1UrwO/EtOpq5BNORzK+7VFMJnPe+1T0M
JWCyfvnkpp5KoO0RfFNfQcA4xvL5tWcqYWDPqmcFiYB1hRU80mGogphHe3Pc
r5RiuluF3LcuVUEll3hBEU0Zpt9YYmnbUgWIRLpFOVGO5TSyBXYPU3GlMPmO
cjnG3mSRqrJUBcZ/uNN8rpRjzU0sRBbmajDIVY39Z1+OqbXcdvxxsRpWUoQ4
n+SUY3EtmWFcBtXAT39eKqS6HPvXQpf7wrIarM8z/L3dXY4VtH5fv+JXDbnh
Dyx2KOWYdPu223JVNZxIvDOuLlmBvWm/FqvfVQ12m7zshf9VYPPtSWWlE9VA
qmco7zpfgSV1aNG+o6mBTUmWuVWTCoy2M+7oOlsNlN1/KfnXpgIz6VzVMBGu
AamRN46xTyswvq4Y/1NYDSQ7ymXUva3AXLpI3yK1a+DCO/3ES1EVWE+XRuPu
nRpQi9ANsUqowIK7l1ja3WpAspAU/yy3AlvuBumzb2pAXaVg8UFpBXa5J/xq
XHQNXKnW//S7tgLb26sSal9UA788XU6291ZgFr3B2f0NVH2Xf7gdGanAKnqn
umGAirn8zzJOV2BCfWfXvs3VwPhzzUq/xQrMre8NN/sGdf/4c14fyBXYYN/Y
2WcMtZCTUjsM6xWYYr+80fihWrB8ehq5bVdg4f0Bzy8dr4V/j/jFL9NUYpT+
4ZisM7Ug7RKr+IO+Ers2IFPKe64WoPjETjxjJfZjwGfUS7cWnlqc4DrJWokx
DfbjFsxr4Te7Ma8aWyVmNSgpouNUC5xV9A1LHJVY7aCnepF3LfBOhi2f4KrE
jg51W4iE1oK/u7vu2qFKzHPohN+r+FowOMRUo8tTiY0MuX2lZNbCxGPyAQ3e
SkxluL3eqLwW1OtiTlZT8YfhYwuVbbVQdV//QA8Vrw27MEuM1kL6d6tSZyrW
/dUsGbZcC5qzF+VTqPv9/CWsvfWvFu5HpnjacldiB0YePzJnrYP+L/Lt5VQ9
tiP1wU0CdcAvunI9+WAl1jgi8FNOsg7SxEbkBdkrsROj9l3RynWgFO34TXR/
JeY7Wr265zI1/0jmahlTJTYxynPI1qgORgbVXJf2VmIwZqvY/aAOzuI+fUyj
rcRix8oNVJ7VwXi9TP6/fxXY9hina1JAHUxa6Z+Z3KjA8sdLSh5/rYP/tJUf
WxMrsADxQ5xiBXVAefpY0HOmAjNwemQzUF8HvtrFIzyjFdgGnQgfWqgDz4a9
c72tFVj9lecOpM06eGm7ybZTU4F9eN9dn8BcD7dC+ZbSSiowpRP+Txmk6mGx
LqLw87cKjMlhrLUQXw9sl1WXZz9VYEOF/x231a6HL/h0xeJQ6vxcXupuf1QP
HlzS5QzPKzCC3XXZjz/rQYkUG3iHel6C8lMDtarqQZd1xEDkbAVmjKMb3+mq
h2Ri4P4XJyuwnZC8d+Z/6kGjSQI2mSowyOUnSp5tABW+ljhoKMeqtqa/lhEa
4Gbg6h03+XIsXAPbdWhtgGZpTlNL4XLM4m2U/rHRBsixKzpAx1KO0R2+TB+I
a4SBEB7LnOoy7LxappmOeiNEPVQdM+EuwxoCXAWn6xsBsch7OH4hYG1cB8KY
upvgU5Atx1+PIqx6On7NbqoJ/kkvPy7WKsIKcuWNulabAI+vorvDW4Ql6Bkd
ieFqhntcX6o1fxZizhFfMqRuNsN5h1NBJycLMEEuleZrg80gIDUgGKmej9lw
PqCPHGuBgc4fjj3sOZjp1JbVFqkF4uj0Rn6PZmO6OUHNJjStIPmqk1c9PRtD
ujlhJ0RaQcmtgO755WyMI3z3SJF5K3im/mh1C/iJFR58j37NtIKB4qFSxv1Z
GMPBqqdHiW1wYW9AZt+n75hrYErnw+02mOs5P5Rx7Tu2tlt3aJi+HWjeMWdx
0X3HrJzTHY5ztYPy7HDdG9s0TMv8uVixXDv0E8x/K2ikYlx4rrAp+3aQ+14b
Vb3/G6btElAe6NIOoiIeq8mNX7GA7C2itGc7mITtu87v/xXbPDlx8dm7dig1
+rZeSPMVGzmUscOa3g4dfBKPm/59wZJJF60VF9uh80MZGx17EjYqURI5TGmH
RNb8Z8s9iRiP5akar812UImqdr8fnYi9+sUl3MzYAS95k+e2xRKxR40TPaYn
OuCn8Znz2RcSsLNJbqqv7nWA3i8pp+K4OMxhdMXu1MMOqPRJ7jxjF4el8pnH
dD+m5tuF35NTicMEQi6tC/l0QEbJaSHr7M8Yzv3Qj+yEDhBt/ElxOROLNdzM
5Pk12gHnc5ovXrCKxlQUj98Vm+sAnQ/8q3nM0Vj6oZgUB1IHmNqE1ihnfsTC
e/yV9tJ0glT1qfrn2x8w4xsmt0+JdELiomhdRHwURtHeH+dl0QnFLSnvpQTe
YxbSPnNNtp2gXTfTPtwWgfWxbsocetIJF7LnHN18IrCS5umKVN9OWNBvcnhJ
Csf8NAmTXcmdcGZR9/ejrjCM77yt2PH5TghUsjOtqQzB3ohOPLInd0JTQuiQ
pU8ItktnUFD0txM8kvOf9Z4Pwaaq1C9dZeoC5pOHlQ+0BmPpqvw2LhJd4H2+
le9e0ztMDd+Y3viwC8Rqdx2aH73BcgRgndO5C/IVMjQjmN5gYtu5mIl7F/w1
e2idnfwaYymOb/8d1AW+nl7RoxOvsN6zzygCmV3gFBUyGWgdiNnIn1B4ROmC
6DaT6uFsP0xg9oKr5GYXqExe+RRu6Ye1frAsnafpBsd8dnY1AT9MZjf5vAV7
NzgHnExwDPDFVhtEbxrKdAPntuvpERsfzN3kqIu6XTf85eN+/ua2N3aKQ70E
59wN7jJFnLeFvLGxajNc6YtuuK7wUW99zAtTF08IOPu2Gyy2RPj8rbywfX+E
P0h97wY/X+GWBk9PLOSVUBH3Qjckxgvtln19Qa0f7XSTu4G5+ix7qtoLbHXl
jlro324Y2bz+aHLEDdPX+9TIwtgD++OuEeT53TA+YYEhmhM9cKWpq2QywRVL
yuXdXrzXA4Hamf47C08xPav/IOVhD4TayD9n/vAU28tv6HP/SQ/8tNnJlbj4
FHvgGcUy7tMDpl+DVKNSnDHpy9yCvYk9YGgvz1nu8gTLH+NE5eM9gPtcj398
zgnb1L8eoD/fAzRPGcSc6Jww1PK2c4nUA1tPvwhoVjti1YV7LXlxvcBY4839
+Lwj1hm68c5RqBcow8cu2+k6YMsaw+PHbvVCwXZYfPjJR5hsMY9ksVkvcFgo
PhUut8OenNZzvm7dC64RA/tZDOywbcFWJvdnvdBZw3aC8vohxrReJtcX2QuF
htUiHntsMdGURN/A7l6gtd+6syb1ALM6PNZ2eLgXvt72eBTQb4V9jxDgy5vs
hVaOjtP/+Vhhst4R6ROUXlCGh3pzI5YY3PLvU2bvgxETt0888fex26w2J5ev
9EHB0dmhCj0LLO7lVycfvT7QeKfyOZbNApv8O0ngu9MH5T002hbN5pj1zG2d
C7Z9YOQTfzz2vDnmUqb9PO5VH8gwKti7nTPDwhxkW3Tq+kCqe5/kI2tTjO2N
g2xQWx9wOfhUtkqZYm+SMyMb+vrg3Jn1bZ4pE8xvSNoM5vpgwd5+UHLTGHM9
J7EuxdgPk5bibMJKdzBT3mNHGC/3g1G4MIWfzgj7JWfup3GjH9LZVvUnEg0x
I+2ERY9b/TDtbN7GdM4Q030pnLdm0w/00iMn7F4bYBeIApen3vRD0FwdL0Xs
JiZdwfWkrLUf8MaKqQvRuljakO7gZm8/LMmOVH68qoudWAvDFEb74e5VkpkF
nS4mIsHB9GOlHxrnGDfkHG5gXBH7P39kG4ApIoTo3dTBtq0YGp7oDIBB3h1b
G51r2LOX56WzjAZAyirdhsh1DVv75Bu2ZDYA/AnMErE5VzFS5x5jc6cB2JBK
mL7YpI1NquB+XwsfAEP1TCNXlitYI9tfAcneAXjpnR0lNnAJ89sZfzH4awBY
6HQPfvW4hKkuNY4ETA8Abc700i2xS1hBXUzc9OoAeJ/j+ajnehFLdodjnw8O
wlge7zS39AXMe8lfguP6IDC579aZNGhgaND+TbnBICjnr4nf9tLA/tYZEu1M
B+Fu9JTAdSUNzD5RIqPp0SDY85wY585Qx4yN2mR9gwaB8tYMq05Uw5TqDylt
NA1C5/b5jKE8wNZydz8mdw3CAc57jMtugGUlzm3pDg1CbuvydL06YCc8ighZ
C4NAdy524uNXDDukYKxqwzgEBwvMB9/+xWOUxC8XR84PwQtWwZiPY0pYekhQ
yhvtIeDyjwuweamEPfB4yqSsPwRqamPG7mJK2JjRpebIe0Pw92l5pqHTf1gr
O/HqdZ8hsLRpK3LmPYulecjfrK4YgodBVQHl0WewOHbhLu7GIXifxvZfiOYZ
LDyR+apN5xCYpTV3h27KY+51E+c5JocgyZoHx20sj+kcCFEwpRsGz6LhumRZ
OWwzlsi1fX4YOjD+oZv7T2MrMgMhV68OQ3TCN1XVVhlsqrKaNfHmMAgVIUn+
dzJY60w0vabVMDz7x2occlAGS5DW/BMZOAyzl3YxXW1pTLM0uVuueRjyHRu6
0pfEMexa6DX/7mE4fy8twN1fHJOfeNE8ODwMZySd7OuPimNCe/WqvYjDUBb5
XSvf9CRGubInp23/L3gVuYf+xaIY9uGXSZjN9V9w9GXQhRMgigU9unygzPAX
5AtOnT9HOoZ50yi+5jD7BXGykgZB8ccwW9H9Lwsdf8Hn4zE84QzHMHhY4sgQ
/gsq++vK/o6JYHPbPDqJvb+gIGhvblCNMPZI50h328gvEOAUEv3iL4ytfT2p
vz3zC1qYLc7HaQpj9DeUjPTWf4Egg1jGo+TDmEjKLTMGnhEwHbmRJPpLELul
F+toYzgCT5d6uh6/58MmUpNXI++OgMqfmuEr8nyYNS7DufrBCGic8BgI6eLF
XNLKXAVdR+D6pdb6c4d4sXCace+2jyPQwmd1timNG2v9cTRMbngE7LckUzc4
uDC9PZJcplMj0JGYc12qhhMbNpCPfLM0AjK3BcleLpzY4p5z0dPbI2B2gU3M
deIgts/ofmKk4CicZicNnariwNT2pmRvGY+Cc7lPrHIOG9ZwK+vMCctRcGqY
KQ11ZsOuZRXm6z4ahfBwb/nW/9gwk9uNxT88RqFvz3+8Db4HMLefi1UmcaPQ
e+vjgEkpK5ZrLN1dNT4KJjWjhv9cmTBX/7Hr5vOjENaetV53mAmDzNA2WvIo
yD9jqGypYcRmPJ9PC+PGYMmhw/EZFyPm2Dk6ZnJgDKxTF8z6KhmwwCff+n5J
jcG4nDE3kw49thTo9f7H6THomi2tj9xHj2nHGum9ODMGd4sizhwtp8M461i6
BPBjQDZ4/0lUlg6L43FovaU1Bvdbn4o/O7IHKyj+r2bAegxkJ9kSbcVpMP52
Dp8UuzEwip2duLiCw9ynFtWeOY7Btp7SDXIODtNgjS3ncR2DFooefYwaDmsz
pi25GTgGZb0LI3ytO2iGpulnz9cxuErxneZI2kKXDiU5fEkbg7juoq1ejS30
XfyFzJOMMeAmPpybnNlEjjdOpXPmj8Ea4djJOulNtJMUlnKjdgwmWtK9lVs2
ENfF23EdU2NA11GVKai6hsLT85Z+z43BDx2Or7jlP4iTi/2/Q8Qx4OfobuGL
oeKJmg6jP2Owxdj+cnJrFXG4ndozRT8Oy7xeTtoNvxFbJu39tePjYPTRy74h
koyCD935ySMxDtlWsYkC+mR04EX+jtKpcchzTDE34yKj/Zq2kR6K4/DmzNpK
7nsSYp3qqd93cRxeZlybjb64gph4UiT4H4yDdHlO+Eb7InrlvscF/3Ac4p4b
ZJ9+sIgYp+9UmzhQ8w3J80u0i2jfT447Sc/GYd4sZKlVaQExaLkFSb0ah2tV
A81viucQnedVMpY2DpEvmdRe/5tGPjMpeLOMcbhI/m/6Rdo02nOF7pVPNrWe
8fr9SUbTiJavUKSheBx0xE6vO5dMIZocEV2d5nFwVjeWTHs7iXZm/+RZEKnr
l1Z/epqNI8Gzol5AHodvXgY6U6LjSCVA97LAn3HAbk1/FlgYQ64nske7tseB
GOlutPt4DK1Z2e9TZ5mAqsrQCqcTo2h5fsHwiMQEDJkEBXcsDiFWJb5j/6Qn
gE1l28Hu1RCSfHVpuV92ApyJZRqm4kPIWvybd7DSBHxR9WQ5bTeIZqzvpe1e
mgCbZquLzPQD6Nfi6PYvqwkw1tl8W2XTi7aVD9QV2k5ASL9GRoxgL+J7g0Ii
7CfAZKty82V7DzKQ/CR6xWUCFANCjG3+60HdtkbaJf4TgC/lNb/B3Y2aid2f
PyZT9W0Yvmal6USLeDpr59QJOPVR99+1yg7EFCQnr5M+AbGS7Y8e+XSgi9Kh
9Yx5E7C4ad91irkDVdtdJbvUTIAAzwMaU5F2VLLSoHZzagLoPfvd3y00o40Q
14++cxPAQXlN7/6iGcnLS1CylybAKJ7Laz9HM0pzeRPP9mcCroyuiG1hTegj
zVVcI/0kmBBjiJfTG9DTg90EFbFJ2NyqOMzeVot+5vpw2UhMQtR0zzPWZ7Vo
+eaZhx9OTUJJajur+rFadD/mvcCa4iScIAsbnnevQbqihs8zLk7C/t73D+lV
q5Gs4shZEetJ8Osse577rwLZDQQFX7ObhDkhc37uogqU+hybc3echGsM18ku
TyvQkfK4yCHXSeCa4r158k85Yrtkvhb+ehLCvrrcNF8vQ1qLB7Wr3k0C/34R
dNCjDPm/rf5CDpsE5jcRRKd9ZWinQ1RPO2YStPB/ug8LlyKi0Vw2w49JGMsS
NFcxL0En/kUxK2RNgrdhhJf8RjGy+HzJ3CJ3Ekz3XSY3BxWj4clUjgrCJDwQ
PiFVVV6EGm0fOri2TsJyfvrvPYqF6Js7RZq4MgnwmDep5X4e+uGdxbhvdRL+
cObTc3HmoZ9+9lMiG9T6Lqrav6zMRcVByx8McFOwwf1VvVgkF7XGLtBVs03B
Ddl7I/ykbPSndGLw4+kpoHHgdn9dmoU2K+Nzc89MQWbrk7ZFtyy0U2sa3P7f
FIzk/jRVU8lC+9pGzu1VmwJZ6/yUCkImEhgdzHTQmYIjo8taJyMzkNpup99F
pykI1x1l7BX8ji7sCb1r/nQKggPbB4Jy05AWw3UV9+dTwKW350WbdhrSO9BG
zn45BUcddjQ6fVOR1eGm24fDp+DgXhyHBn0KeodVya7lTMFd4qAe07lkFK7u
zcpeOAWusrc1flC+oKgLqnMShClwPmgm6hn/BSVcLft0t2YK6K2baz/TfkF5
JsX7WnqmwCC7nSDZmYiGPbJHEteo8U1xz/DEeOT58IKiy+YUBI43n/lxPx4d
uzX0TmtnCpaKnup9Eo9Htgp7VP/QT8O+sxG+azlx6N+STuJ5rmmY5tHlNkn+
jISMKJbzctMQdPnIq+R7Majygl85QXEa+jNZuL/uiUH3z/DxhipPg+9nB9al
hGiUzqbWqKQ+DQ9paWNOTH9EWF2I5BudaSh5UPi6xuUDMpU/TZZ2mIYdYf/v
F3+9R3QiNZf2PJkG5eONaXLv3qNvBwwT+lymYZSDJxSv9h6RFjxveHpOw+aj
0F9RaRHIK749t+PdNCT1n17tfxWOEvbbuz5OnwbinTjVIedQdH57T9fFn9NQ
S27TO3s2FC3MR0oI5k2DYyKNi8lmCJKrKRuuIUxDo9TJzDXPEFT9/ADG3TIN
jO6FTjnvg9H0XPqeosVpuMGdfy+y5i1KPlE9P7YyDRmsIvOGN9+i+1YDbQyr
09A+0F5Nt/gGzc3uidHbngZ52oHSGe43aGnGQJ7MMgPxu991EvxeIcoU7b0T
0jMQwnAqQTLdH2Uf47l8VXYGnh7bcjhj6I8eW0iddlaYAUNdfy8nen+0Nnnz
XxWaAZPt0g9md/3Q34nvESZXZ6C/v1q9S9QX4cb1a9/bz8BDwbXjcn3eqELY
9jvh8Qyc7x29HhPsjbxNvUKnXGagxCzFWv2yN6IbSzOW9ZqBK1anTspVeyGG
Udx6S8gM5NF2PByu8kT7f6WK0WfPgF22o+X03AvUJlDOKpk/A+3zx5RUX7xA
wbd7fusUz4C14rqR+sEXiGN4tyyuagb215zJotNwQ1xDugYq3TPgbp7eR5vv
igQGdgKc/syAxlOJS8f7niI32vmlG39n4O3jdjVT36doWKLrmvy/GTh009vu
qvxT9Mn9K88fulnwlWZ+fSTcGQkdu/bNmXMWul4kuMQbP0GHH8XXPZObBdqs
ENpyMSfkGfVawkhxFl5H2Yo5TjuisYon75SUZyE9pDqXJ8kRxXFq3txSm4Xj
aQf1Th9zRMJFlBk3Hep6wfOBnKcckAi9xl5Ph1mo4nNU9emzQ97S0tamT2bh
1dpxSe2HdmjiJk8rPJsFgVdc/E50digxdSmCxmsWCgkrIakKD9GxaxGiL4Nn
ISa6rrAvxQaJRs9o+GXMQtmx96da6qyQX3X7t/vZs0Bv6tkv5GCFZohFLBfy
Z2H3XRvuG78VSoZ33Qxls6C/Fj119bElOj6jaBHYOgvuGzOvPeTuoxOnA1++
Ic5CY9Yhcuq0Obpe4mVtSJ6Fnbqzvp3x5sj1guv1439mob22wHfK2By13LE5
XL49C8Wt/wbzh8yQ46srxb+Z58BOuQm+j95FhEn230bic2B9lKh5ldUUzdgx
DYpJz4GFBW2/+3cTxLZJW7F6eg4++bn+ycdMkBnbalDQf3PgRSQ9OmVjjPbh
e8UrL86Bye9tWv3e20jn/Uezk5ZzkPG0q7PrjyF6fiTs0pr1HPT909xa/WyI
kr6/lqmym4P9Ag/kDS8bovVKt53bznMQHsFSWvfFAMWsGH8M9p0DnUyeJxes
bqLZi0c71xPnwJzfP/GogB5i6+YvrP46ByL9K4UGvbpIyYQzLiRtDjpwLc4a
IbrozRN6O4nsOdBlNmgQYNRFsgmzjCaVcyCmOMA9tKuDbkmNkSRq52DIj/Vb
W6kO8ino79tomIPuhjPTbe46qK+14UtoxxwcHb+xwkqng9y20lRrx+ZgvvVd
lb7IdVTZL5o3PTUHnUsqNPfnr6F9eZ/F6efngDJ9VlP65zUUbh92UIM8B3cu
dS/8vHgNfZ92na6gmQfSxOkyLrariFK5ajhOPw/2zK7jFXna6GycXSuOaR4e
Wim37DHVRtVGZvkYxzwsuUcODhZeQcNtlwIJIvNw/GZuaae/FhL5UfVv+Pg8
tNyuExIHLWT1Cu+4LT4PNFzSW0qbl9GqxulbynLzwHvbkpbf6TJiKeKRKlSf
B2X3QJWOx5oInzTbnmMxD9NDb1f+fb6IfLzunuu2mgeFh3Xv6CwvokbjocLf
tvMAP1g4WKQvIn3etgTZJ/NgsiH2PqP4ArILynuc6TsPG7/jg851nkexLr48
35PnQUPzS3t4twaa0tt905Q6D/iTziwVQRpIXO4ZzWL6POCyGYPPXNBAeUTb
hZP58yCluCMuk6OOthtnjC8Vz8NKtVwS6aE6Uvtm2mVVNg9HhxWNRSTUUauZ
bsnXunmg9xbxtMpQQ5zQKlPXNA9q7tV3NJzVkJHgxS8zbfPAMZpmKQxqaKZP
OUi0fx4CUioWLYdVkWRuLu254Xko80wb+piuihxDTz21GJuHlMjrk7dfqqId
raOmiXPzkG1ySVRQXhVNHXTUcVuah8hCk1N4DlXUMFiuoUeah8xJsQkFCqBw
K+OTDBvUftH/vnUrH9CzUz/4x7bmISltn4xBDCDjtS3Wwt154PP4U9vpDeik
zweKNcMCtDO53py+AWj/5bkpdeYFiHc4ZnwVAVplV+wTOLAA5WZNqkMnAZV+
7i5uPbQAh1Tli7b3AEq6fzT9K98CxBSyF9RPYShQyjHOU2gBJsp25o9WYUi3
+ICv7PEF+EdZ1qp9iSElb+OnzOILMOXGHZV1D0OHL/14MCW1AE3vWukdLmJo
oVdT+/2ZBYhjknuRcwBDHhRf7k2NBUiwGbt0IQ4hi8Juxq6LC3BfN4C75SVC
mp5Ht9O0FsBaSdc+/z5CnPsrxu7oLoBXQcI6jThCm90HuhQMFuDDD03Yy4TQ
aLRxzYHbC3DS6O7F/Dk8Sj25nVJhvgBFYaJNlvF4FEzSjPlouQAtLzZMmJ/j
0ZP8D0FONgvwcsBnLlEHj+CcopOo0wL0fuZk3N5UQaIsfvd2nBcgzBJfbNKk
gpi6um/2uS4A+y3rCNwHFdRj6qgS6L0ANh78a6oSKqhIrELazG8BHrDWvPdb
UUZxyweOKL9aAPAihF3LVEbWbj/oiSEL8Lt7urfkuDK6pr69XhNB9Z9dWXHP
sBI6w3R5IfbDAmQvnzzB/VYJ4aLmWq/FL8Co2mHSyvh/aNpYseLklwWo0GW9
Gx3wH2oU9cumTVmAz6wXTBhk/0MR2UejcjIXgJ7VnHb+zVnk6ur46m0O1Z92
yUdK6CwyVa1wu1+wAOsPzJ0YKYpIvM34Lk/5ApjzzHT0mSoitvc/bpCrFkA9
lXf1J78i+nN7+1xj3QLgWALxVf0KqHzhg7hb2wKUnF3oUTJUQHp7e36PjiwA
C6sJ82uHM8jg8Bcn5skFmPyqGfBd8QwyOvvkt8LsApzmq1so3JVHxtZcv9+u
LMBevTwxlQh5dL9Vj6KMWwT/rourBl1yyGpW1NGSbhGSByLYdJPlkDVujRy6
bxHEb27FebvKITvZ9+R5tkUwDrgxLXhcDjm/7yVFHlkEa6eDj+r8ZZFLRrJ9
legiJEztxPbflUWu9c6k5ZOLoPTwVYeFiixy3zxEOie7CK/Da+hDKaeRn/HN
ld9qixC7mCxYZHoaRR7vJ161WIT9yovxnDIy6CP27eFzq0XY592ox8Agg2IM
XIjJtovQCD919hWdQnGveIj/Hi+C5v1gogfzKfRt2WApzXcR7lcEKz95J4UK
8gYWGL4uAk8uunleURwNnB+aLZun8rU3/KbtOIqSKgoX+oiLIEChjxR2Oors
VaKIK+RFiNZA/EqHjqK9snq/D28uQi/S5/c1EUGygm07HkxLING99/KzXWH0
L/IHTdT+JdhsZLjwOFUY1XO8ocvkWAJXZ+uWbH1hZLLvEtMY3xIEGB2IuXT/
MHrzu5ILJJaArZVx9MNfAXTTLp7H4NQSUD4ThXruCSCReQ9+e7klsJ4wqRXv
4UeFIypH4pSXIExF789DAh/yMeQ/VoAtwZlDrzs8FPjQte6/x9vVl2BmMqd0
9ScvmmnIk8RpLUHu6KUn1/J4UJZGxCmea0vg0WYZdgvPg9zKnGRldJeAQ3HU
hqOeG3Hkypw1vb0EcmTsT9PcIfTr1AFlF9MleEs/vElxP4S+pRLxwRZLoMWl
aLGf9xDC4lLVy22p9aW+Y7Yx5EJM/IHn++2XoJWMxbbvcqLeCMtLpMdLwFLA
iZxSOZHt62NXhV8swR5aM3IOCyeKco418ny7BItabkISoxyIohXqAOlUvXWM
xPfubIhQZ//Y4OcSnA8rFu2WZUMBalef2uctASlh9H1Q6wF0+CzLi7jSJdCU
6v38J34/0jrqF4BrWwK/vL95b6+zoC9/n30uX1mC4wwCo7MzDIjNWEo49DdV
X9VAv/YDBuRaORZnvr4EMir5ZUDci669vpCwd5fKd+ptL/MmPdoU4PqitZ8I
ua11OZIn6ZCFV72oEAcRpg8lJ/YX7kFt08+TV7iIIFXE/zJGaw9KSp/4GipI
hKsTARE/XWiRNmSm9ksSYb/l23B6Ig4VJJlLpMoQIUbxUrhxMA4dZeT+/lye
CPO0nAG3FXBoo+PFDyEVIvRnH4vm59rFmymcliZhRGCPvlBe77CDb/k4lV6h
TgQbblyHVvc/fIL55UyLy0RofJRScD9tG89SvyOjcJUI0fz67OrC2/inkj+z
GG4QQX77gOHL6C38RPA92QF9IsT9zWnXFNzCa/3hyU41IsLslkhhyZdNfJ5h
s5ybMRFaFxRvbMtv4o+UeuRcMSPC0fSOUcmmv/g3InJnDt8nwqJU62cHq7/4
Nb+ZXNIDIojqMHcTWf7iTRc/KFQ+JIL7vN/bc0Ub+KarV/LDHIiAw9O/KXbc
wCvk4M7ee0KEmz4Hr6yf2cDH8eQUKDyj8lHO+0Xu2cAzvbD8b98LIoQUyxOV
htbxT8b5igY8iTDI7qjoWbKOHzvXqpTmQwTyiXC+vV/X8ZqpXsVuAUTglZfR
svm4js/Zf0ZF+w0R/O8PeWm/X8cfdporORxMhBe/xR20qfFXfdF4chgRVPbn
tDEmr+NXla+WVkYSYXue+cbhwnW8cRwtFh5NhJ3CukyprnV8A11e2b3PRAjM
covt+r2Ol3/wABQTidC3p7wjg28DH9siULHvKxF4po7j7l7YwO+TbVcdTCVC
hO/5Ud9nG3in9y8r09KJ8Ik/5xghcwN/0WShSjuPCMyUloJfkn/xP6s+aQgX
EYEYleRI5/AXL3jieg2ZQPWHRuhBQcFfPIWUXxteQ4THk1cm1K5v4m/r2Vy4
30CEhCrpdv34TXxdoVC9YgsR9GUZOhx/b+JjvH0bBruJ8Nv/9zg+Zgt/nvNG
s/AUtT8ZzIJuf7bxLY3+gxpzVD8KBj8Z6/zD63qVzFktUf1/qFvKkP4Pb74s
Sp+1SgTDy2uvCSY7+IUko4M9G9R+p/450Jmzg3e89e7I320i2Ilqj5fs3cV7
1m/gVemXgTBQwCv6eRfP4CGldY9xGdguJ9xMndrFB50xMwpkpeLES/WvOHDo
0NJ7qx/sy2CYvXXzzykc+pTQ5NzBtQynj31q19fEoWOGON8/vMvgVjUp5nAX
h74fOBPGK7QM/Ca+N/Y+wSG52gfxeJFlGK1WvNTvg0NFbrEZd48vQ1pl5s43
6nlSlesi+Iovg9Hx5AdKUThUP8/QnCK9DA2EFg/taBy6Fqcy2CK7DJ36vxS+
fsChPn2HObLCMtwoe+WzNwyHjFmT17iUl+FEzWtjaX8cmqkapFPCqFjhfdEY
lf+h64GDxurL8N+YSdCoMQ6tymgc8b5A1R8S27akikPPZ11OJV9ehuVD+x43
CuEQbewPfOPVZYhyT5p4vLCLf6U7cXn5xjLIZ95z/Re4i2dn5jbiMFiGB5M6
0z/5d/FRFZetFG4vA9kylT6U6rewi6ezkekyWOm3CQ1a7eC/Suf6uFssg/PH
wvlRxR289PR8aIIV1a/Ddw9vCO/gc6OF4mttqevbCS5Pj+7gVXRuZCzYL4P5
x7r0n2gHX70vgLD/yTLoWTq77lDvk8tlJU2yz5ZB4mhleEbJDr7zCXlA/8Uy
PCpMyOMT2sUbSR6fc/Vahlwutg/hEbv48QmjtVjfZYhn99o8y45DVh/e0VUF
LsPQ/YKKPWY4tHK1mmP27TKcw6XudJfgkPPev8LMocvwqauD9eYRGrRTInXq
1PtlKOpNuyz/jgb5Opnhb3yk+rubzcm9lxaxiEdefhq7DBVq92tSfGlR+FiT
YXQCVX8kKnrPugclXDnjPJm6DNya1ydOnKFDJ+msfRgylqEu7GWrSDcdyiyK
DZXIXgaDmiZ7YVd6VCa2L8OpeBnU8t9eah/Yi4Zphmb3NC+DSt79B0kjjMi8
4MCaWPsytBzuO2r8nQkt2GnQaXUvg+xhvIudOzPaGPohHD68DE/yBkxVpFkR
V56n4THiMlAOOn6NNGRDKvqvpmnIy+DE+Cr1QQ0bMlsLcxhdXYZU94rX66fZ
UabC18CP28vQbdkUUczCgTTzWwrZWFbA9AfFh6vmILK/2Xdu+cAK5PGln1mX
5USR62MdTQdXgOrFYfc4TjSluDrvx78C73syLpKecSH3Aj6+f+IrYNjRmPNe
hBslGRxLHpReAZ+v5JnOQG7UtCElWyC7Aj1/T37/tMKNeP5T1XRSWoHAEOZP
N6jvPxrQ7L2GVuDxoRuH/x7iRfee6ZpJq61AyPu58fgnvOhnoaXr/KUVYGJQ
6nGQ5EP9hg57666sAFEh/PYNHz60+9c1NOn6ChwYd+n4PsCHtJSCUk0MV4Ag
InRaxY0fOQ1GKuDvrMD0XzdHyQZ+9NE1vpLv7gqoNSZoMx4UQLNFOYM9VisQ
3uPh8y9GAO2/VXo/23YFjl7rkW8bFkDyW3WUYPsVmFKTlqLlFUS3ojvc7R6v
QHHLQJTTdUHkrTzEpOWyAkZsYok4P0H0bWjq/Um3FXAVv/fUL08QtT1fFmHw
XIF15UmYmBBEa/wb6VMvVyDAgiROZhJCAiU0ypX+KzBTNWQaLC2E1G4z131+
vQITz1ZZP10RQg+2OW+8eLcCGsmBd1YthVBwjNCoUdgK1FktuDq9EEJ5Kids
zkaugMT4vZD1t0JoePj0Olf0Ciifutx854MQ2vNC+eXv2BUocpzXf/lZCIkL
njvQkbACVk3vbp+LE0LXCNrR6ckrwGz4dp9XtBByvmMg9iaVGlc+7XcwRAh9
+nc3+0H6CqiENuIGPYVQ9Scb7MLPFdB+8S0xy1oILeCfNB3Lo+YL8H18qi2E
2Ebcb9IWrYDmO7sDjJJCSNE9YHKUsALf/6xKq+8RQsZCoY8IFdR5ebR9dE+3
IPIpjd76WLMCxwS6eY/HCqJU4y/+Lg0rUM3fpBx4VxB17KQf1G9ZgaW3MrmM
QoJoI7bgs1zHCjwMvZHl0yWAhLBKCfaeFRC+9PJWn5cAOjfalL/cvwJxHftH
R04IIFuPHvXm4RXgjf71bLGe+r1aNnfLf2oFvJ5lvP3Exo++VeBsrs9R53mP
rth2CR+KquJx5V+i9mtu1zv5IR8KqJEJnF5ZgQuDmgF+InzIpe5iVMbvFeAL
aBbyG+JFVg2mX5+tr8B2goD0uyhedLPJJU99awWChzo/vTbkRdGWugs2NCQo
t2xX2TvLg0KtxsjX9pDgg8AFZYNsHvTqge3fM/QkkM/yPnvuJQ/ytt7A8TOQ
AN/LJ5Cvz4NcbXz24RhJcE7la0ukFA9ytGVjm2YiQX9YmXwHAw+yfhjD3chC
gldvt85emeZGZnYnDmfsJ8HcAKXiTw03MnqUczycjQReJ/H5OSncSMcepJ9x
kGBG0hH3OJgbaTo0nzHmJMHX8JO+gq7cSM3RAK9+iAQ32Lcko+9zIyWnKY0T
PCR4dsN9tFePG8k+ttdi5SNBCvNln6IL3Ej8yfYNCj8JnBY2aGVUuJGIc8Ct
PkES3I87rH5EjhvxPuU0LzlMAs4RfUkXSW7E5hJnHX+EBIy6CslCJ7jRvmeS
jn5HSdD9Uy9qR5Qb4VwLntmIkoCe+qee5jg32nDV8LomRgJp4s+XHNR80vP2
gDMnSTByUliLj7rfnNvtYD4JEnxhl5TYI8uNxl7MRe5KkoBdz25f/n/cqN/9
8ecpaRL8THJvOqzOjdo9cF8bZEjAm7V6S0ybG9V7vklPlyVBr7hVfL4RNyr3
4skLkyeBc6X9yyIrblTgnURwUSDB6xPJ87wu3CjzpUzNnbMkSGSNKy4L4Ebf
fEqa1ZRIcFVkbSziIzeK9OseYkEkCIvhqnat4EZB/qaTZIwEmub7r9/p5UZ+
AUsLvapU/fyVbdxL3Mj5Fd1m3DkSFBwrhBJeHqQfJM9z5goJVqbczhk850Ha
78oP810lASVwKuddOA86H6wltnuNOg9fqnWWf/CgM6EWCg26JNhLc6WgfowH
cb4P171zmwTkGC4Pfw1exBIpfFvNmARCGv15b2/zIrqo7+ZipiQ4NNNuyPSY
F61+qHYkm1P9G6702B/Pi5Y+XnPtvUeC26GLHQ/yeNFU9LBXsSUJBOlTpCYb
eVHXp9VgXxsSkCYhro/EiwYvqI6GPaT2P5/jXsgePjRGfiuV8IgE1Wfbuno5
+dBM9ODzTAcS6CyHZ70+xoeWzok1ljqRwMPYuypMlg9RVpx4Wp6QIOtAXmsn
4kMbH8rvDz0lweUA7SjJS3xoR501d/4ZNa5tPe1znQ/RLRvu2XhOgvPzYs/L
bvIhpqjk63vdSWA38kWo/BYfYlP7/ZnTkwTvcmgjrO/wUb/vsGURbxIwUW4n
JtzmQ4Lv36ic9iGBmmDXfi1DPnQMBl5hfiT4WPIyRvMGHxJfEB24EkCC5/pv
2b01+ZBMuKPY7VckuOCwX66Xqk8BlT2xfkOCu2GiteIyfEhljrnaJYgEUurk
d+ZCfEgt1IDDP5gEbAzBehaMfOiiyhfTiFAS2N4THmYj86KrM+T0xHASRE2V
z2n18CL9YPQv6z0JaJmDYTuXF91Wen25PIoEh02+f6MN40VmU30fWj9S67WU
n1G3pd43QcfmhmNIMJRyvjRRlRfZnXVQWIwlAfygWaM/yIseTxB8/saRYHD9
pY42dR5c3zB1MSSSgIVtKco0hQd5Ktw8cugLCVTcDIKE7XiQ31jio2NfSdBU
ObvuIM2D3rwiEWRTqPzWBR/PLnCjDyOBRld/kMBtNTIu5wY3igvo/XYngwQX
pybfnqbhRsmyR9dtskjAOraooJV2CP30KwkLyCXBzaw3TIE7XKhReqW5gkD1
K3fFwyGBE22762LyrSR4f1cUlU2zI5PDh4/xrpCA2wvKctkYkTzSP01HJoHq
o9RMBed9iOnOW7RCIQHfh6/7YoYZUN7HLYOaNRIU555OQ9/3ov2H+t867FDr
+2JC2W9Ah0pYQtYbWMmQMkJ8Z927iw+VqKfLPUAGuiP6u//qdvBWmrvscexk
+OIdIZtZ8g/PGfBQ0pmLDIEt58xqM7bwNns074oIkoH/6xF9trJ1PN8mbZOr
JBnM3zxibQ0n4Uk8Sv33pMkge4M4l+Szgq9VdJi+JkOGDD5mycg5It7xyeju
cXnqfkktLJNNC/iL4YdYORTIkBMsdCL08jxeKPsK3z9FMoTf6cvu6Z7FN5CK
5buUydBA7OeuoZvGxx74rVqKJ8PMYMvD2rRJ/GNp8aspGBkSt7xPMdyZwAvb
Rj3wUCfDy1ssk5OEUbzL7ONYictk2FbOjZVt7MVr7/2edugKGeiJzjW+Nd34
Y6KTBTRXyaCux5e1p78T3252vatPhwwK0w+j0/xb8cleAWOVulT9a2yrKcpN
eLe4MuIPfTIcqumvShGux4uNSO3zMSJD0JxinqFnJX5724Lr0W0y3G7YjS3b
KMN38seIGBmToa4n+uNxg2L8N6WuU+dMyXArblUPCefj3Q2Z8DJmZLjTXlR3
Wycbr+uiqslvQQZBPtSSMZqBF490ubn3PhkstxJ1mFdT8Li8DAuyJTUeto/V
ZSoJ39s94zD8gAz1p1rm47Pj8EUxIzUkGzKIxu3oftP+iI+16OWltyPDXu7t
g1+1I/Dekq0Pee3J0HG489t+u1C85WpNhZQjGZZDtExuBYTgtUoIXGqPyfDk
cZzXx3vv8DI+uQ/0nclAwzjoK9fij+fU+kGwdiFDBNd31aRKF/zGwS/sHq5k
GBEcKm08ok8YHoq5F+ZGhnHB1KDYQF9CeWJ44Vd3Mrju0kb6LUQQkmzesJZ4
kiGkgPuslHk8IVDO5267Nxn+SDLqZn35RrDbep475UPVN7tRLXUrk6BT5cT4
14/K36gwcasuh8B3wzzryGsyvJWr2zAqLSXs8N2iV3hLhp1+o+VbRyoJExM6
hprvyCDez9FMe6CGkOaoRuMURgbJA3dzz91vIgQrKen5R5AhSe1c3tfmVsJj
WtmU6EgypHFV7WWQ7CCohB65Xh1NBgmWX92Fi90EYSPeL/2fqPxv/jkITPUS
6ETY/y59JkOu2cdTdYv9hOYsXDxXEjWfLZKmWPQX4U7HKOn+d6rfx0cHKw9N
EtQ+9Gk8TycDOYvs26AxRTh+ty3qXSYZRCyCFZSeThOWSaVQkEOGciXexJLZ
WYI7W2wwI4EMC3HzLzcXlwhxV2/LfG8hQ7uVX4xn2G+CD7euT3kbGfor/2uN
O7NKsBq93N/dQT0/EjQbxb2rhNOPlD3/9ZCBI+VwFifXGqEyiK9de4QM0/WT
x1PdNgjJ+hzHzMfI8I7d02+b7S/hlRCTy9MJMlTf7+v/nvCXcCP97+G4GSp/
LlOXAWGTMNXS/4i8TI3faX51tnGbEMVU7D1BIoOwybL0nPI/gtaFTxFdFDI8
cvf5PZPyj5BTfrc4d416H+gnF5103SFY/VNvTd4gQ226exrv8A5BQOn4eOQm
GaIsLD5k/rdLeJm9sNd1hwzDYuSLErO7BAVSM68NjgKB1o5ud/hxpQuSGZK3
aSmQ8Q6rSAJcaeyDEOwKHQWUJJzs9M1xpTrJTjpoLwX47sV53HmJK907qXfv
1D4KoHtGpKQ4XGnR4bMuwkwUeH9DvoS7GFdqd5vvNTsLBTgMKkbiOnGlIh+2
P9Hup0D8x/AbErO40t6ekczfByggq656KGEDV/qKo6Jqip0Cuc+MREh7aUrR
1cTenoNUvvtOTjgOmlLKa9/5Wi4KXJM5TF/KS1OaXG+5nc9NgQs4cudBIZpS
I3rNAym8FFj+97x/iYr3q0mKfOSngPz1G+zyAjSlFe77z7wWpMB+EaZn3Vw0
pY+LSRfcDlPAOkqOuZCZpvTERqfRwyMUOD1sVtX8D1c6LJ/70PgoBfS4JD5t
LuJKgx0iPa+KUqDO5nC4VC+uVCP9WRiIUcCZoSvxWgmudGPhVvLpkxS4zjZQ
px2LK/0uhgpFJChwMb16i8MNV2pqIdx8UIoCmownlQP0cKWc8bSjdKeo8Usf
vD6I40rrf02R/8hQwFTyeoT52i5B5mYKd788BYhqhOdmh3cJu5dkzWNUKLD4
KmWLWf8fIfaUxuYxLaqfnmWbjyL+EoY3LU8o2FAgJtnWPDGPTHhs1eEm+JAC
9r82P8QokQmsvUoddI+o8QcfDraVkggoi9W1y5ECzNwf8oWDVwhxltlN9q4U
uGs6fCyzdJFg3r1jlxZIgfpsh5tnbk4RtlWtqkJfU4DcWTuX6TBJCM/o4HZ9
S4GxcQvjo0EThOpXSeUXQyjU945+v3bLGOG4qibHTBQF3oWrX6huHSQs/IjI
Ff5G9Se6+z9Gj2aCN/8u475UChjPCXyUC28g8AdaGa+kUeeRRpzucn4tQctC
maE0gwJOE0U3ak5UENL5xg1u5VOgu1ujjXd/GuF8gOYPtUIKiMlY9oxoxhNG
/2TTiBdT4OnT522LUu8IbB1+qRulFBjWO8JvWxWOd/CX3I6opc7Pnwrj+C+5
eKY/Edde1FOg5KeY7hezQnyC2W6SRSMFeH5WaHxfL8F34juvyLVSQHEzTupO
VwXeOk05ga+dAl//eoTEmlTh9/B+WaPppEBeXzvnnd5qvPzq08/tPRSwnPvM
3+JVh2++O/47v48CB/8y2pfk1uPvtWle/DxAxUkE36TOBvyOSk6M3xAFCvpk
zh3rb8S/TxUkP/xFAV/vgfeDNU14aR7/c3qjFKAJlzK/H92Mr/MlfVAZp8a3
EkLvG7TgTX8bLh+dpEDo1wxW1+0W/IZplRrzNAVG/BpKMOp7+vkp8Rf/LNWv
rn/ehbg2/Pkg7meS8xRwl7v22uNWG34pSZUTv0iBn3ZOS1yRbfiwYpuMK0QK
hGjzEXDZbXilzghN4xVqf6PXD1ant+HH5sqm7cgUSDxcyjAV2Ib335339PhN
gc8JwhlT6m146UOcAsF/qPwahMuU4VZ8jyTKj1unwNqbSa1O31a8m7qVTtZf
yv8arvJ4LJsoan1TqAhRSmgjSVKk5u3SSllalCIqypZIlGSrKBUlyRLaSFJa
fJIwsmSplCxZX2Rfsj/bS+F7/pzfzNw599xz5s5AgFCBpL71D6R6JGKw4O8Y
+N07clnM9gf66p4bUjU5Bkmr3z9QDPvB1qtbtWN6DLryfu2x6PqB5B/O/UQI
EiC4vuDm3VMVKC9D/4iICAHl3DzV+hk/0clv9pQMh4CArZxNZW4/kUT77fBl
YgScV8oJCun/idL5Was2zCJgq5GtT8iFSnR4TkfJDgkCjul53deVq0ICyyVP
HJpNwDW7ADPRkir0fLPupMNcAu4YCKgcv1aNTPcfj/GWJsDHyOda9sEaFB/4
/kesHAH+6XZ/VJfVoq3RrU6p8gR4Cta3SKvUof60maI5CwhgLMyMsUY90m06
uom3mICcfnM3IadGVLWek7J4BQH5pZ2bAlxb0cU9WlvXqBHgrNIUj+x/oyV2
R1q2rCLAbUsFOiTXhlzDX8scX0PAoSstlpuvtyOxPwcvJ+oSYPk6J6b7Xhfi
Pn5+ZOUuArY8C3IMVBhAXZmVlJ4xAY/VPwg1DA2g0O9/w432ENBYLCZu9HkQ
NUyYlTqbE2C2avZh0zPDyNOCvy7NkoC4Be07r1qNopezjCS1nQi4/8x717gr
iVSijjoouRCwXseo42IhiWKUPQokXAn4QjdumiNLoSC9OK8edwL06aTnQhkU
mih6U1HjQYDY09t/lwnQ6KzZZ7VCTwKmbeNv9xrRyObUYHO8NwH/DV8jfv2i
Uc2ooN5NHwLstGQ5JfMZtNtPLuKCLwELjqs3tB5kUKHYqgF7fwJWb1SS5Nxj
kF7klh37AgkYd9tjuLCcQa+VDjzecoUAWTxLQUiIj5a9dJzQCGLH9elrE3T4
SLrw7usZIQRoW6im+tzhoxCTZDHqBgHblycYX/nAR9P12SfabxEgl2j3uqyJ
j87bV+RWhLH4r1Z4af3jo4HhDjl8h4Bgv40G8fLj6MQlvnvqXQIUjCfeDmmN
owaO5Lfoe2y8x84nZ20fR+YRysuC7xNwTrdjqvLAOCpZtCHAI5oA+dLcRSuP
jaPNL4wbbGMJ+MAxPzF8ahz9p2O7ziSOgJI06vQsp3Gknn8uTD+BgOxznBYr
dv7x7pCeFY8IkJ7bZFFiM47k6uINZJ8QsE2/3FNj3zgKO/EuTiiRgIIX2k3u
MI5Ehoqp4SQCROQc1M6rjSOfi41mzckExGwonF4sOY5GRIZffE0hoK8wfsrk
Dx85hAuLZKUSYOVhVtJVxEctC+Vtnr0i4MI/baYsio8OPNfIinhNwE/5x2sb
7fjoq7aBdOBbAr76D8v+U+cjgzyL067pBOR2XdwmNcCgLCPnkiMZBOiJxhz9
l8wgzV/+S3ZlEtAe+VTwsRWDko7d81mfxfqTG+Z9UJxBCwee16hkE6Ac1p10
AtNITLgyZBITsLjw9nXrVTTyv93V3v+J1bPItUHdHgpRChOb6wtY/xgdkduR
TKF2LdXR9GICGiL759SuppBlru7ux6UETNKm4dtpElXs3PMs7AsBG2TatIsK
SLSj+ti0zzcC3i3wqtgeTqJcG6/Djt8JSNRrRZ+Pk0i7/8Z/FhUEzI0nLNZv
INELr4eSWytZP3tcG74jSaKo0NKCRb9YPa/z5jR/JpCEPG+heB0B5j4B63AS
ga4mjnjx6wm4MWBhcOI6gSY0RX92NRJQn1Uxo+g0gdyzFdSreQSclCywqT1A
oO7tmkH5Lay/5KcW3dtCIOtKw5a03+x9MMNq0YgGgaqsD+nFtbP6nPlKp1OR
QEa9LhEhnQRY7C7edGoOgX4oGqx71E2AfeV+4qEwgfbtlat530uAAXdQu2Bi
DNUF//Es7ycgrM1lfwE5hqyz82U7BgjgiKem3RsdQ21D9zPHhwjYN+vKAw12
fErV5dDcUQI01vzwCCTG0J9DwF9OsP7+4njnKn8MuYfKxiKK9dNKDSN1AQJR
+f0bDzAElMaN8R1nEciH+tToPE7A03NRzLr5BJpSu3/p8l/WD9OjCQHLWX5s
nBVjJgkgbrduAz0Cid3bgl9PE1B5duN25z0ECi2VsSkWJOEN08CMniCQ1L++
qSZhEszd495/u0SgKK1Pj8ZESbBZZVn3J4pAC09GwkwxEkK8+9/vyCDQ41in
NqVZJAQ/10j9WU2gVCEZVZPZJCT0qeluVSDRGt2+Iru5JCyOj70ss4VEGS55
9j7SJGi7qWzvPkUiXOOY/FyOhNT3vQ+sc0lkOJO7M0+ehGtljS19fSQqQfN6
axaQEK9vNr1LgUI/k7GakBIJiZdWbjT1o1Cnt3Sa9QoSSlb47dI8TCOntB6T
c2okuAycWCkSSaOhttyhG6tIaA9LeGn6k0aMsYPWhzUkDD/zmZY2YdCsRbn/
SemRcLA9I1L6IB+tLTiZXbKLhL071ujkxE0g/5kfS7WcSZAIc9qyJGka9Z6R
TUWnSbC7vnWFJzWN9tacDTU+Q4KeFwjZqwpwlz5S32vvQcLJC9EFTzwFuF90
4hujfdj9Qd9OqcsJcmWOBQxO3STh6ZJdmxPMhbj+xU0V4mEkzImt0313Xojb
o66XLn+HhMpydfp0vBA3mxo5r32PPa93SVpxtxDX9tYJgVNxJIRfcnl6/Lww
t2wkr90jgQQnK719CrHCXO2DC4sDHrF4JipT9uQIc0WUa27EJpKwgnbbPHdK
mJuauX3e95dsPTzPx7n7inBlFJ9SDWkkuNaVKbk8EOH6XZ6q635DwtzJEc33
H0S45ns+xAtkkGAqVdqqPCLC/fhuXoBkJgnZcMFno7goV2W++/EFWSTszBCM
uLlMlEu1rVyuk0tCZN8LtaJDolybncFiBnkkLB/48vSRmyi37FVbv0k+W7+M
spuProlyH1x48MbhMwk98g6xxDtRrkgzfdezhJ2nxD5uLhHluhru97xcRgKh
cHvjvQZRLkhKbIwrJ0E/Z4fZvklRbqqH48KUHyTMvujb/EaSw51X/3ky4ycJ
ugIP8kQWcbi+SPl3QRUJmmeXuO1exeF2P/Ur/FHD8jUQ7uKvx+GaizUmNdWS
YBZxWitmG4f70XXD9d56EnZf1dG/Z8bhqlRHOFGNJNS0Ook6H+ZwQ/WGdws1
k2BdFjZ7/gkOl07YrTmnld1/VLkq0onDtRVOmavYRoLCp2flzW4cbpmjCLGy
g4TVs+N9Bjw5XO0fx36t7yJhyjnYMsebw41bhz8Y9pBAU+3t2y5xuCKxCg/M
+lh/VayPuurL4Z6Z8vK1/kOCqvz00Fl2XGdXZeM0yOY38slpFrt+LldBYP8w
G//zsn+X2XjG8seebB4lwfCoYnkJe97VsWTD5QQJgwlttjUsntzywY45FAlJ
jv+hZBYvlawTPE6TwHtU8UeXzUfz8qXlHXwSZi33HAli83WwKiwtn2DXN7dU
hrB8PF4/0ynzHwlKL0zktrB8Ncwxn/V4ioRR56mtibocrnR/1MsbAhSEi65p
e6vG4e7+3LznnBAFZ60Wedot4HCDHi4dshahYKbZjKuZMzlc7O1yZweHgopC
9chnjCiX3peupSVGgV5s8WqNTlGu4ww4JyxBQSljOW8oS5T7pO2azKAkBQ3b
vrsseSLKbcz5/r52DgX2/m9P1l8X5e5xt+K/mEdBDuQcLDUX5QYbP429J0vB
uds2RyhtUW7e0j59v/kUXNznKB89T5Sr1XDez3whBcalyTzVnyJcp//wYv1F
FExvPjQs+kqE+zRMJF9ViYLG9JO/jK6xfjGMEGJUKPi1MlKna70Il5+adj1B
nYJCoX+DA4HC3LXB5MrrGhT4c48bHzMT5jrbbvrqrkmB+O15r6QUhbm8eV8k
tmlT4DF2MEbxrRA337fzbv9GClT2bPl2r1CQe8N0YbyuEQVJdlujG19PowVj
IW8rHSj4sf7lZeV9fHTCKzym04kCP1dT06haBr3gRwcyLhT8jO//8IDt93rT
yeaL3CnIu5Lcf8iBRhYSxSOO3hR0/rK8+TWYROHLBdcK3KAgonVWZEnrCKp/
IaYw7xbLt+cS7SbXEaS0eq7g8jAK1oirKq0aH0av1ylV7r5LwYgfUhHSG0Ll
gM5Gx1IgP6Ba+19xP5phdfGdZioFhj5+H+6qdiLTlsBYg1cUbBFsac+z6EBR
x0MuH3hNwcJb2ZV2N9rRUsfovT7pFAz/kRdfQv1Ghl7vR4uzKRi1vf7FBjch
/zuja49+oyDB1LbRYqwClUiPK7h/p4ByGfdatfg7kowSELpaQcHl/Gjtu+Zf
UXz8nKqUagqkZJL3b/zyGX18sdqDbKIg+1SDhr1cBiKLnNJvDVDwdOT6Kzmj
DCyea3X40hAFf2fntw0XZWGVDBMBlxEK7mcqdSzVxtg8aa2pMcnq86GL0mqy
EL8KGu8T+0fB+1UNIpPW33CR759w/iQF3X/rn/NOfceNns26vdMUjKmfWabi
XIHFThYElwrTYPtxj8XR15X45PYbytfEaSh8at0Y4f0L+6JLZV6SNMjXyAjF
n6jFketd3U7OocHxiqWUjlEdLly2F2+bR8P67KcdU+INeDFH4bDwQhr+OSzb
etmBh2tLUsID1Wlwk/VbvnRjGx7Me6DrrsHul4n7dvduGxb5ENpiq0lD9sNP
LSq9bVj7ubvGFm0a3oW8Mkm+047vXNcrm9xIw6D8jG1EaQdODlB3G9xEw/0G
YzMk1YnzLijKNSMadoa+L46x7MQDDgL2uQY07Ju4M+bT1ol37Sqb9jGiYeFx
Y8O0pi5sC9nJzrtp+DH/Q/xW2W58Xu+VyRETGkaXu9g27OnGSSvD4zbupeHr
5Y2KE++7cc6SK4Zq+2lY1hN3P7CnG1fJe/bJW7D51v/ympTrwQIzLXX5ljTk
hB9zqnTrwfMFjVt6jtBQfXb8r2psD9Yc3xRcZ01Dj9QEYZffg7ePrtYotaGh
zI8jdaerB1v3KVVnHmPxFxZKJ4r14nNtUj7JJ9j4A1VZCWq9+GaDsHKUPQ32
Yk2Fvrt68ccvPWe8HGmoM7YTbA3oxRljxw5ZOdMQ/Fo8sye6F79d2LjF4DQN
2ibt69rSevGrbftXrjhDg8zaVqsvBb04xbV8rqQ7Da72E7MfVvfipKjt42Nn
aQgYXaV5tKMXP/qU11Z/joZr7Wx3He3FD3p1v+Z50VBukK4T8a8XR0m9S0+6
QEOsAtMszOnDEfrqcTcv0rDCU/vCIck+HGaXeNX9Eg0frKzbbkr34ZBQxdMH
/WgIbzw9GSfbh4Pe3z+wOYAGYsLqVYhcHw5smY1ULtOwpFS5wpSd950Rskzs
Kg1HjDJ3DEj1YW8twdlDQTR03pIibST68LnDPnT1NRqEYldlJYn04TNXiJaP
ITTQPv/O5Uz0YueXp0sf3aTh7yZfsSdDvfhUTdeb4FAaDnU/Pbj/dy8+MWkT
43KbBtMgxy0/K3qxzfL6wL3h7PlLihNlcS8+bLbXSTeC1cvnt/bKKb34gPfX
vYsiabjoo2o3Gt6LzZ9s1ReOouGMiWzg1Qu9eM/XXJW+aLZ+O/3jf1n14p3E
evGKWBosPQ7GdqFebKj4hsiIo6Gm/v6hd4t6MXf7St6DBBr6g3SyNvztwfpn
nnwOfETDUKB6/LnaHrwhekHaqSc0KNe5dZ5804NX90n4az+jYUNO2bITR3rw
Sulrp+Sf0/DwaPlvB40evHTTtOlUCsv/1emrC/51Y8WwUaWvr9j4gTUc/8hu
PGttbcHxDBoyTh2JFXrRhTlHzFJ3ZtIgYvhXS8exCwteLYtYnUVD0ditLMFl
XZhfk203nkMDTNwN5cZ04h7vR6J3i2hoKdOrFr7TgdufyA+dL6bBb0fwSP7e
Dtzy9W6tdSkNiretxTzkOnCtYtDzld9oeP9EPO32s3ZctX3yzuzvNLwMvOfb
59aOv585703+oKHKjFMut7kdf853NMqvomFLp4R7aUMbzu9rW5tcQ8OVXPMZ
+i/bcI601YLQWhr6UlsTj/q34XR7kz+HGmnIHeZ6RKm14Sdi2mHDbTT4qCbN
7Iz4jVMbXXKnOmhoLHQ+q3rmN8549eyPZDcNyXyT3rm7f+MycwVjjX4atjs1
GXyb+RtXqey/uGmA1esN3+uida2YR4amGA+x+hw5uvxSQiseiRGY4TTG4t93
MH3pulY84ay/wZuk4c3tlubVQq1YBHmevE6z9Z20V+6tbsGz57yOjOKzfIGK
IjelBcu39RQ9m6Ahgm/quiCgBav8p0xk/GPrUaya4WDZgjWCrVQ+T9EgZtRw
Z65OCwa1isB2IQYOU2VXlMaasfFfsbejIgy02nrWH6lpxge+G7YKzGAgRbhj
S3xWM7Z55Dt77kwGfC6bWP542Iwdz2YiJXEG5H0G8puuNWOPrSOnNSUZ2HWb
L//GvRn7yqrHozkMfLdJnda2bsbhHxMmrOYx0PehjaJ1m/GDW3VqLrIMiF2p
3yqxshknHZU67DOfgTu3DiX4KjTj12t2h9xQYMDAK/qJtkQzzhIM/hCzkIH2
1p/D8gLNuLA6r/v5Igb0Tm9esYDi4fJnfNkPSgxwcqR7lvxh+8EF7e0lygxI
uYb+mN/Ow7+NTnv+UmVgkWq7b18DD/cvTE7sXMaw/XvP3cAqHiYHW6uIFQzs
WSzysvQbD099UhASVmeATjJwelHMw2IR+9dKazDwXzpymZvPw9L2YceUNdl8
e7XMe7J5WHFD6R0tLQa8u/d/kM/kYa1G/SFTHQZyP4nfWJ/Gw/qvPBfZbGD5
5klp0yk8vM3/9R5XPQYSt6k35iTxsKl57yVffQZsY8OWnH3Mw5YqKi9vbWbA
/JJnkkA8D58grRofcBnYfGu+qEU0D58uuT8zFRjocXrTZhnBw+djKvQ+GjIg
k+XZQIfycKDzTMeybQzckHt8S+E6D9/cvDW6bgfDvl+do18G8nDkbL+S7l0M
WF0Xj4++yMMPf2dSlDED0JSrV3aWh1PSR5aKmjAQUJgpsdKJh9OD1A/ImDHQ
2Lz2wxNbHs49aH9VdS9b/x+n6pQseLhk5cN07f0M/F13WyLMiId/TtS1GVgw
YPT2N1W9mYcby6Wk9h5ioKQjSrtVk4c7H+6GY4cZ2ODWdzxWiYeH3IPd3KwY
sCHmqg7O5mG+4aeH/kcZEJLaIVv8rwkLyY5/D7NloNuxoE68rwlL9GhPxh9n
oCIuZ+ar6ia85FayVc5JBgpk52xMTGzCE5VfjZ47MBBpdORg6s0mXC0/rHvP
iYEniyf28N2a8CvbecsDXBg4sss079L+JnwtWVfGxZWB1T6Zu1XXN+Fjg1ZC
h9wYeOYQEdUs04T1dQJHDM+yevxsALFjjXiwoKx8gRern5jY9RXPG3GJ2GA2
5wKL11vw8/KARvzYTOrFmDcDCyNzNugfaMQHmg8Hf/VlIGrvM1MzpgFrLvU/
l+nPAHU4coNmcQOewX5bnwYyEOR6IORqeAPO5vcjnyAGcq6WDO1WasCRW+Zo
nLrG8jOouyO+vR6fubZuwb4QBsS1xkMXJdZjZRlfWi2UxTu739V1YT0OWSP5
puEeA4p71GIre2rxifNrE4rvMzDf72YXL7IWb8IWt95FMzD9zO+rNdTiIeOH
DjfiGCg1eufRH/ELW5xas2RjIgOxxWfLw1bUYM20/bOXPWPgy+Nrrre/VGMx
8sK/uc9ZvRhZ/7Rzrsa5l/Pre1MZcHBtG85NqcIqCXvvxqQzIDl8fvlFhUo8
Un1OiF/AQIczr2vTy2/4pkFWZ+ZvBoY3qe4itXNx5ojwTF47A1qSm+yNzLNx
+yOz1YJdDNivK11m5paF9ae6vXb3MaBT/HGJ938ZuD9bdsbvUdavDX0HlD+k
Yjnn46tESQY0n+uZXFj4HBsqpJmp0wyYbDz52vp6In5wYVuM5wR7P7gleTYM
x2BjnXNqM4X5oBOQ0v9lvx0635FnoinKh74h08YV86+gpxGzPPbP4MPdrSmL
HdTvoImRJ9kJ4nxAS0tDq4/Go9S0n7u1ZfggJKP1/cX+VFRrreh+SI4P586n
BL/QTUNCEo6RvvJ8oNxelbeIvkVHnKd5JYp8MEv4r020IB3NWqF5xmoZH/wU
3lqblX9AG2ovRgSu4MNtb9tRMyYLnQguznymxocRk7dJW+WzUXaH9fTwaj5I
yH5s5evnou6IFFVZLT742KUn6mzGSNqQ3KmvzYfHbRVTh7TzkPPjW+FBG/jg
v3xizOjfJxRlVpfxQo8P5NKl9l8c8lHhlErDD30+6L98WGv1LR8NpZ2ZJDaz
+U3+a81eWYAWHM1WVtjCB3UPsznFAQVohwRnB9eAD2uOJxOWPwuQR85eZ7ut
fLigLK1osaAQPXROuB2ynQ9rZyXOjzlaiL4q9KWn7eTDDQ8nL4EHhYgu06mr
MuJD2juvz6crCpGKd+BfZjcfyhbX38uZLESmK8qVFpnyYabUE49vS4uQT+38
bYbmfEho/T3ss60IJQfbOTrs48ObtucPUqyLUJXOm9DQA3w4c4YjtM61CE11
TLx9d5APnGaJ93yvIqR+b8evWks+PAv6Zlh/vggdNIwY/3uExZu7T/+tWxG6
Mtq8SPkoH1Kb0tVtjxWh14/VDHfY8sF547+nRbuKUKOZ1ymX43zoZH8JuSuL
EGc6/2a4HR92SIY6rBAoQtqvJd68P8mH3LVEZcePQmRz1LK60YEPnqNBAj8j
C9FNiSRm2okPDxL3Xvm6txD9DxOYiWE=
            "]]}, "Charting`Private`Tag#1"]}}, {}}, <|
      "HighlightElements" -> <|
        "Label" -> {"XYLabel"}, "Ball" -> {"InterpolatedBall"}|>, 
       "LayoutOptions" -> <|
        "PanelPlotLayout" -> <||>, "PlotRange" -> {All, All}, 
         "Frame" -> {{True, True}, {True, True}}, "AxesOrigin" -> {0, 0}, 
         "ImageSize" -> {360, 360/GoldenRatio}, "Axes" -> {True, True}, 
         "LabelStyle" -> {FontSize -> 12}, "AspectRatio" -> GoldenRatio^(-1), 
         "DefaultStyle" -> {
           Directive[
            Opacity[1.], 
            RGBColor[0.922526, 0.385626, 0.209179], 
            AbsoluteThickness[2]]}, 
         "HighlightLabelingFunctions" -> <|"CoordinatesToolOptions" -> ({
             (Identity[#]& )[
              Part[#, 1]], 
             (Identity[#]& )[
              Part[#, 2]]}& ), 
           "ScalingFunctions" -> {{Identity, Identity}, {
             Identity, Identity}}|>, "Primitives" -> {}, "GCFlag" -> False|>, 
       "Meta" -> <|
        "DefaultHighlight" -> {"Dynamic", None}, "Index" -> {}, "Function" -> 
         Plot, "GroupHighlight" -> False|>|>, "DynamicHighlight"]], 
    AspectRatio -> NCache[GoldenRatio^(-1), 0.6180339887498948], 
    Axes -> {True, True}, AxesLabel -> {None, None}, AxesOrigin -> {0, 0}, 
    BaseStyle -> {FontSize -> 12}, DisplayFunction -> Identity, 
    Frame -> {{True, True}, {True, True}}, FrameLabel -> {{
       FormBox[
        TagBox["\"Density\"", HoldForm], TraditionalForm], None}, {
       FormBox[
        TagBox["\"Time (arbitrary units)\"", HoldForm], TraditionalForm], 
       None}}, FrameTicks -> {{Automatic, Automatic}, {Automatic, Automatic}},
     GridLines -> {None, None}, GridLinesStyle -> Directive[
      GrayLevel[0.5, 0.4]], ImagePadding -> All, 
    Method -> {
     "DefaultBoundaryStyle" -> Automatic, 
      "DefaultGraphicsInteraction" -> {
       "Version" -> 1.2, "TrackMousePosition" -> {True, False}, 
        "Effects" -> {
         "Highlight" -> {"ratio" -> 2}, "HighlightPoint" -> {"ratio" -> 2}, 
          "Droplines" -> {
           "freeformCursorMode" -> True, 
            "placement" -> {"x" -> "All", "y" -> "None"}}}}, 
      "DefaultMeshStyle" -> AbsolutePointSize[6], "ScalingFunctions" -> None, 
      "CoordinatesToolOptions" -> {"DisplayFunction" -> ({
          (Identity[#]& )[
           Part[#, 1]], 
          (Identity[#]& )[
           Part[#, 2]]}& ), "CopiedValueFunction" -> ({
          (Identity[#]& )[
           Part[#, 1]], 
          (Identity[#]& )[
           Part[#, 2]]}& )}}, PlotRange -> {All, All}, PlotRangeClipping -> 
    True, PlotRangePadding -> {{
       Scaled[0.02], 
       Scaled[0.02]}, {
       Scaled[0.05], 
       Scaled[0.05]}}, Ticks -> {Automatic, Automatic}], 
   FormBox[
    FormBox[
     TemplateBox[{
       RowBox[{
         SubscriptBox["P", "0"], "(", 
         TagBox["t", HoldForm], ")"}], 
       RowBox[{
         SubscriptBox["P", "A"], "(", 
         TagBox["t", HoldForm], ")"}], 
       RowBox[{
         SubscriptBox["P", "B"], "(", 
         TagBox["t", HoldForm], ")"}], 
       RowBox[{
         SubscriptBox["P", "AB"], "(", 
         TagBox["t", HoldForm], ")"}]}, "LineLegend", 
      DisplayFunction -> (FormBox[
        StyleBox[
         StyleBox[
          PaneBox[
           TagBox[
            GridBox[{{
               StyleBox[
               "\"Strain\"", {FontFamily -> "Arial"}, Background -> Automatic,
                 StripOnInput -> False]}, {
               TagBox[
                GridBox[{{
                   TagBox[
                    GridBox[{{
                    GraphicsBox[{{
                    Directive[
                    EdgeForm[
                    Directive[
                    Opacity[0.3], 
                    GrayLevel[0]]], 
                    PointSize[0.5], FontSize -> 12, 
                    Opacity[1.], 
                    RGBColor[0.24, 0.6, 0.8], 
                    AbsoluteThickness[2]], {
                    LineBox[{{0, 12.5}, {20, 12.5}}]}}, {
                    Directive[
                    EdgeForm[
                    Directive[
                    Opacity[0.3], 
                    GrayLevel[0]]], 
                    PointSize[0.5], FontSize -> 12, 
                    Opacity[1.], 
                    RGBColor[0.24, 0.6, 0.8], 
                    AbsoluteThickness[2]], {}}}, AspectRatio -> Full, 
                    ImageSize -> {20, 12.5}, PlotRangePadding -> None, 
                    ImagePadding -> Automatic, 
                    BaselinePosition -> (Scaled[0.18000000000000002`] -> 
                    Baseline)], #}, {
                    GraphicsBox[{{
                    Directive[
                    EdgeForm[
                    Directive[
                    Opacity[0.3], 
                    GrayLevel[0]]], 
                    PointSize[0.5], FontSize -> 12, 
                    Opacity[1.], 
                    RGBColor[0.95, 0.627, 0.1425], 
                    AbsoluteThickness[2]], {
                    LineBox[{{0, 12.5}, {20, 12.5}}]}}, {
                    Directive[
                    EdgeForm[
                    Directive[
                    Opacity[0.3], 
                    GrayLevel[0]]], 
                    PointSize[0.5], FontSize -> 12, 
                    Opacity[1.], 
                    RGBColor[0.95, 0.627, 0.1425], 
                    AbsoluteThickness[2]], {}}}, AspectRatio -> Full, 
                    ImageSize -> {20, 12.5}, PlotRangePadding -> None, 
                    ImagePadding -> Automatic, 
                    BaselinePosition -> (Scaled[0.18000000000000002`] -> 
                    Baseline)], #2}, {
                    GraphicsBox[{{
                    Directive[
                    EdgeForm[
                    Directive[
                    Opacity[0.3], 
                    GrayLevel[0]]], 
                    PointSize[0.5], FontSize -> 12, 
                    Opacity[1.], 
                    RGBColor[0.455, 0.7, 0.21], 
                    AbsoluteThickness[2]], {
                    LineBox[{{0, 12.5}, {20, 12.5}}]}}, {
                    Directive[
                    EdgeForm[
                    Directive[
                    Opacity[0.3], 
                    GrayLevel[0]]], 
                    PointSize[0.5], FontSize -> 12, 
                    Opacity[1.], 
                    RGBColor[0.455, 0.7, 0.21], 
                    AbsoluteThickness[2]], {}}}, AspectRatio -> Full, 
                    ImageSize -> {20, 12.5}, PlotRangePadding -> None, 
                    ImagePadding -> Automatic, 
                    BaselinePosition -> (Scaled[0.18000000000000002`] -> 
                    Baseline)], #3}, {
                    GraphicsBox[{{
                    Directive[
                    EdgeForm[
                    Directive[
                    Opacity[0.3], 
                    GrayLevel[0]]], 
                    PointSize[0.5], FontSize -> 12, 
                    Opacity[1.], 
                    RGBColor[0.922526, 0.385626, 0.209179], 
                    AbsoluteThickness[2]], {
                    LineBox[{{0, 12.5}, {20, 12.5}}]}}, {
                    Directive[
                    EdgeForm[
                    Directive[
                    Opacity[0.3], 
                    GrayLevel[0]]], 
                    PointSize[0.5], FontSize -> 12, 
                    Opacity[1.], 
                    RGBColor[0.922526, 0.385626, 0.209179], 
                    AbsoluteThickness[2]], {}}}, AspectRatio -> Full, 
                    ImageSize -> {20, 12.5}, PlotRangePadding -> None, 
                    ImagePadding -> Automatic, 
                    BaselinePosition -> (Scaled[0.18000000000000002`] -> 
                    Baseline)], #4}}, 
                    GridBoxAlignment -> {
                    "Columns" -> {Center, Left}, "Rows" -> {{Baseline}}}, 
                    AutoDelete -> False, 
                    GridBoxDividers -> {
                    "Columns" -> {{False}}, "Rows" -> {{False}}}, 
                    GridBoxItemSize -> {
                    "Columns" -> {{All}}, "Rows" -> {{All}}}, 
                    GridBoxSpacings -> {
                    "Columns" -> {{0.5}}, "Rows" -> {{0.8}}}], "Grid"]}}, 
                 GridBoxAlignment -> {
                  "Columns" -> {{Left}}, "Rows" -> {{Top}}}, AutoDelete -> 
                 False, GridBoxItemSize -> {
                  "Columns" -> {{Automatic}}, "Rows" -> {{Automatic}}}, 
                 GridBoxSpacings -> {"Columns" -> {{1}}, "Rows" -> {{0}}}], 
                "Grid"]}}, GridBoxAlignment -> {"Columns" -> {{Center}}}, 
             AutoDelete -> False, 
             GridBoxItemSize -> {
              "Columns" -> {{Automatic}}, "Rows" -> {{Automatic}}}, 
             GridBoxSpacings -> {
              "Columns" -> {{Automatic}}, "Rows" -> {{Automatic}}}], "Grid"], 
           Alignment -> Left, AppearanceElements -> None, 
           ImageMargins -> {{5, 5}, {5, 5}}, ImageSizeAction -> 
           "ResizeToFit"], LineIndent -> 0, StripOnInput -> False], {
         FontFamily -> "Arial"}, Background -> Automatic, StripOnInput -> 
         False], TraditionalForm]& ), 
      InterpretationFunction :> (RowBox[{"LineLegend", "[", 
         RowBox[{
           RowBox[{"{", 
             RowBox[{
               RowBox[{"Directive", "[", 
                 RowBox[{
                   RowBox[{"FontSize", "\[Rule]", "12"}], ",", 
                   RowBox[{"Opacity", "[", "1.`", "]"}], ",", 
                   
                   TemplateBox[<|"color" -> RGBColor[0.24, 0.6, 0.8]|>, 
                    "RGBColorSwatchTemplate"], ",", 
                   RowBox[{"AbsoluteThickness", "[", "2", "]"}]}], "]"}], ",", 
               RowBox[{"Directive", "[", 
                 RowBox[{
                   RowBox[{"FontSize", "\[Rule]", "12"}], ",", 
                   RowBox[{"Opacity", "[", "1.`", "]"}], ",", 
                   
                   TemplateBox[<|"color" -> RGBColor[0.95, 0.627, 0.1425]|>, 
                    "RGBColorSwatchTemplate"], ",", 
                   RowBox[{"AbsoluteThickness", "[", "2", "]"}]}], "]"}], ",", 
               RowBox[{"Directive", "[", 
                 RowBox[{
                   RowBox[{"FontSize", "\[Rule]", "12"}], ",", 
                   RowBox[{"Opacity", "[", "1.`", "]"}], ",", 
                   
                   TemplateBox[<|"color" -> RGBColor[0.455, 0.7, 0.21]|>, 
                    "RGBColorSwatchTemplate"], ",", 
                   RowBox[{"AbsoluteThickness", "[", "2", "]"}]}], "]"}], ",", 
               RowBox[{"Directive", "[", 
                 RowBox[{
                   RowBox[{"FontSize", "\[Rule]", "12"}], ",", 
                   RowBox[{"Opacity", "[", "1.`", "]"}], ",", 
                   
                   TemplateBox[<|
                    "color" -> RGBColor[0.922526, 0.385626, 0.209179]|>, 
                    "RGBColorSwatchTemplate"], ",", 
                   RowBox[{"AbsoluteThickness", "[", "2", "]"}]}], "]"}]}], 
             "}"}], ",", 
           RowBox[{"{", 
             RowBox[{#, ",", #2, ",", #3, ",", #4}], "}"}], ",", 
           RowBox[{"LegendMarkers", "\[Rule]", "None"}], ",", 
           RowBox[{"LabelStyle", "\[Rule]", 
             RowBox[{"{", "}"}]}], ",", 
           RowBox[{"LegendLabel", "\[Rule]", "\"Strain\""}], ",", 
           RowBox[{"LegendLayout", "\[Rule]", "\"Column\""}]}], "]"}]& ), 
      Editable -> True], TraditionalForm], TraditionalForm]},
  "Legended",
  DisplayFunction->(GridBox[{{
      TagBox[
       ItemBox[
        PaneBox[
         TagBox[#, "SkipImageSizeLevel"], Alignment -> {Center, Baseline}, 
         BaselinePosition -> Baseline], DefaultBaseStyle -> "Labeled"], 
       "SkipImageSizeLevel"], 
      ItemBox[#2, DefaultBaseStyle -> "LabeledLabel"]}}, 
    GridBoxAlignment -> {"Columns" -> {{Center}}, "Rows" -> {{Center}}}, 
    AutoDelete -> False, GridBoxItemSize -> Automatic, 
    BaselinePosition -> {1, 1}]& ),
  Editable->True,
  InterpretationFunction->(RowBox[{"Legended", "[", 
     RowBox[{#, ",", 
       RowBox[{"Placed", "[", 
         RowBox[{#2, ",", "After"}], "]"}]}], "]"}]& )]], "Output",
 CellChangeTimes->{
  3.966932144341511*^9, {3.966932192436144*^9, 3.966932255379422*^9}, 
   3.966932359957389*^9, 3.966932408871224*^9, 3.966934845766911*^9, 
   3.9669352598155212`*^9, {3.966935347093751*^9, 3.966935397820623*^9}, 
   3.966935735936211*^9, {3.9669373755932693`*^9, 3.9669374048623037`*^9}, {
   3.967781242598084*^9, 3.9677812717525063`*^9}, {3.967781970815507*^9, 
   3.967781977447153*^9}, {3.967782011617141*^9, 3.9677820508332*^9}, 
   3.967975539918519*^9, 3.968119291539398*^9},
 CellLabel->
  "Out[225]=",ExpressionUUID->"7276021f-d431-482f-b7ef-4c42cc1fc886"]
}, Open  ]]
}, Open  ]]
}, Open  ]],

Cell[CellGroupData[{

Cell["Results", "Section",
 CellChangeTimes->{{3.9669319080566196`*^9, 
  3.96693191074741*^9}},ExpressionUUID->"be56dff9-1ac6-4b5d-95f7-\
2d7513276c7b"],

Cell[BoxData[
 RowBox[{
  RowBox[{"Initials", " ", "=", " ", 
   RowBox[{"{", 
    RowBox[{
     RowBox[{
      RowBox[{
       SubscriptBox["P", "0"], "[", "0", "]"}], " ", "\[Equal]", " ", 
      RowBox[{"Initial", "[", 
       RowBox[{"[", 
        RowBox[{"1", ",", "2"}], "]"}], "]"}]}], ",", 
     RowBox[{
      RowBox[{
       SubscriptBox["P", "A"], "[", "0", "]"}], " ", "\[Equal]", 
      RowBox[{"Initial", "[", 
       RowBox[{"[", 
        RowBox[{"2", ",", "2"}], "]"}], "]"}]}], ",", 
     RowBox[{
      RowBox[{
       SubscriptBox["P", "B"], "[", "0", "]"}], " ", "\[Equal]", " ", 
      RowBox[{"0", "/", "100"}]}], ",", 
     RowBox[{
      RowBox[{
       SubscriptBox["P", "AB"], "[", "0", "]"}], " ", "\[Equal]", " ", 
      RowBox[{"1", "/", "100"}]}]}], "}"}]}], ";"}]], "Input",
 CellChangeTimes->{{3.965730442170339*^9, 3.96573045427921*^9}},
 CellLabel->"In[17]:=",ExpressionUUID->"3692aa04-974c-4c88-a638-d7dba40fb773"],

Cell[BoxData[
 RowBox[{
  RowBox[{"firstTime", "[", 
   RowBox[{
   "aHval_", ",", "aVval_", ",", "mBval_", ",", "kval_", ",", "Parameters_"}],
    "]"}], ":=", 
  RowBox[{"Module", "[", 
   RowBox[{
    RowBox[{"{", 
     RowBox[{"sol", ",", "Afunc", ",", "crossing"}], "}"}], ",", 
    RowBox[{
     RowBox[{"sol", "=", 
      RowBox[{"NDSolve", "[", 
       RowBox[{
        RowBox[{
         RowBox[{"(", 
          RowBox[{
           RowBox[{
            RowBox[{"{", 
             RowBox[{"Equations", ",", "Initials"}], "}"}], "/.", 
            "Parameters"}], " ", "/.", 
           RowBox[{"{", 
            RowBox[{
             RowBox[{"k", "->", "kval"}], ",", 
             RowBox[{
              SubscriptBox["a", "H"], "->", "aHval"}], ",", 
             RowBox[{
              SubscriptBox["m", "B"], "->", "mBval"}], ",", 
             RowBox[{
              SubscriptBox["m", "A"], "->", 
              RowBox[{"aVval", "*", "mBval"}]}]}], "}"}]}], ")"}], "//", 
         "Flatten"}], ",", "Vars", ",", 
        RowBox[{"{", 
         RowBox[{"t", ",", "0", ",", "250000"}], "}"}], ",", 
        RowBox[{"Method", "->", "\"\<StiffnessSwitching\>\""}]}], "]"}]}], ";",
      "\[IndentingNewLine]", 
     RowBox[{"(*", 
      RowBox[{
       RowBox[{"Find", " ", "the", " ", "first", " ", "time", " ", "when", " ", 
        RowBox[{"Pa", "[", "t", "]"}]}], "<", "0.01"}], "*)"}], 
     RowBox[{"crossing", "=", 
      RowBox[{"SelectFirst", "[", 
       RowBox[{
        RowBox[{"Range", "[", 
         RowBox[{"0", ",", "250000", ",", "1"}], "]"}], ",", 
        RowBox[{
         RowBox[{"(", 
          RowBox[{
           RowBox[{"(", 
            RowBox[{
             RowBox[{
              RowBox[{"Vars", "[", 
               RowBox[{"[", "2", "]"}], "]"}], "/.", 
              RowBox[{"sol", "[", 
               RowBox[{"[", "1", "]"}], "]"}]}], "/.", 
             RowBox[{"{", 
              RowBox[{"t", "->", "#"}], "}"}]}], ")"}], "<", "0.01"}], ")"}], 
         "&"}], ",", "None"}], "]"}]}], ";", "\[IndentingNewLine]", 
     "crossing"}]}], "]"}]}]], "Input",
 CellChangeTimes->{{3.965730381961479*^9, 3.965730381962667*^9}, {
   3.9657305427072353`*^9, 3.965730571671618*^9}, {3.965730755445397*^9, 
   3.965730762599864*^9}, {3.965730987544908*^9, 3.965730988286623*^9}, {
   3.965731071061767*^9, 3.965731119399194*^9}, {3.965731172302855*^9, 
   3.965731172688703*^9}, 3.965731269620294*^9, {3.9657313762546463`*^9, 
   3.9657314148506727`*^9}, {3.965731468519799*^9, 3.9657314707355013`*^9}, {
   3.965731505892552*^9, 3.965731508756876*^9}, {3.965731583913765*^9, 
   3.9657316250973682`*^9}, {3.965808976347968*^9, 3.965808988820207*^9}, {
   3.9658090349495897`*^9, 3.965809039693657*^9}, {3.9658090903299026`*^9, 
   3.9658091074997396`*^9}, {3.9658111401312723`*^9, 
   3.9658112111352158`*^9}, {3.965811649714506*^9, 3.965811651323748*^9}, {
   3.965811766849936*^9, 3.965811767648767*^9}, {3.966934280503208*^9, 
   3.966934466253932*^9}, {3.966934936321549*^9, 3.966934936549165*^9}, {
   3.966935059101726*^9, 3.96693509047033*^9}, {3.966935669704751*^9, 
   3.9669356734030647`*^9}, {3.9669374404707613`*^9, 3.966937457820282*^9}, {
   3.966939434530272*^9, 3.9669394684055967`*^9}, {3.967782202406955*^9, 
   3.967782208871299*^9}, {3.967975518842598*^9, 3.967975550084497*^9}},
 CellLabel->"In[18]:=",ExpressionUUID->"cd4a71f2-cd09-494f-b6db-2904a060f682"],

Cell[BoxData[{
 RowBox[{
  RowBox[{"HorizontalRange", "=", 
   RowBox[{"Range", "[", 
    RowBox[{"1", ",", "5", ",", "0.1"}], "]"}]}], ";"}], "\n", 
 RowBox[{
  RowBox[{"VerticalRange", "=", 
   RowBox[{"Range", "[", 
    RowBox[{"1", ",", "5", ",", "0.1"}], "]"}]}], ";"}]}], "Input",
 CellChangeTimes->{
  3.965731937612936*^9, {3.965732135374213*^9, 3.965732140815886*^9}, {
   3.965732184922811*^9, 3.965732186189934*^9}, {3.96581065134443*^9, 
   3.96581065150038*^9}, {3.965810690444562*^9, 3.965810696114951*^9}, {
   3.966934484928281*^9, 3.966934502690929*^9}, {3.966934547581493*^9, 
   3.9669345531867237`*^9}, {3.966935470876506*^9, 3.966935496418874*^9}, {
   3.966935567334961*^9, 3.9669355743769007`*^9}, {3.9669383703760967`*^9, 
   3.966938396747196*^9}},
 CellLabel->"In[19]:=",ExpressionUUID->"675b8a09-0a7c-41d8-b789-caabfc965d2a"],

Cell[BoxData[{
 RowBox[{
  RowBox[{
   RowBox[{"timeMatrix", "=", 
    RowBox[{"Table", "[", 
     RowBox[{
      RowBox[{"firstTime", "[", 
       RowBox[{"aH", ",", "aV", ",", "0.1", ",", "0.99", ",", "Parameters"}], 
       "]"}], ",", 
      RowBox[{"{", 
       RowBox[{"aH", ",", "HorizontalRange"}], "}"}], ",", 
      RowBox[{"{", 
       RowBox[{"aV", ",", "VerticalRange"}], "}"}]}], "]"}]}], ";"}], 
  "\[IndentingNewLine]"}], "\n", 
 RowBox[{
  RowBox[{"(*", 
   RowBox[{
    RowBox[{
     RowBox[{
     "Replace", " ", "Missing", " ", "with", " ", "30000", " ", "for", " ", 
      "plotting", "\[IndentingNewLine]", "timeMatrixClean"}], "=", 
     RowBox[{"timeMatrix", "/.", " ", 
      RowBox[{
       RowBox[{"Missing", "[", "\"\<NoSolution\>\"", "]"}], "->", 
       "30000"}]}]}], ";"}], "*)"}]}]}], "Input",
 CellChangeTimes->{{3.965731864488332*^9, 3.9657318644902363`*^9}, {
   3.965731941183915*^9, 3.965731944333434*^9}, {3.965809110920896*^9, 
   3.965809125158063*^9}, {3.96580945269024*^9, 3.965809453351015*^9}, {
   3.965810665169458*^9, 3.965810666246173*^9}, {3.9658109958232822`*^9, 
   3.9658110307883387`*^9}, {3.9658113415139837`*^9, 3.965811362499365*^9}, 
   3.965811579459879*^9, {3.965811628569557*^9, 3.9658116301227694`*^9}, {
   3.965811773341034*^9, 3.9658117738970222`*^9}, {3.966934510433148*^9, 
   3.966934542029997*^9}, {3.966934591813974*^9, 3.966934603118136*^9}, {
   3.9669355153749847`*^9, 3.966935519697846*^9}, 3.966938455627499*^9, {
   3.967782234212825*^9, 3.967782237180228*^9}},
 CellLabel->"In[21]:=",ExpressionUUID->"f22fe46a-9657-4ae1-b4a3-ba546454b655"],

Cell[CellGroupData[{

Cell[BoxData[
 RowBox[{"P1", " ", "=", " ", 
  RowBox[{"MatrixPlot", "[", 
   RowBox[{
    RowBox[{"Reverse", "[", "timeMatrix", "]"}], ",", 
    RowBox[{"FrameTicks", "->", 
     RowBox[{"{", 
      RowBox[{"(*", 
       RowBox[{"y", "-", 
        RowBox[{"axis", " ", 
         RowBox[{"ticks", ":", 
          RowBox[{
          "label", " ", "rows", " ", "with", " ", "B", " ", "values"}]}]}]}], 
       "*)"}], 
      RowBox[{
       RowBox[{"Table", "[", 
        RowBox[{
         RowBox[{"{", 
          RowBox[{"i", ",", 
           RowBox[{
            RowBox[{"Reverse", "[", "HorizontalRange", "]"}], "[", 
            RowBox[{"[", "i", "]"}], "]"}]}], "}"}], ",", 
         RowBox[{"{", 
          RowBox[{"i", ",", "1", ",", 
           RowBox[{"Length", "[", "HorizontalRange", "]"}], ",", "5"}], 
          "}"}]}], "]"}], ",", 
       RowBox[{"(*", 
        RowBox[{"x", "-", 
         RowBox[{"axis", " ", 
          RowBox[{"ticks", ":", 
           RowBox[{
           "label", " ", "columns", " ", "with", " ", "m", " ", 
            "values"}]}]}]}], "*)"}], 
       RowBox[{"Table", "[", 
        RowBox[{
         RowBox[{"{", 
          RowBox[{"i", ",", 
           RowBox[{"VerticalRange", "[", 
            RowBox[{"[", "i", "]"}], "]"}]}], "}"}], ",", 
         RowBox[{"{", 
          RowBox[{"i", ",", "1", ",", 
           RowBox[{"Length", "[", "VerticalRange", "]"}], ",", "5"}], "}"}]}],
         "]"}]}], "}"}]}], ",", 
    RowBox[{"ColorFunction", "->", "\"\<CMYKColors\>\""}], ",", 
    RowBox[{"ColorFunctionScaling", "->", "True"}], ",", 
    RowBox[{"PlotRange", "->", 
     RowBox[{"{", 
      RowBox[{"0", ",", "35000"}], "}"}]}], ",", 
    RowBox[{"PlotLegends", "->", 
     RowBox[{"Placed", "[", 
      RowBox[{
       RowBox[{"BarLegend", "[", 
        RowBox[{"Automatic", ",", 
         RowBox[{"LabelStyle", "->", 
          RowBox[{"Directive", "[", 
           RowBox[{
            RowBox[{"FontSize", "->", "12"}], ",", 
            RowBox[{"GrayLevel", "[", "0.4", "]"}]}], "]"}]}], ",", 
         RowBox[{
         "LegendLabel", 
          "->", "\"\<Time to replacement (arbitrary units)\>\""}]}], "]"}], ",",
        "Bottom"}], "]"}]}], ",", 
    RowBox[{"FrameLabel", "->", 
     RowBox[{"{", 
      RowBox[{"\"\<Horizontal Advantage (\!\(\*SubscriptBox[\(a\), \
\(H\)]\))\>\"", 
       ",", "\"\<Vertical Advantage(\!\(\*SubscriptBox[\(a\), \
\(V\)]\))\>\""}], "}"}]}], ",", 
    RowBox[{"AspectRatio", "->", "1"}], ",", 
    RowBox[{
    "PlotLabel", "->", "\"\<Time to replacement of wildtype plasmid\>\""}], ",", 
    RowBox[{"LabelStyle", "->", 
     RowBox[{"Directive", "[", 
      RowBox[{"FontSize", "->", "14"}], "]"}]}]}], "]"}]}]], "Input",
 CellChangeTimes->CompressedData["
1:eJxTTMoPSmViYGAQBmIQ/ajj8/rQvreOBS90toDo3TvmnALRdu9uXQTRCXqN
10C0x6dft0G0fqyIaxiQNkt/Daa/ndll9aH/raOA33FrEB3mzeIDor9a1/iD
aK/LPpEg+vaFikQQzbWOJQ1ElzbdygbRipF5BSA67tjXQhBtFHasC0S/s3/V
D6KfH/OZCaI9nFbPAdH9koUrQbSP+aZVIProxyV7QfSj72X7QXTZwymHQXSR
aNxpEH1N4/JlEP3gVtQVEL1M0uMGiO4TlL8FonVVFz0D0Wb8J8H0u5KgDyCa
qfT1DxCd+d94x28gnZTKsAdEAwBei7Rz
  "],
 CellLabel->"In[22]:=",ExpressionUUID->"3a30fa54-c220-41f4-ba49-57f82e2c6387"],

Cell[BoxData[
 TemplateBox[{
   GraphicsBox[
    RasterBox[CompressedData["
1:eJy0/Hk0Ve3/x4+byxAZCgkpNCCzQnmZSiUURaZEypyilCFDikKJokmGSAMa
VERCxhIKGZJkyjlnn7MPSZn1vd5r/X6fvf/4rnV81uf9vde61/3H4+Yce+/r
cT1fr+u6tpybv/URTjY2tvX/v3+52P7//4zC//t/2dgeiYfdvib+DvT3l3vI
G1dAjfPbuATByv/5/xzvPHQ5NjoIB9KePmu6PQhSMZ+j/Tb3/w+/pGLWc0Sd
AgZx9bs3PhsGh0j5oWi2gf/hdx/dH5W8T4X9Oxtdxnip0LgkxHarCMGLf2+V
cb9Ag89RJpSUbirc+/TDbGQlwRsUPY2suTH4Vm66r8uMBvWaqV+c+Qj+13XX
pkBzDJ7tT50bDaWB5PFLrgEM4vvpWzfbjpzH4H5v7cr7uTRoP7XtJ72N4I9K
kx+feYmB9+Myiz8faFAyljKVXUHwMvvd2rReDIzDYnXCaDQogz2lFwsIzp9l
L9fJTocTVqt+HOPEwCtJtyIrneCZ19XXv11Fhwsx3ybdVmAQBXKcgUkEl33g
8NUP6KCXph+gqo6ByGoJXsfzBC8+4pEuZ0sH8xzPFgFjDDZ/yYvMCyH4ntdr
s20C6TD+lo37rR0GK3eVfdA5RvDnqXU+kgl0SC7klpX3Rt/PbKfc/cMED/K3
aWjIpIP17ftO0cEYHNt9XajFgeDHvBTbNV7SweNB1zgei4HlM1r4JWuCW3g+
/+PURIc/8tduZdzGIO3cJE+TGcHZo5hZt3vosCpjGc/YfQxWXZnx3m1EcDG+
tx3lo3SwsVA+SkX3wcpM7NpL0vNV631zWzg7Azhl9dzt32HQtviYW6I6wQ80
vhS6IMaAe/Mhb0M/YcDZ/9zqxHqC/xQI0GpQZsCpDeFm0f0YbKTsvrRcluAH
p5Q8pHUZsKJzUikPw2CF2hqPL5IET9LY71OxgwE63WprdvzFIGPpw5l1ogQP
Zkvg1HBmgGX88/Iz3HQoM9Ao9OcjuF5mh7vOUQaE9R+7qiRAh6Wj9l9TeQj+
KSX32JsIBrxsXVG+SpYO8/Erbr6Y6fsfPrRZUId6mQECI5YnHq6nwyb+S14P
/hBcLdt86ds7DDjitPdyryYd0veeUXk9QnBoO7ElJ4MBfm8E/d4hPjFV8u00
g+Cr6GNtfQ8ZkOl7IiIM8YfbOFbXDRH8Mt8pc6XnDNB/mZdpgPjbDRGSvd8J
flv40FOrIgbAXnUjCcRzg6cvpnwleF3B2t+9lQwwqTM8+UGDDrzaG59/+Exw
5VepX7TrGeB4ME3hNuK/tsW1RH0kuLv9qZNlDQzYcLi9PQJxzZ95jKT3BB+O
ul2Z8okBH5Te5Doivm78NS22huD/vsWqdLYzYImBxqQy4iP6h2l7KwhuKpwc
wxz8AXb2yzhTvX9AVqZ/c6ZQ7/9wweSzXUZRw2BSxPV5n8AwbPSyKJKeJO7f
1jWX70sFUOGHEMYR3U2B0kPR3c1ChJ+m/ZVVfsTToLrHQP1uHxWU4szcDaQJ
vpzNEz8khsHJFt+ORTY0aNVevP0XJ8Ezby5mSBzF4FPg/rSyRBpUHRGcFO0n
Pp+n8+mFixkYcCTM+XmU0uDj8ri25PcEb5geC3vdioFP3Q+mXx8NUvIaFMsK
Cf7qZ/dZtXkMGvu0El+zYRAdvDNSLZPg22xXxjco0sEnnfdPvwwG8V+/zXy/
QnD5vrSOFeZ0aFSR6f2mi0H1Kf3PLhEE7/zod5zNgw57hGNWpVhioMo+TD8T
SPCd3k503Qt0OBf4kJ/3CAZzE6VN144SXPTUEa0fOXRQe8CnGx+GQZFpxxlR
e4K7DUis8i2lw+GPdxMvJ2AQzlf7pt+K4MM2G5o8O+lQUN29evk9DLpfDtVF
mxCc41bL1AWcDpSw0nvRhRg0CAWFi+kRvPfHdI/6YgbM7mX7alOHgfjNbyde
bCS4w7za9BlZBiTu2lqQ3onB63XnBGrlCf5UUv11gjYDopgHlLipGJidMWmw
l1q4X2QCRa5yuTKAl0erwGoxHRqWm2g3Lya4sYxno2IQA85SllZzSKDruG3P
7Id/xPP93uGJzq84BtQ8q7hzci0dGL+l9Ol/CT51aQVn6F0GHHh78nLLf/zw
pKfQlEnwnO4+6Zn7DDhv4y2TjHgf3/JZVcrC/bDPpmixTwkDGK9/C7MjbqSU
zfavg+DPc87L7KlB/tiWUvMUjc/1/Ol59CaC65ZFbXZoZIDLjFxdIOLd17mN
dOsJvnJu6037LwxIOVYmvhnxaV2xusRK0u+/eibapIcBk44BvHPqdJhadmLD
ZAnBz3NGRX0fZsCw6ElGAeKMV3Nua54TPInP9yc7gwHYs6mEWMQ7uIJbu/MJ
TvV1Uyn6zYAyq3FBS8TZvSV/+ueS/Dgp/sZlhgE5ebN9YojfwQ5RlmQS3H79
9oE8dhxa2I4O/FSjw+/l7hPNtwkeGK1phS/CYZnod81ixN8cFJy4mUJwjXjF
J0FCOBjmCv4NRzxb3fz93kSC/0qWXMImjoO3ruHr7YgncF28xXeJ4OVwgVtZ
Gofu2tZHEohrREeeGY4m+BjNd/noQwrcKjok6SpLgbLbhas38RB+yuAQXVGk
TIN4jnO8EhepkMYRW/lSguCv31sNec7Q4Nfyzx6hhjSwKpo+eFOQ4N8NnSxS
D2KgeGqN07o4Gvh5b92yY4h4vr8v3uYVm4vB0aPerbcqaJDXMlmVWkvwvt/n
lb8OYpBc+0NpLY7y4aT2Gb88gv+9xdXAIUQHwe8NVzctwaB+r4kJ5y2Ci2cP
yvzWp0O+LqXy1kYMrBt2CHZeIHjku7gJGVc6RHGPVOnswsBi7e5NM6dI4/+b
2fuAi3TATVZ88vNA/lS1H9A8QnDPiB0FlY/RvF6YlUqLxOCWzHGVJNuF56fz
3Ssn8qjovpYUzFKfYNBalOmmuIXgUoriNHluBjy8rPBSqAaDklUHs9jUCJ6t
1NOesY4BCTeapHxQjm29Mn32+yqCv30tV2tgyIDdDzerTIxgUJkxkPlhOcGF
fOSlhBwYwDSM3yXPSYddHjlQx0/wCPfzXZKBDFi/Rie9fBkd5JtblcTZCb70
or2IxHUGVM5Z8RltpMMih+v5nL+J5yvsW4i4eBYDZsyS7xYhPziKP2Ma0wle
syb3gN9TBuywuZhpjrh704rre38QPLpo+y79MgZo714uykDjn5r2nfvBF4Jb
1sovob1nwOGwplOXES8pT9ku3kDyH+OpS24ruj574utNEdd4t3jv9DuCj9yM
Olj0nQEx1D+6Y2j8Omt6bK1+TXALzOrkHSoDuk7eYGQivk3Ujfr0KcFF+Wy9
JMbQzxc/kHFA3KG04ur7BwRf8+QeH3WWAdzl7id4EZdrWSxVn07w1UuXtXtx
4lDjemmgC43P3SffhzneIvifc9JtnII4FErG115CHMT2v4q5SvDQHTlOFyVw
aDR/uEMfcWG6alN1LMG9etxqc+RwMNbSMp9QpYPQJb8B5UiCm9mdk9VRwGEm
1CWvB/EBAeoSrbME/3Zze8htVRzsft6XSUScQ+f1ePxJ0vxgsekzjw76/ZzD
qi6ICyyt09bwJ/ju/RtUr27FwS9VfEwR8fEBjkV0T4I/41sT6bodh/DHnAo/
0fMzb9j6KNmV4F19FuXnduPAPZ59tBhx0W8nzpx2InhqBff+nftxUK69SzuF
ePw+Kt+6/QT/WjQ8x7DHQR/e77JBPJ+xuWjXXoIL8lotYbrgwFWZFKaIuNDX
Jptdu0nfb0w8ZzabBkPKa37wT1BBsLSpxl2G8Btb5a3l6dooN/2U5SzxocHi
97x41R/S+FXxKrxxHYPEO/MfthfSwEtiQ+3WJlK+vHNDQ6gbg9nXIVf7f9Kg
Zjgk/fZTgruo+hYqiNDh2NpfXAlCqD5c3/Iq/wYpfxlvjJwwpcO3xJzk3eh7
5IYe156PInhWl/J4lT8ad+2HuMT3Y7AzuUe5zJ/gNy/msSfcRNdtOnHf4UCU
j2b+3d5/kODmGRqB+eV0sBu6xVeUiAGzaq2XsCXBfY6Uukz20+FxDCWW+QiD
K2s1bTiA4DeUvZ9E8jMg8OFb+vv3qI5XjVu3S4XgW96Pdh5XQ/XZLa8bukMY
iP3b8j5WmuD3sg13TJozIOvxveH8SQwUdmxf+kGY4B8iRfwFfVH92GXEOLeU
Dknla65LcBH8z6MpEbkkBpyuqNRaoozqN+O14WbjxP3FbsbV/LjHgE76A4tH
yD/b7P3O19FI+eTz5bajLxlwf8g0ShFxvjiNKuVvC883bm8oBgYtDKDyTG+3
Qtzloo+lYjXBObluzNX1MWDnkjqHb8gPnmzFOdpFC88nRZLNCgNTDFDuiWFb
hfgDqnCNeRbBeUYOelO4cNii/q+qCfnBKEg8U/omwTNlZ5LDRHCQvMg46om4
9Apj2aYEguvtufFGeBUOf3u/8nEiPvXWNz0siuC9F3cZpivikFE7qtSKxver
bReWLg4j+E4VKZdMDRzU66MTzyAeJvPUfFEAwRlbrkl56+HQQXc7YYD4+93s
EXE+BA/gWHGfaYrDqHTk+Agan7fX9KTWuxH8TcUNGzZLHMKqJc3y/zP/fK+8
o+tI8IO5X8wW2eEgq/iO5on40PPdV1/aEDxXT3yjrSsOD3nXzEkhPiDsYytj
TnA+SXMzzBOHsh/b/QdV6OD0gW1zsynB/wo9DHD0xeH1wTsVHxAPyziuMWpE
ymd/PYeuByH/lUkEnkXcXud7p48uwd+G3BKbP4vDt5hAhe2IJzoKnQFNgqu3
8/07cQEHjeuVsYKI2x65vY5PheBH1gYKBsYjf4vFlfSj57tkr2od7zqCH4s7
sTchBYffj9ScUxEf0kvSy5Ql+Bz3rdxzd3BopSz64YV4kXFT/cMVBA/vMXPr
uIeDr3K4uibiH9MtzK6IkfJr3rh7oCPKXRvmKG2xNJhJfvoh/Sepvss46NlR
gsF40pVPv5pooJjQ1G//luCvLbt+Bk5jIM2YG/k1R4OL7Dsz3mcR/PbQxpWS
m9C4COpe8W8DBg4nAseosQQveJIeXuNDh0uWZqdlrZE/ph8fOX6C4JcLdU/H
pdHhYNSjfocgDOavqbtlOZH6VysenDz5gQ6q8rWOr29gELqrs//0ToKHZ8hX
9P+mw4sb1t1bijF4J3OP++AmglNn9o3cWMkA6+QpxdB2DCJPKET+UyD1r8o1
VW1MGbDh1V3ef2MY8N6U5xNYRvD94TruKl4MqJWdP+IiiPLDovpFNtwEF5R1
evzlBgOOj8U8WvSf+qP1+mWfX8T171beqTKbxwCLL5p7jiA/mUw8vqU6QPDR
XVKqRhUMENw4Ht2O/ON24YvT6laCPwhO+rm6GdV3GZuCjiJe01HVUVZLqm+0
XWRUBxiA29p9+4w+X1933wPeVwS/MWXyQmOEAd7pmW/9EU+OaPPWeEzwDXdD
uiTYcIjJ47/3C/nju/nhFzJpC883ticsFK/L4BAh5L5BEHHuMunQ0nOk8bu9
1/vWehyuuPcw3iB/ZOxcY5cQTPBHx3C9S1o4fNQ8buWNuLjgaZHjxwmeuOaz
0AkTHIIt+cRm0Pi/L3c5kNud4Bnp/dSzVjiMJyeuzUJ8tleoYsae4Id9T1ic
csQhba/aNzPE1dv6aJx7CG7iWLxy5AgOTYaOT6bQ+A2odfu104yUn4yOX6v2
w8HpobJhBeJWXUu0awxJ1+dag5xhGA5UhT0KNohvmn88VqhF+vtlI5/SonH4
HHVgQhLxlvCx8T0bSeP7gL7qtwTk54NSep1o/CbENb7/rkjw9OVbHWVv4GDw
L+5uHOLT3Mnhe2RI939urvFAFvr7nRbvNUC8I21+TeMygp9SfJDq/gCHB6tq
NIQRb/BjtFQtJbgmt4uK0jMcmn+9ffVJCT2fFDf3QF6CS7dFXv36Eof6J911
+YiPHxZYdZmb4NYKtIzuUhyuquZMRiButyfrbQIbwb1VDoWlVqPr+zbvowHi
ZxvORiSM/SDmd06hzVgDDh4cq2UWI/7gXHi43TDBazjP6mq24iDOlVvZsoEO
T080OWl1E3z56Tsvijpw8Hw1JfwM8cvb7fc+bSX4aBDvq3/fcZAoPvsyGPEU
7YeqCXUET45pMdzdjMGhrN3t8t9p8E/DTDvjJTG+86WgN3oF8pfb8oPVyzDY
+3Nb3YrrBH8x66XTa4/uy82M422mGGjuzncVDSZ4CS1rpjkJ1W2F3L2uxzCQ
d61K0nYluOGHSurjKjps8HlxoyAZg9WO9mrOuwmuw7h2VW0C5RamEP4cedqh
aE/ZuDbBYy3COh4qMMDY3mD7ph4MLp6+bCW3muB3W7adOWHDAPbrSxX05jGQ
3GzWelOQ4FUVWkMl0ag+stcyl1hNB0353S7/poj7d67B+qdZDgNCtXWb05G/
JJL5Ym9TCU4/H76+rZQBVzkuJP9FflrmbsjZ1r7w/nCm/CaGy08GHDOd5y9B
fpp88QRcCwnOf3b0iNcfBtT4KbgYIf5hQN6B+z6Jv5rx38+LQ4nTsZf5yD9X
buRN+V4nuHbc9KtsKeSPF96S8ojnp3WZqlwg+KAlZZuAEg4rf7lIP0f+4fSQ
9LY7Q3BxzirZxE045CyzrLRBPOmvnxfdj+CvPldc+LQLh9n2gOU1yC/mbkc5
B5xJ+aMzzdP/AA7V/tbeBxEvxmjJF60X7p/eeJtt5wNxeHxjh/V1xC29Lh+f
0id4lv3go9AIHKxtadz6iJ93PniHXYPgzX8e43xxONh+nNzMQON/WCK5Wns9
wXtktusk30T1abxgcwTizmsuJklJk+tze4my+zhc3HYhWRrx5K+6fvIipL9v
dr/16yc4GB7Ru9CNxm/vB9+9D/lI+cggVRUrxiGu7TElBfF5NafYfxwEX+tS
eufVWxyquEseeSMuZeGVazdLjM8PK8vqp+pxcM1dt0QG8b8m48Jb6QRXaX0p
8fEzDgGlYoY9aHzzsl2zS+ghOP2Z79Okrzjcjhesvo349FhEGN5EcM6SwXiL
ARy6JJen2iPesPJN5KEKgm9/VqP1axiH4WuGEzqI81s4dd4vJnhdTOCoKROH
yK6inWyI63A7dxzPI7iZ8+r8m39wWCGtkvZhPco5b53b9TMIPr7j1kGTKZTf
Hzwu+KJAB4pZXEjmTYI/EmqWDZnGAX9juPu2NB0+7XGKiE8heFxC5d6/Mzgk
Rm/WvyRKh8+tp3XqkggOIw356+ZwqOQ2zfPlp4Ph1otHy64QvN6Lw110Hgf3
+IcvtLlRHerCDPZMILjFpONoKXpud+u/elcvj4Hxq/n+kHjCH4u5b5y8F0QH
H7FycQ0HDF71e0c2+ZL6ey4mTnuf0OHmHaMbidEY+HZYNfDvJ/gPj1Tvr0Po
7zZQEhTJx6CmN/FH/VaCb17pYLhIkgElj+wV21sxKCjZNnh+LcEfPyjmCLRi
gOqSiRvGMxgMZSzjt1hK8FCBnFeLYxkw+/SX82V5OjS+mV6WOkk8f2nyhtaX
HjOgwuyZ7HHktx9fX8a4DxK8qVbvUmsVA+pPyQ6VIn9p81pdXP+JNH5UfCvu
dzOgulpBkhdx66PiHXvekPo/XZd3PBtlwIDf8nR35K/YqNVXxh8SnNb08J87
Dw4v2E5lVyE/aZ85Wv0jdeH9YVb9n/ojW36eMsTh0lMZG2HEy6RHlKOOEnz+
8latfhs0vkMFvCLRfX4tZb54ny2pPrV5YhTmjgO87DzLhbjgQ9/e8B0L91OV
oc4K33M4HCgcWK6AeE9YdssVVVJ9fMK2UjMJh51cuR+LkF9eDzxhhzULzzes
/HNLoFnwXBEav5ckPTIRV5osP6/ERepPCjwWFqvFYdtluXxNxD2apeqWjhLP
P4dAjFhuGw73r67/VYfG9+n8knMNnQS3ici5sr4LjV+js8b3Ed8Xte30ts8E
H76hIvdxEIc9tPggS8RfrLKvHyoj+P2MVZH76DiEhL3dvBzx83WtXrbPCM67
X7JFYRyHhKuPfL4gf9w8d+Lp/SyCr67Pu5OE/KEcIedYtYYOo3O2HV9vEFzt
6p1Oe+QHufZdfQXidCg/2htuc43gPy/+/Jg8i+YvdcVUdyFUXxsIMzdfXbgf
Dp4KX/OJjQmX4szTn6D6SXOty4/TF0j+GTu+35yDCUrWJpfvUjHQehSSWhhF
cJGTByXm2JkwHtL44ymGgdLvAr3gcyS/Lg7PVedkwuLt0h7nBzDoVJZt94og
eKjPRXZ3LiZsfr+u06MbA7MbqtyHwgjuRA3R7ONmwrfEVXW2nzHYIWledvsM
wb2klDqyFjFBkT+E278Gg8NizxQUThJ8p9bvLEleJrAbUWpDSzFgTPAu9jlO
8I1bby5fHEkHoZt+61RcMSiWyVn/0ZOUDz+m/Y6vRc/Vmgnplusov4kUla02
J/i3gvCxrXPo53kMaGrl6PP38L9y0SStD798zFezBflp21CoK44B+w7R3G0S
BN+XaPPIJZgBtOJzMR4opy46y1zqPU883wMDtEm/BwwQ6cMtY5HfTNcJCM38
JPV/OnbD61oGDF5R3HYf+WvWRP9JRSPBZRUsPHf+YEDL1j0hw8hfgfMeUYHF
BG/VO3/VfZIBLwWEVykhXjhclXnpHsEXMzUCxIRxOGXgOByA/LWrP2fl1GWC
B5WKuPKsw8FE6Fx+PfLTpfDVoj0hJH9kZPxYtAUH/vNPXTUQ9591aFP3JvhR
p1OiwdY4DKmHUuOQn34OFHBH2hE86nDlhKsHDo5Nvb1M5J+OgQNcy7YT/NI6
de650ziI8Dz+HYC4sn9IN2wmuKnhqvRzF3H48/rqwwnkH1cNLDFsA8H1Be9F
/UnD4dDJeCEXxFccqu4OlCR4CMMkrTUPB/ndmvKjyC/iiZFKIksW7qd4sReM
mDoc2iTv96xDfCPvYkYuTvIL9unRmnaUXw9ltLxB/jj0zO6DZfvC8w0r//y4
gjWyTeDIG+UrK5B/uFVvdg+mETws6c2AEsonRUMf0vNl6VB3O3GNdSrBX/O1
XTFFfql1eEoNEqbD14umyf/+F37hiBh5tBb5Jd+f85P0BAZ/n/SLysUSPP73
1UPSyB8VrlXmaaMYbPmupP/8/ML9IURxWCeIxv+2yKxFB95jYPTzlnjaKYKn
aIsW0BG/sefo+ZAqDMaV3uR7BRL89NAKEW/kh5Wu2XEOrzFQP7upOd2f4Mp5
Vm2ZfEwQOaW7ftUzVH/F8LZd8iW4/cTu7wzEj3L6VKx8gsGw76ma9z4EP7ph
LuKJABMKw2vmte5hwObZrWLjQcqXp7rD1wky4fhcUIfGTQxqV6SEXDtM8HuL
IPkj4rExWqf7r2EQP77nxB9Xgkdbr0zathT9/dwUyx+XMNjzgL9c+yDB+e8Y
LNsozAQeYx7DYpTfVKeXelAcCV5+S4bPSYQJJzRio16HYrC2zqWKeoDgxbvP
vihtpUOEwBGptHQMeFeqjZzbRto/937rfj5hBoilKQoMN2JgemlgH76B4OMJ
NVISdgy4zzF7cpSNDmx7NgnzLSE4q/1XleVWCk/eonzWdcukH/nNvLRNIqCN
NL5ns9O3fmWAbMj1m6KIR6iEtIWVkdYfHfVmhv8yYMvWO6CD/PZ2KPBsfTbB
Pb5feXt6GQ68a7vWWiO/8cj0HdkbR/CJktmhlRtx6FumZnAb+WuJllfLh1ML
X1+7NrnFbrEzDtTcOKktiJul96u8tCT4dod4+ZUBOPBYFrekI3+Fqo36KWwl
eGlciuV0DA7XctdJcCL+zdzYqVqJ5HecvjwwHfnBhH3UBvlL0E1kXluC4CeW
eC5Of46DU7jRcA3yTy6X/WmDxaT624BLXbMCB732jXEuiHPvXYR/myKNn0zG
hNsnHJqPR1cMI78cvnLAeqiX4G37bXad/YHql5jf148hHq67PWhpDcEHHqx3
rGfgsJjXyIsfcQv2ikRGAWl8H3V6MzqJw5TBoxaudXQ4+ntmZ8Cthecf34yx
lcGoPvqqwHbcnJcOF6peKY9eJni7+6K27/9w2LJBfI/IFAZHbnQk9JD883pJ
8CYP5B+1B08aHjAxaBrXqfoTTarvYq4ORiD/gPR1sYA+DPoG6GrZ4QRXTTu7
/jrKJ7HsI6oOqL4J1fjR4BhM8CqrmWjtxUxYlGrNGVOJwQWTOs0nAQTPcVOx
eo38Y715xeYdRRjoaXJt6DpG8vc2brcGfiYUt6lugYcY3HqRap/qRfBKxdXT
u5YwQVal0H4pGp8iXwJ/1h5ZuD9sN2uVzggxob1i+lNbPAYViWybfpH8semV
IuM08kdQ7Fh5VRQGlcIrmUokfzDE1c0eI3884J3fmBuMgVqYssxqkj8U2DMc
nosx4e7mknKKDwbuo926s9YEz9/5rvfWMibKoV1PK45gYGLSN1CwhzQ/upsq
ZIszYRPeZTtmh8GLmBHPc+YEv52ia9EmwYQLihlPh6wwoMhlbAzfQcp3P/4a
hkox4UlK6/vBrRjkZD7sqDAi+MOrBmV3VzDBuXbJ7ncmGPyyjzUaMyF40VrJ
2sMrmeDf+qvkzSYMon8XRJwAgouaZ36sX80A7qzpClGUX/dWqlU7riH8lqD3
103KnwF2aSuF60XoMKKd5f6Rg+AnDgpbuhcw4Jd07WcH5L/lajvSOPtJ66Ms
9m+dor0KicAZ4Bbp7xeG/NbA8/5PWh7Bi0PEJq8KoPxyeVHKdeS3b38P3nuT
RKpvI58ePamMwzu9X3dzkd86Mop8lU4T/ILpeOiWnTg8i5To+IT8pX3jSIW6
C8HjJF2r29xwWPX15veliHeKlgb37SS4sxsHe1cIDqY95TnOyF+Ha5eM9moT
/Hewy53cZBw6r66fzUP+Wsl2X4xvNcELNz470fkQB+0Cs8M8iG+MHxi6LERw
Mem+Go8SHDiyV72PQ/76rZH3+B076eff3XP72YSDbdaSH7+Qf0LiSvkP9RP3
zydWyudnHw5an88vc0dcPi8y9PU7gnMlhn0sHsFB8IheyB+Un2Zh5yzPI4Jb
iT66/x3Vb5FLbH6Vy/1nfqmqlyDVbyLZTfd6UH7yPS2y7PgSlL9tV546m0h6
/obHUxKRn7htMu/Jz2Dg1M+rnn2RVN+tdRV8jvyUxbi98wUDg4MCxjv1SH6y
lI2fEEf107DuhKFPDwYhz6pF5c4SfLAxYG8NDxrfeq8u7m7A4GnTlat2QQvP
PxeEtV/qIP907rAzWJePwenzkeZLfBbun09ya72WIb9MfFz1l5GEwUoBp0ld
kn++Y8vvf0f5hSG3K7TrAgbYycHMF04El9CQlBlHfpGwwgqen8bg3bVN94/a
ETzc47y+GfKHq0Bn24gHBlXMvYURewmu2XAlNXg5E5KvDJi0uWCgYe82cMqS
4IZzBrr6yB+9vFui6TYYWOyrN2fbRXC5EHWfYkkmRLZoBnTvxMCyY4BDfztp
fnmseI2C/NHMN93QaITBuRPJ73VI/rj0TeqNOPKHlGnlmgpdDIoEjK9oGBLc
W3GqJEmaCd1VATNlqmj+qJjtDthC8F3w7gKvLBNeTf5480EBA65s27evNxN8
3r+oQHcVEzg0csXKpDHYbMAT/VKb4L22XtufyjFhRqb5bacoBjHW/6b/qZPy
n7+6yNo1TOjYpx8+xIuBkI79920bSf3TGIPDS+SZ8HLHsgMfOTEoLJmTmlMi
+NR5mQP6Cuj+66beapyhQd6F3afn1xH8mN+Lh7ZhDFD/K+x0ZyUdrK87guIc
aX0+1XB/eSEDYnh5+jWQ/9r+RDhf6SF4fsO3s+2dDAhR45SQQf7LH+/5/PAt
qb+99GnzhXkG6Nk+d51Dfnsf6eZ/7C7BHw75ZIqvweFzZXEoA/ktMPfwn4lw
gg/FjFlNGuAg3PcwYCXi9VKZvBUeBFfawH3m+EEcEkal0tSR31Z0hqtdtCB4
nZpen38wDpnJKvKeyG9XE47jfJsI3nngkZr8dRysDmX0ZCJ/LeUY39S4iuTn
8d2ntxXgUNhVtO8n8ldofpDBd36Cp/y+EvmmEoc7lNQV+xBfKmO3z3Ji4etn
VZUdWAcN+bHA7IAc4neqtNa0Fi68f82qv8QqX/kK2CuncDDhzg1VgUfDqL6p
vCA9EUmqD8+lWO9C+Wl5Gcdzyy9o/K/4YiIeQnDpFfwfP6H8lDQzvf14GQaO
ffORiicWXn/hhnwt15Gfrgakd0mlYZBND/flI/lpfanc2QLkp3Rq9Orhy2h8
ftX8VuxCcHd2+b/VKP80LJPfXxGBweXJ2B/eDgT/2NicL43yzduCvsrP/hgY
v6tRCtxHcJ5nuRWqyD+rd/6tqXfFIMvIzlHdiuB+O7eYxCL/qN/0k6TuxWCF
vuZW2Eny+6TJQ27kl1cPH8u+N8PANuHpwZPbSP0xZ97wDyjf/PTdGdSij0GB
7SmNKZJftgoID5ohv3idjQl7ro6u74NfNhu3kvxv/8jJBvlFwaBRr30NBiml
rqZzmwhulxPj2IT8MlQWLtImia6/38qkrVqk63Nf7mPCaiZYjCTrTS9B+fXW
qqtNqqT1mzcbVwYiv2wY9BXrX4TB95W1zedVCJ7BWGOajfxyZqWmX9s/Ggi/
Pnk9cgPBI9o6eiQUUX3M67h85A8NDjb6CTQqkvzeWtSyfS0Tvk19sxvFaWB7
s8yjaQ3J71lbBLnWo/lh8LGn4gANpsZdZt1kCf7bb9Fn1Q1MoMYNJ+t00+DV
LwvcayWpvtlX6nlfiQn9pwW3WH+mASeP2ZFXEqR8vsbwvpsKev5cv+++WEOD
XDdsapcYwZPL/2gmbGQCf2Wby4MyGihePR1pJ0xw+XpsvrOYAVmHb7UIIP8p
HbpXZtlF2v+wcqMwPsiAvuKQb9Uo311Pfa2c+oLg171jKr7z4SDl32Gahfwn
Gm6joniNtH+oQfAOhzoavxs3ZZxHfms/tn/CJZDg6/f5bubZi/LR/YniFOS3
qNrisZcHCC4fuPmlkj8ObGNvK18iv60Rztt0E0j9w2QBpaJEHFq01OjvkN+q
+1x6w+RJ67OloaHej1E+4riXPY38ZWo7uM5AkPTzMzccN1bhsP7kCvOdiHce
MAkZGieuT3NikanQNxxEHM9nJyJ/Df2Vrj7xceH5rGN90d/qaRyc2VU+3pei
wyFPD57P10n+o4hluc7jcNtN1nUNJx3cl71pz4pfeP56SLttUIjyl39Gxvn9
XRjssZg9dCt04f4qVJKOj0T5yuyKyVvNxxgsTotv3etN8JO/GW+CUP324Ase
vSoVg+bPrh2NbgR/9nlj8zWUn8J6nGcbYzGwd+6S9HdeeH76evjRq0GUn5pL
azZ+PIzBFwe619j/wk+s6qdBI/a0ApR/foj3bq7XxkCMv4SnyIB0fX5Xh76V
YYKb9xOFprUov5RhH4N1Ca4Ul34+Gvnn5Onka/VSGDTsF+ab+l/4R1LPyP4d
8o9r6eC7Zm40P7QmbShXXnh+4XndPD2L/OPzcqRraIQGtZHP+y7Kk+a3N/I/
LZBfWtbdoKj30SBOwCf6gQzBLb4wntUiv+Qf5Hpo0EED0dGaI/gKgqu8ydip
r8yEHHPlvQ6NNHDlKv++WZzgunEKMZPILxu0Z1yvVtKAy9U1oFmE4AFG4Ufn
VJmwVepEd18hDWa5n655soTg1g7bNU6po/u/t/c2/pAGF2iLecZ5SfffwGCP
vQYTRGYDnAfv0YBxd3f3s0UEL/n97VWjJhPWZe4fWXKLBvMDQxR2LoLXVrmO
XdJmQsEleTbTyzTIhIthN/4R5//OOItHvdBhgjV1hejhCzSQ81vGmTNL8H9C
0z4pm9D8tMu73COCBrutJ32PThM8LEgqfCPGAPmGX8opyH+OvW7Kh54Q/vic
V5cmJIaD+/ftD5zU/nO+0fjw2XiC7+P/OM2ui4PGvZbRHch/f0Tdw4p8Sfu7
WOxP/eHKOM+MxKFvwFdHDfmPGrLvSaMawZcJLo02yMFhaZBQ4Trkv/RObKeb
KMEx2+eVxmWovgzWDj6F/LZP5Gzku3ni+rFaf2TlN+eem/33Z3AIOhwW9HgZ
HeItdh1PTl54fXmrLDLtJ8pnr4rpn2OHMODb/mJwAymfFRXGhYSg+vHIn/e8
Ro0YyBRF84qeJnhrUITCEpS/NLBDSrwvMfhr+7uGjdS/YtXfZuWvgKO0j7Gi
TJj8WpX3PhCDwSqLFyP7Ce4yFORXjfIVx5fmql5nDKqP+3mVWpD8rqLl6oPq
N2UTjp7v5hhEjQQJz5LqN1b5qdrhg4cC8lOphflUmxIGd5kitBk9grfsb+4Y
QfkpmVGS8kwWgweKMzP+OgRPquC914H89FYrooRbAIOPz5TERUh+CshU1LND
+Uf+CntnBzsGJi2Ls41I9dXXRQ/i8pF/9l7XFOMZo0HkTPSK/Qqk/piv76Hj
61B9eqDVW2iYBp21O5lfVxF8VSlXdyjyzxZJifWaXTQ411XS+1CKlJ/bY1dd
QP5ZliTx+UgDDcakPrifXU7wiq7vfB0ov4RyV/YWltKg+MG5RWlLSfmt4mq2
uRry8xgltvkZDbjLQiMoAqT+XqWSKD/yS4/87NM/OTQYpESEn1783/PL/Udi
8f+QX+4H7X7kEk0Dpk3U+MAMwQ+YNkiu38yEXe3GZeGhNDgWJRg6MklwAeGU
b/t0mdAaFj58JZAGSuGzPn//EPza2nvK+npMeHb8QOUpPxo0s2c9LvhN8IDH
G1zy9VE+/PhH7+lhGmSf7rLgGiW4wrY+vH0LE2I2MCyaHWkgf//Il6U4wfMn
qrqKtzLhboL+VOt+GljF7TBowwjuknzGo9+ACcZ0dYExCxp8Km6v+UEhOPf8
xvylK3BQObj0qyryX2pLJ9vZGMI/eaYxIb+NcGCPuK7Jg/z3TNZgj8kRgveH
2vFf9MZh7PQ1l07kN45gh4RTJqT1UVdTPssr6PfT070bkd9GH1R9e6hAcF5Q
W8/zAuXD961HS5Hfgrf+DRZZtPD+24ZEwYZjVBwOHi7qVEJ8fM+09IZXBGe1
fyq0UaBiG/JbypKXayTn0Pj6MP/o4CWCs1o/ZLU+yKr/zqq/lRyhoymC8hcb
fpuj4CwGqU/26efYk8YHi/53fb+OnSzyV9fLz9v6LTB4uZh/1VuzhftrtOtb
TiDy1y/5qtx36zHIzflhqk3y1/nyYxrickzYx+GT1CuOAeP8Wolzmguv3xQz
eFQvoPx0NfycRNcUDbbctZs3JuWnklX+tvLITyoNmV9EqDTg+/F99rbcwv30
gvdAswTKP3+kfjWF1dFAzPxHAM8ygm9bm5r4AuWfpvbzju0vaeDDzE7zElx4
/nG5/PeLDvLP4cZN3dx3aZAx5Ocfzk2aHx8GSxki/2wx3Ry1OZEGQuvO/rFm
Izgr/xSeuV1fhvyjdEiqNOU0DZKeyV86M0Fw3Xdl5veRf+hpenl+J2jgz7lB
YwPJP9uvGl90Q345EcNbln2EBiKHmuoq/hd+4VG+FmOO/BEuLjZB20uDEyUH
dzvRCP66bseyU8CENUF8fLy7kP+H6a2ewwQ/bOpdJ4B4Tn1jve5WGtj8OI0x
SbxIfepQA/p+/tNBRlbraXBl69H8L6TPvzLzouUB8qdetOknl9Xo7wtlT9Qn
ff+GpicHGCj/LS35U1IgTIP34esaOP8SPHUmmN0MXd97F6sVMxbR4LXbfv+I
KYLfnnG6tVyLCbb80a0G01Rwto1wkZsn+I4t9MwPZjisGb9+vxvlu5Zg//yj
hwg/leWwtV87jkOOvpXRY+S/vzt36PkaEPzkHkG76Vs4HG/PsDyF/KfmpHB9
RGrh6w8CNytkz/XgkElZ9OU88lueOh9t0QdSf85Pyy18EgcdHa25FyjfMTV0
5Dxvk54/+ohi7Rzy70t1nh2L6GD9SE5GlbS+yWp/1hZ2k392yG9FtZdjDtdh
0Dqbk95H2h8lcAjfLCaA5l/JlW925WKw4WNWX7cnwWczdHMPI79tzL6R3Z2I
gULVun2Bh0jjbzf7n60on1283qH89hQG1nnGynm2pPG/y8nSXpwJdQ8YncP2
GMj5D/Vv3U3yt6lR4V5UP/Jt6nlVsw0D+UCpPS9MF96/YlUfsvKXTQmT+xPy
F1vNsRuDEzRoeul2IXYtwUVj920qRf4avVtOWzFEA8/v+07JkPJVrl5rkqMS
yrcaq99ub6VBAFO/97gkwY/mLHE2Rvnpdgil7045DVLO+E6JkOq3KYWg8/0o
P22q477bkU+Dw6VjE978pP5WoOA8A+Wn3zHmjtPpNBBscqPq8izcT63Vs647
N/2nv7p5nU8UDSJ8EkLXkvz0428+Fz/yj9umZI/oUzS4ffTX0HPS+Ks0iuO8
gMbvqiJTiPKhgYtkvvrYGMGnNkwuT0D+Wf7zX3OVMw2uXXawaCSN/6/CeU/Z
kX8EW9ee6bWhQV+WTa04Kd/87FNjlCO/XHvz96LYDhpEz/+1L/hJ8CVvnl/z
QfmIvz/rvKkm8peg/0dX0s9rBkgs2oT8Q5d06GtQoAG1qDlCYITgyTOpXqeR
f0e4uUL/iaH6218p4vv4wv3S1nTyYjyaH4LLTwrjf6kgfDTssRkpf3Y22a1y
RPOLspHW2wQaFYrsc2/TOInrX1OYm/MczU/0uumv7j+oEDy2mOsYqb7+UHhp
SxSa3zJ3ll7gaqWC9LDGuBApPw82sVE/oPlxx4eASp93VMjRkvf5ROof1i4/
lHMXPZ+fU3TL5F9SIShQ4oYnKb+/mHmybhzVD4lSbF9nH1FBVyCUDSc9n1LX
nVZNnMRhs3zjuUvIf4Ux0dE1eoS/OBq180czcNgjevrzDuQ/TndXucnlCz8f
dLglJCPwJw7+NQ3LjZH/Vu8svypXSnAO0/SmJah+/bRdctdzSTr8igi4LEbq
z6mqiq84w4b8kVhxbXYcA30toe59MQRv9ygIZeNmQm7Qcg2TDlQ/cn4oayWt
H/y76jFri+rTe6oWj8UKMbh4bN58mx/BWe2PYNU/E4lQnmUgvz3UqG2f24+B
afr0SB1p/ZDV/gNW+Yz/xF7pKZTPfNxLtwwKYyDuzXfOlLR+18gjIIWj+pHm
KsvonaPBvU8RUrXrF56/gplfYoWQv6RzRhV3faHB/UWfGeorFu4vBcODjkro
+X/IPyY18JgG4y1z4U/5CJ7w9XfvOTR+Xjt4Hee4QwO/j18PvSXVd+bCK057
oPE3b08LOxpLg30xj4SPzC08Px1dUrr/F/IXKPkaefvTYCuWssaLNL4bly41
NEZ+ys0Q3VPsQgOOIKu6WObC89FYhh51tSETXF1pO7+b0ACrOLvv3tDC88+/
jMGnSej7naWttSiTokHX7Rn5iyR/HlzvJtKK/v6o9hbKKB8NuGwOyNtPLtw/
Qpn+Qp/R/GE5rjCrN0wFH6/sn0Kk/Kpt13HuDrp/aiq9du+6qDAgzHm7lJR/
A9a38Pah+899ONFY6D0V9JdtaD8nRLp/pjterVuPnt8Bs7NBxVSoOiy123jZ
wv1SPJNUWY2eT9P0ivNpaVTo/ZczeoXUH21ZzusrsBr5UfpMBWcCFY5YpnpY
kvqrL1w81/XJMiEQM3hTFk4Fnctx1yik+qIp5EfbOpQPVnpP/FlzjApvv4Xy
PSCtXz+tNrg6i/JFtk75r55DVEhccVzHkFTfJAmk7/4sgfIB5wU8xYYKrvbu
bl9J61+s+nuLFGrv+X7AYUQjf6so8l95eN+mNirx86z2v7HaH8Iq3400LXkX
vZgJBn4fngWWY3BlKjmRQlpfYLX+yWp9M2H+oOkS5LdAyTdGmCMG+y6eGZ0n
5TdW+x9Y9fdZ9cdY1Ze32gXKbqDn0+hY9NGtvTSQkg/iY0gTPGbEf6JZmQkX
OrisTrxH+ULzC/0d6fll1b9iVR/KTqhnSqPxe0Vsbs7hEg2qj6XHrZpfuL9Y
5Strl/c1sij//PXvavxqT4NXZccd9zMInpB/yEAJ5acXajLxc+Y0cP3UZy5P
WXh+qmv6WLkSfb6jjo6goCyqH+Pnv7r+Wrif+DMTTrOh63P7xNE9d35Toe5U
8B8/Uv70Xs/fbYiub5rzUvqnASqMqXSMG5DyK6v8sy9Are4Fur8JqrYG70up
sGSfDPtK0vpqyPobuhFrmeDnKXjbsoAKF2bPvqqTWLh/+GirHKPQ/CrY4jX/
/CIVJA9eKzxJ6q/Kc93kaUDPb9Ge1bqSZ6iQmX9+vRapP2sgK1QospIJLp+7
AyM9qKA4cyrztxrBD+jFODtKMoF3z7UnFFsqFOz0EH9B6g876Xn92YDGV1mr
tUPsTipYb01atF+f4If0dl+eFkP1xX4RnrVbqDCh9mbiL2n/4XKL6NU9qP5a
so4yuEebCtylq5bvNyb4ZMpA71M0vlPGC37wrqNC56SYMZPU/66uLojlW8qE
tTWhu2ekqVDfY0TxIuWX+wJLTHuRP55cNd7xcikVbknpiHKS1gfPaXcesG7E
gX/3i/S5//ht/HX0v0GCU/3qDmn/wiFG65kDhurbYROKcXwuqb/F4vyAHHf2
qmZOJgSN81W59GJAu/k6oYe0v43V/nxW9au1RZr7HLq+v+qwfUNeGKh3blfS
J+1PZbX/K9Ww/+o3NP/sWuwS8l4FA4HORW7FpPu3KV533Bj57fuj3DdMIQwe
RS3jvaS2cL/VjYwn96Pn//kL/587emiQrx+VpEbym4DBurB8NH46cz98vFZF
g00hfyITRRfe/xJ1eJfqpsUERmAg1/IUGjj1Ox66wEHKzyzW51j1r1jVh6z8
te3yh3N96OeVr1+rHlOlgYKM7/KLdIJvCphJ50Gfn5kmmeAtQYOEx5P+T0j9
+UWZj36oofr4JzM3Z4aNBqvPWXE3ziy8fju2nnliKcpPe/s+pfq3UyFVju1n
HynfSmVKdBqg+swrzP2fZDkV7E3liv6ILNxPI02Pnm5Gfjqy93n1rltUSBa6
p/+KtD8l5PIeXZ9V6PM3WYQJnqPCubOXd7wj9SdY5Z9VnseODaPnl5KW5a/r
QIVJXe/GBO3/nn8sZe8I70X+UfvWtfqfOhVKPki7hpLmfy89kbe3kF+6HJKc
j8pRwVBCqEuPtH/AT+/PPi9Uf13+voeXR4wKQ/y673tI63eW0fuEtwowQfSx
OHcFDxWKd6mMnyKNz62e2SnX0Pj/otord2OWAsGDic7TpPXBxanHDJgoHx35
l3fl4hgFvOrLOIJI/fcv1bqUHYuYMNEcPBNMpYBDHu3BL9L+07N6US8foPrS
mWr5+nwvBU539110J/nDJbrveCjy09DLZS+3tlBgp2T7yzl3Un0U9En/4RgO
Yu80438g/z0Jb/OUyyH5RUskrwD5jzm6Z0KWnQ7qs4r1fXELr2918zHjQ+j6
hD6w2GuWg8HE8yWtkqT+HavzP6z6c0JOtIAJNL9ZOTcUt2picH91zeXp/0X/
jdX+Llb7J1jtr2LlN98rSaZ/kd8a5805VJJoEL404JggO8EvHCwcDUD57M0K
Vf24YBqw3ZLk0CLlG4ZjQHczykdXZ9TKE7xoMKpW/FqHlM9Y9bfSlp97FYV4
XUg5D1WXBotHTmovoy48fzU3JY2+Qf6q0X91xIIL1c8B1qX3pxde/7HKV6zq
O6eAv3+s0fz0R6s9ZVEmFWz1A/pdSPMPq/rt+sP6oRfIT1NF3MWnTlCBtzG8
IlLlv+enWwLuYf7IT0mLuba1b6ZCnuFrY2lSf6WiumFETwTVL0ZlmY5KVFhN
E5+oJ+2fnE2pDYpA+WDHab/4RyuoEMYw0LhKOl+y/PmW1e/R+Pr1V6FuKR8V
OPTVHlmR9pdzpcbnyvAz4VkYY4D6jwK1bckiX/Yt3D8CqXs73vIwQfKcj966
nxQQfDM8Jk46f8PsfZacxMWELEsNnf5OCvRNdcs8J+3/+rx2qdURVB+uk5pS
v91AgcLNn3btIp0vLDzuz6/Lhu4vpULF5i0Fzp+uDhok7Y+9XtJcL4D8o/My
Zr3AMwrYFhXfCyOdj3ah3DrugerT99H7UufuU8Ds9pDZJGl91EhtSll/GgfL
PVLJRTcpIPm1KzCJdD4byzWcvjWJw0uvUct3Vyigs/jzPi7S+W7LSKFXU+jz
jSLOXV75D4P5geTXsiT/sTr/fV1Abw37f/IppbabKxODqDLPg1FHCc7qfBKr
9VVW++9Z7Z9ntT+VLas44JcSE7R4DFstm2nwmVFoO07a/9XIf6XgBhrf9ZGS
Mh+f0KD1HuW4Imn8wslHfvnIb04lLtFy12iATx6lfCD5jVX9yWp9UfPM1as3
kL9a7m+7PGxFA4PMhq13SP4Kd+k/sR/lM0uzCxxZyjToVvFyfUKqT1mt77Gq
H1n1r1jVh/KZvTy9yF9tUYO29tlUuKd0KlWXtL+XVf3HKl+x6h+NpKx8unQ5
ypcjGy82GFPhsvA718ek+ZNVfmJVn7HyE6t8ZOgZo3IY+Sm28G6TzggFZDpL
LNJI/R9TT69aDeQnPW3n4I5+ClQ3DG41IO2Pv7F/0mUU+Yfbc9FvehMF5te1
/ltDGn/B6XYra5B/Lms1M3MqKfDZo07prfd/zz/BHMIrn03hcJxzSYt7CgWa
qe3lxaTzl9vUemr4kH8427q32sZT4G0jh7smqX5cG6wf1fsHh0sZWbpC4RS4
yj+R2Ejqr5V+YerVjOMw8+ash/VpCnz8oYjJkc6np0lbTtxA+S7qoulhfm8K
3JWRWv6GtL9ONZj9+VlU/47lrEqyPEyBr2O7ji8l7S+eyW207xrB4cJJ5hzY
U+BDx+llCaT3+1zkOMy3AV1/83aBbW7NGHxVszX5Qdp/x2p/XUbhcHsber4s
PMeNak9g8PxRSc5G0v1ndb4gp/PNrSzkP6dlJtQqOQzSj2/M1CE936zqV1b7
6yWWPHntpYp+/9WbPR+KkD86bi5TIPefWawfsKpPJYMcnksgv7EZSW+96UGD
qB1VEPpr4X5j1d9n1R9jVV+yX8hS+qvMhKrZvJrCZiq0/lEFHdL+XWO7iF18
65iw+9VKx8xnVDQ/RHpnkuaHQwFfL69G88/D4utGD5KpMLMxrYV9NWn+7Hj6
x0AGzW+cYmfqT1JhX1nUSQfS/mdW/SlW/or9VchWh+ZX6ysNrgUbqeD3dUV+
Fmn9Xsvz+5Fx9Hz6bHBpsBOngtqs/tkiUn0Ru9+XrRDlJx1nXlM/TpRfHTZA
mg0p31TbWgXzMsF0d6lV9x8KvCquKLYizd+s8hOr+oxVPmqMHy6KmsPhgMcZ
z9J8CvDXvcTvkfrrn+M/WO6dwYEf2yTmkEGBZyW9301J5ytZ5Z+iL/zZ439x
2K5b/qbwPAXWMmanIiL+e/7xMJfMHBvFQfSAyOdZFwpc4djxRofUX9MMHtph
gfzzYG3fFuZ+CoQPnzxUSFp/WFZlwi2H46Aynrv5wQ4K7FHwSjAnrc+Wb45v
jaDjcG1J2J/nBhTw23fIr5x0/jUzCrtiQ8NBstv4l7c6BQyv7btlR3r/iOb3
uzt0qTjE/ZWRfbKBAqEe53/npxP8u83PZTeHcRgVGv/2ehUFbqWGfpG9R/AV
jmMP/tOfZHsdZ7f2NgZanHG/Lcn1N4vz56zWL1idf8rHy1+4KTKhz9IsZfo3
DUYGz1xbSjqfxGr9IeLkRt4K5IeLqQ2SU7k0WM4udnkzKd+wWh9l1X9jtb+U
VX9NwW7XGmfkV5fVfQ+NBdHPmzh+1ZhYeP3Jan2R3lQn7oWu37PmX+J5uVRg
Sp0xFyXt/2OVz4J+KWbFSiH/RjcWbnSnwje+QLqkxsLrR1b9c1b56//qL1b5
ilV9t3pZBm31P5QvLLLznhZRgJn6VkCNtP+eVX4q/LKOXwHlp2tF80KiyRQ4
N9nK2xvy3/PTl5EjwwLIT9n6OvdKjlLAeqOEaz9pf26mtHqiB/KTDj+XUJ4T
BYxFtvE4k/a35UiLrd3ExAG7XF26y4oCFG7/v/Ok9yPGHA0c5GPgcMIhrojT
mAIlpodX3yS9v8jzaWtGL/LPpOLewjItCsRH21mq31m4f5YpznEtQf4Rrv65
wkOaAha5Z2S3Z5P8l2ba6jOEQ1BPaecJUQr4tPuzlZDWNzJ/Zl+BARzmH0a1
beChwFYxd2Vr0vsldznRHdP7cHCrsr2qPTsMjiaOS2qfkPJTq8b6uV50/74p
WRiODcOZAGvmJtL53ZiNwwMD33HQnVwUGk0fhpfbz+24/JLgk8NF0R7Ifyq/
G6HHD4O2rk+FxaTnk9X+lOdbovyPoPEX/7XfoHEZBn/0xgPfkMYXq/NRrPp3
PPaKa7M1mBBt5NLDzKTB2Vd2rn9I64PKGwaMfyD/fE203Rp4lgbfvTjHH5P2
Z2XUiOj8Rflsr/BASakrDbQSB7/sIO3/EpmRqF5syAQu9sFFq7bTQGw5R/+v
oYWvHxxdv874BPp+tO49oDZKBQu9fK67pPpa165khQ/y++DTu5yuH6kQy60S
50Taf8zKb6z6+5QU24gTaH6qoT1Vi3emgukGv6ijpPmHVT5j1f9itb53Su/N
+cWofvwz8OnQtikKbPyd8HAVaf8Tq/zFqj5k5a+bJc9delC+wnS2t+fdo8DM
o/5kGdL7vVjlK1b13WFzncVrfuNwqN1a3tmPAjRBmY/XSefXWeUnX/PZTVXI
T++7W0LTrCmg8fdEXhfpfPz/1U++T19tekLBoeDR0oNOaymgejrKoI30/lnL
SbHxqJ84aAZ12i9bQQGOolPevqT1BVWjk8/2D+Lwxjh9f7MABb6Me6Vyk86P
Cce1+a7vx8FI6Mje2H/DkKt5sCq94L/nH7X7Ks+MenC4K/x905X+YWg9Fbye
7TXp85kJvsu6cVDozdY0+zIMOS/99t8ivV/zjfsX3ZNdyM8TZ0b3NgzDu0F3
HYFKgrt/k1rU1oHy4VLLAqfKYfgh4iQeUU1wQevDX9Tbcdi/YY23R9EwzBnZ
TP4ivT+cvVbQWx35z2DP8M4uwED00l2rUNL8z+r9GQk8sRHda1G+OP9y/yKM
BsH1radsSfUXq/Pfw/C1QkKLCaEbYy/w3aDBxw97vhqS6kNW55MivnezH0P5
TsXMKqTejgblAVuLr9AXXr9CwLvm++jzF9+7OfhojgodSbv3jJHOZ7Lqv7Gq
T1nlN1b7s9Z5aqVfWIby5b1V9WeACsZy5fmfSeeH1Tynm+SFmVD0IEPmtTwV
4heLXBYjvf+JVT5j1f9SfP4+iocL1efs8qcSv1AghbfLq5PUX8GMY6cLkL8+
337uy15KAd3Yyne8pP2lrPIXK3+5mNsct0H+yrO+duZtCAVMpca7x0jvV2VV
/7HKVz0jSsvzUX3Hb/RqatKcAneW+RopkN6vNsGX/W4cw+FVpZ/WIX0KrHZ3
fj1Eej/IDF+MfQ3KT54mKn3/VChQbxf7MObuwvPT/9d+qmCbb7FDfnLImypR
pw6Dp23EtRek82VZO52vKH3DYeB05Susexj0UgIrdpP2J59LLtv1D/nH0zT2
eXbTMCz54kH/WU7KJ7xcEgc7cWh2djr2pHoYNnC6NB6oWrh/it8/zrrahv5+
k0nFgPxhWHFi11f3BoIfgrFjIy04yDo3DYbdG4bNmUalnaT3n/MV6W6x/IzD
+aB7mbE3h2H/p813drUQ/IVyFG9BM5o/E087J18ZhsB51bC3X0j1Ufb7Dv4m
HKwe7V5x9/wwJKmsdVbrWnj+Y7W/mFV/j9X5BVb7e1ntH2G1/zZ9BtSHUf3N
f8U4vJdBBY5dj6yqSftfWO3vWJf5Lr1gDfIHVzbHVAoVzGQzYr6RzofwWExU
3V2J5hdpmlarNxUC6Gf2k99PUFzNVXkH5Tf+LVt3rtxOha/sNcvPk97/xGr/
Fqv9Eaz8xqo/5kgp6roxj/IPewrm/IIC93JL7WxJ7wdbfLB/a900Dip319ss
TqOA+4dv63xI/WlW9aNSsIzkE5S/DFa7/nxynAJa/1ZFHiPt7/+/+kv1e+kz
L+SvjkCXQMHNFPRfB05+0vkqVvUfq3zlKZqQ0YDqu54/idfDeClwkcujX+kx
yR8bOc1FUX134dSOT4OTwyBkc+AA/enC85Pn6W0ZRchPlTXNQVt6hyHmQtBJ
xZKF++n/mo9Gbldd5UZ+6vlLO7Lq0TA0R5rJx5Pev9IyKGfxFfnncPUz1693
hiGrQn+PPOn9BaEOXis2f8LhQ88FmaGkYShnaqjfaCO4fMszSiryj8pfh2/M
2GHokd4gwkd6P3uxsntWWCMO6SKbeDWihkFizN7X5SvBXbPzjn1rwIFLWaBu
y+lh0Jb7f8q70niq2vVdaZBUNGjQIBVFCGmUWyJSQkgihRKVSIOZkCFNEkVo
lBJeKaUiEVIRlVelImqttSmPCslQOet82uvbvf+/zXvO+f0/Xx8iXPsa7vu5
TY1ecu5HiE1sXbL4CQFnvfogfRcGzEwMlPXqOPwYuXhoXAmBZ7a3Ya0DA7sD
YOQdzvziiImvKoey+KTH55V5mxjoWO4+hUdx+Lnp7NVIVv+tgsevur80Ai+j
pFmS0+9i/NfyfuWTSpb/plRIBBgfbgQ1y5Mi7/8IPn+i6L729WmW/4LHvAs/
rN0I5yq8zz2mBc/vfh/MOynHfn3DvZvGj37fAMoDBhtHc/bzsfk1bD7/Se2t
JXrjWX14e/8cXZMGkHK2S+/h9OdY/1lbO0PdjPWnz5fPC7MfzvpvRXXb2Zz9
aGy+Qlh+w+YbMH+J5V9Y/o7l65j+wvgLy6dy+kkvDv/Afn2zFo+I+sFAkb3F
JclMwfVVtfQ+v/OsvxuoeKMt9jUDX5PcxPbkCO7vqgJW0bksP6l7qCrevcuA
gdq69NJiwfVTnKSY7RZWPy2TeCCreI6BpgytQX/KBecnTB99/eMT+b2UwIPi
WQZ1fgyU9bfMDuHct4rbV7jRhOWnmR9+D/yyh4HPc9fEdtRw/v082YkzHhNI
Sy3ql+TIQK6rTtGJj4LzT3bk5AtOxQSC6vd9+W7BwNg9zj1WnP0TuyFbd5UU
EuB1GV79tYoB9Yub68o493depkavznxIQNFOWc5Kj4GEgg37JzRzvj7Z9xMk
CghEeot8cljCwN1vppZHvnP4O246b9cDAj9Ovjm3S5WB11NXLuzhvN/V1FJc
P/Xf+4+GaRvz7jSCwYOjx+r+D/yHzaf83RCX1M7630al63qn5jdC7p/dB5Y0
Cu5vsf4V2x/A5v8x/4r1C9j8xm3xuEuTBjVDQLz2T7V3PFD8XFMZwdlfxPxp
X/Mblo9h+iwp8JncdB7rr2wGJIrN4AEV6n+o8zzHn+6yKahj/ePp42lSMhI8
kKF3rvpwpff0F8ZfrfObZjWy/i/12naVfiUM7G+1C1TjvB+M8Zew+qrpT2zH
NNbfiS93TtA+zID8CKWST5z7EZh+wvhJp0lMMYPlp4iOlwU/nBkYslnPawfn
/Za+5icx/7Qlciw/GY2R2TpEhwGTF5YF8JWjP9paRUPyCdxQ+jFt1EIGdvUz
vniDs3+8cceSV5/yCIzXf1o7SZmBwyorgme2c/zZx6BLOvcJ+G4+Fy8/g4EU
26VbYjnv32esf+p2IYdAvdfe9WoTGSg5Ok9v2G8+Pu1355rD9wjI1Vm+Ojaa
gbnpyu8se/j4qeCGTL07BMwaDk6SGMrAl7JTTjKc+2mY/8X4D9vvwt7HwPbL
Y3W/+56WbYan20MPWBxvgOtacZNmcfQtNj+C6TvMv8Z/n9ZROaQZXkmH55Z+
4cHl+CabUs78+rIyUDLu3ww7At9ntBfyQHr9kzru+zxYf4D5Uyxfw/Qbxm/Y
fAPmL7H8C8vfMf+YmK7ers/6x1FF0CR2n4GTslb2lzn3HTD+wvIpYfnrhf67
1cWsv9OP+ro8zo2Bs9qrPk35ILi/C8gbdKOV5Sc75YNpy60Y2OywM0udx/n8
1jAKWFtEoFjfynmNMQP+UQ4xyZ//OX6CrDNR2bns9z/6xNsqGQZsdy3OyOvi
4w0KHzdJsfw0UMnxdJ0UAz6JqpGqnPcFrSoktfqx/KR/cuXYpRIMuNeOHQ2c
+65MgbeRdDaB6a8l5BYNYuBqiW+5kwgff+OrKpNwk0DMpSydrE4a6rKV++lw
3vfy7LSw1M8koBFYZjG4hQbr9K7Sl5z7s85Z4gqP0wlcNnJzD2RoOJmY9juV
cz9pmKqq3Z5U9utTDA+prKVhxEnPJ5qc+7aY/8X0H7Y/j80P6+QsNGyXYfnr
oPXSzSEN8Mwl8vcZznzPDCfTwbfHNUP8VDvp6tUNkKgUnavMeb8B6ycwfYfN
/2Pzs1i/0Jo8WGFRG4HJrq7J/fby4MDX6RoGnPtv2Hwq1g9g+k1YfsPyMUyf
rZjhU5j8N4H9NWNSxt5kINPUZPn4x5x8B8nfsXxdWP0lLH9h+mq5SZFCPOvv
dpVIJt3SYmBQvbm4I+d+IubvykfuyHrG6ifr9HQbL3kG2tZoT3DvEFw/9TU/
PVnQ0DLpOoFBbus3qTTTMP5qnao05339ey1nixPTCHho/vK59pEGk9gohzbO
+9TWroW/DK4RGDdxzPFfb2koPWqrEiLJx1creFc8SSYQxmSnelTQIOIvYWfL
uW9Jks8O3pdEWH9XkfekhAb/Pe/nfB3Hub9pZ1H94zyB2Mg973RzabjtcMz2
Med9sYBaL4kLZwks3HW4+VQWDapWGxSsOPfDsffZMP2Hvu+B5HtYf4HtV2H5
nWiXvNZbVt8Zln92MyjhwTaDshg3zn4jpu8w/4rN5xtFW7fFNLH++Eqsh4Ue
DwZpOL7ezXl/EusPsH7zP81vWD6G5fOzXpwMcCwl8NFzYtgxbwYOSJoPSHsn
uH9c0UQe+j8iAD5RLjE2DKSZuToPZ/45/sL8H6av9PTWSbndJRDc2TGKJ86A
0svrA95w+CtM69zBR1msfsyatejwbxpk7xuc6RzUe/pJWH7SoudeNLxEoOOG
9eOWQhqW7HoYtYBz/1LlPG9v6TnWHwT0UC53aNhru7dIgnNfvGKSeNr+RAKi
G8d1PLhOw1cz7cgLU/l4weuH/j/jCHjPzhmz5DINcrotBd6c+8D25rxbF08T
mDikUv5oIg0XFuUdHSbHx0VeDCNGMQTuUZ8Xf4ihYZJKhFXCLD6eZDR3RmcU
AZuHA9aoHqPh9Ix1M5U49/Gw/A/jvy+qB8ZZsPwXkzi3a7tPA3xJCKsdztlf
xubvsPk6zN9i+R02v4vpO8y/YvNpoU/nfGqnCJjPfhJbKMWD7GL3W1GXBc/f
MH+K9QMYv2H5GcZvWL+I6TMs/8Lyd8w/Cqu/hOUvYfVVarpF7JQUlt9Fz8fO
fE1DeLhuzLNRvaefMH7aHTf307R4AtcWqwwblUKD80pxGzVZwfnJbOTZ8OnR
7O9n5X5d0Sga3s52e0DN5uNthx8+KD9BYE7mMcsNETSYT9U8vG8OH6dXeEUZ
HyOQ4Ke2t8qfhiMjm3PXcO4LhBYmPuk6TEDT2jBM3oOGIYPuhX9Q4+Py2g/7
JR8iULPQ/oyXKw1BXSHmbpz7eo9zmQWmYQT8pLzTS7fR8PurqUx/zn3ka90N
HeaKzSAnFRh4v6gBvs2Ql0nhvO+O6T+s38D6W2z/Aetnsf1OrJ/A9B02f4v1
p1i/YJifZB1RzfqfEzHuP54zsL5o+/kH9/k4Np8hrH4Tlt++2WtE1hQRSIre
pnB+LQNPgxwNDzQKno9h+gzLvzD/OL/f8MZvtwi0Fieo2PdnwPGh/bzMgYLr
L4y/fn3hqbddIZD9U/HimkoaVgQrdI8d03v8JWN9Vn91AoE3qy71b0yjIW2N
XHsj536cpJTFxGexBAzH60/ZcoEGSuuNfOGM3tNPMaK8dq/jBMqOJW9PC6Kh
Yoyo5WCV3uOn8d2elXKh7O/HoMHZbQ403Pu8IHTlIj5+1yNR7GUwAfJx8tMV
NjRo1ImsfbuEj29oK1jmF0jgeL5GTaw5DRlVFZN3cN7v7nZjPGcFEFA5a/Tt
82oaFErjG7u1+XgCEbte6UugwmeryFI9Gi7nb7t1hHP/AMv/MP2H7edj7wth
+6fNydOjnNtZfd6U0bU5kAfvujt1kzn3W7D9BSy/w+ZHMH2H+VdsPm2Wy9sA
75csv6a8Syq/zEBwpK5rZpng/UFf8xvmP7F8X1h9huVfE/Z7H2v5i0CVLeW0
/jMNry4+Ou0gLrh/THAS33HuMgHLquW3zpfSUODZ/ihZ6r+Hv4TVV6/7z936
PILAcMNXkSZ7aCjqOdcsP09w/eS8aJjrr4Osv2o7kT95Mw0e9OSmE4t7j5+a
FBNXpfgQOLf9u7jjMhoccoykq3T5+NGrBUHmXuznv8FQmTuLaKi5PoG3VZ+P
K89k7vbsZ3+/Zk5TF1OjYX0yfaOdc5+54oLY92t7CQSKLFpho0BDZXymf9hq
Pu46RWXWOncC0+pNrP6SpWHNCT/D8cac+6VI/ofpP4z/5McGBbb8IpD83N7S
OIUHURG8Xy8499Ox/Qisv8D207H5kjU25a0utezfj56UZlUzAz3zQ3473hRc
32H+VSfcVLGwgv3+Z0d/0IhhQOyDBuPGue+KzZ9h+RvmTzF+i1lqVrye5bdF
XTmTSxUY0Ibl5at+Cs5v2HzErJzCnN03CGyN0l5d84OGxBtjHCNEe0+fYfkX
lr9j+daNKC9Tz1MEPv+wVb0dR8OmeUmtZvL/PfyF6atUNfOatQcIbMooYApM
aHB5fiv4Juf+J6afNLer8Py9Cbha+UkdX0qDzG31wMkr/jl+kow329TfjcDD
PKed/aRpeBy6UirFlHPfYJ2YWtBOAmqHxQ/5jKShn0e3fpAFH7/0UtlZaTuB
l04zEp4NocFnZ8no0Zz7qLrGZuffbCOwd4VmxtR+NLTbnfxwaQMfx963xPyv
sPyH5XvY/DDmb3++HFtQ9p6Ar+2Xjg8UA5MdfWurb/NxbD8K61ex+Vts/gPr
F7D8DfOnHqE3Auew/jT/UdCEg5MZGOW/oIvq/uf4Dcv3j00vXCpzkcDjC7wX
0vk0dDpd7QiYKHg+huVfmH/8X+cvTF/5O3haVO0jkDkmXVNdmYaxF0rHA+d+
6NS6hCMH9hAwbSkyDpGjIfLUaarCSHB+yhzneSrNhYB9woGAtaNpWO479uMi
cz6+NjrhmeUOAgO8Y6OShtGQt7s+/ek6wfmJLvV4HbyVwJgZ5g93d1Cw23JT
6ryNfFxDTGyP1RYC1Ki60jNtFCiv1ZP0s+Xjr0KVrw20J3Dw28/apiYKUvQl
a4bb8fGSZbRviC2B9tz47m31FNQvKBzB28LHsfd3Mf+L8R82f4z1t9j+KeZv
sfk5bD4O03eYf8Xm17B+AetHhfWnwvKbsP5TWH02P2SY8syjBHbuzPP7402D
odjfsqdVOfmiv3mCTziBdPnmSxd30AA/dty7M/9/h7/+0/oq+ii95C9HAroa
j+8Y/KLgpo2XXpN17/GTh4hZfcYmAnLlI1u0aAqmL625etaBk08e8BhvvZHA
o1T5QSdqKDirlrJXxZGP3/kVbzzYmoDjIRj/qYqCCbP2aec78XErr/zQzPUE
Bm+zVNQopyB68jJx0x18vOsHdd9mHavPdF21wh5RMHL08Df1Lpx8Buk/sPkW
jP+wfgN7nwjbj8D8LbZ/hc3HCavvsHwOm//A+lEsf8P8KabfhOU3vafm1kmR
BH6dm2gXHEqD5ETZ7/eVBM/3MX029LZK8pUgAvdfpFS6rqeh5W1jtuxSwfMv
Yf2jsPoL469WiYKBIs4EkiyvX24XoWHhtnQvayvB+SvEIGGEigOBrP47qwq/
UdC0WtGjeBMflyvO13u7mcC6D8ENYxspcNT5qbPOXnB91df8FO8+9McQc9Z/
yYaZVudRcEi0+pK7G+fn91Vpzk1TAryes1sUsykY+CfJVWQPH6/ZsdbB1pjl
r5rbHn4ZFAS0ui2J3sfHla5Rf9TXELAq0wlMTqVAs3ndhff7+bjfgLabAT9Z
fggt8x0YzgP39z1/WfkL7n8x/YfxH/Z+kX971A3pv/+tTwY3FGYw4GhndEyL
c/8V6y+w/XWsn8D2NzF9h/lXrD/F+gUsf8PmM/qa37B+Esv3V2V4jvnjR6Dn
SHXn6JU0NBQHGuvq9J4+y7cpKFTcTaCl4r396yk0DDvicH2zieD+sa/1F8Zf
fa2vVs3zsFKzYP2Ferf+9YcUlA1vXargyse/XI+PrFnL/n5KjrYekEOBvsiD
oTm7+fgRpfyScBP287lZYZf5TQoedkRUrdorOD+Vyw2d/2EVgc6UDdEdlyjI
/iTr4uLF0deXlFwiVhKIC3O/YphAgVp188I/Pnz8Qf0D0c0G7N///j/X98RS
8K3y77Mr/Pi444Xq/Dn6BMRyM90Doil45jzwWaw/H8feT+lr/sP287H5FGw/
HpsPbno0rKPzAYHKOmZz/jwGpkusJm9aBe8nsPkRbD4X60+xfgHrRzF/2tf6
DfOftYzZFAVPApILYmbXa9BwJrVn9V8Gguf7wuozYfMvYfOt/3b+8m/Yf2ao
EYHZOeURFVco6GrQHDLTk49P2Rr/IsuQ9WexTOK08xTsqxWtvOXde/w0wq7V
s1OP/Xzvv3Xe4UgKUnvUuz8H8PGMmnHXk5YTWP3BV78mnIKZP3oe+QTx8R7p
a6u8dQhMKhc1HRxCwaev9JyiYA7/xZYHzdQmkJsqs2W9HwW2dGaHeSgfx/iv
OjvHL6uewFSbPaOqB/CgZbqdh2ea4P63r/kvrtp3oybLf2J/afKuGTDAy9yo
2NokuL/F9texfgLTd5h/xfpTbP4D6xew/A3jN0y/YfyG+U+7arrr1S4CUelt
+2aPoyE0UMX3+1o+juX7wuozLP9yyhuaNdeGwKkzN0fcq6bARun4W49tnP+/
Jcpf3lmx+sKzdJr4Swpey1oni24X3D/+f+cvkw2aPONlBJpyozeoBFJw/nNp
lHgIH//2avOUbi0CR86kuQR6USBdd9o2MYyPR5mFWCRrElD2LDpQuZuCmCoH
BeUIPq72POWI6WIC5RbvT87cToFEqUp73hE+HjxCc5b8IgJndZ0S1zhSUF48
1mbIMQ5/Iv0v9n4m5n/7mv+w/Qisv8D2G7D8DtufwvpVTN9h/SnWL2D5G+ZP
hdVvwvIblp8Jq8+uZa+VDbMk8Nri0zzbpxSYjpd3j9vZe/kX5h/7mr82nQsZ
U6FLwPfbt6VZRyhw6ppgpx7Ye/pq2djWu8+XErA5tNDj2j4K3rz1K6LD+fjH
E+O++yxh+cXRJOKXCwVmz1dG7j8sOD8plFvUtS4goBUhvWmDPcu/1noRVsf5
uLd4g8+T+QRGeF1xCralwHmd4rcLkXxctqz/vFMaBDLyNigc30DBiqYNU9pO
8HF3seiKHfMIBKQz6nfWsT8/nvZBzZN8/F9/G1gO
     "], {{0, 0}, {41, 41}}, {0, 1}], AspectRatio -> 1, Frame -> True, 
    FrameLabel -> {
      FormBox[
      "\"Vertical Advantage(\\!\\(\\*SubscriptBox[\\(a\\), \\(V\\)]\\))\"", 
       TraditionalForm], 
      FormBox[
      "\"Horizontal Advantage (\\!\\(\\*SubscriptBox[\\(a\\), \\(H\\)]\\))\"",
        TraditionalForm]}, FrameTicks -> {{{{40.5, 
         FormBox["5.`", TraditionalForm]}, {35.5, 
         FormBox["4.5`", TraditionalForm]}, {30.5, 
         FormBox["4.`", TraditionalForm]}, {25.5, 
         FormBox["3.5`", TraditionalForm]}, {20.5, 
         FormBox["3.`", TraditionalForm]}, {15.5, 
         FormBox["2.5`", TraditionalForm]}, {10.5, 
         FormBox["2.`", TraditionalForm]}, {5.5, 
         FormBox["1.5`", TraditionalForm]}, {0.5, 
         FormBox["1.`", TraditionalForm]}}, None}, {{{0.5, 
         FormBox["1.`", TraditionalForm]}, {5.5, 
         FormBox["1.5`", TraditionalForm]}, {10.5, 
         FormBox["2.`", TraditionalForm]}, {15.5, 
         FormBox["2.5`", TraditionalForm]}, {20.5, 
         FormBox["3.`", TraditionalForm]}, {25.5, 
         FormBox["3.5`", TraditionalForm]}, {30.5, 
         FormBox["4.`", TraditionalForm]}, {35.5, 
         FormBox["4.5`", TraditionalForm]}, {40.5, 
         FormBox["5.`", TraditionalForm]}}, None}}, GridLinesStyle -> 
    Directive[
      GrayLevel[0.5, 0.4]], LabelStyle -> Directive[FontSize -> 14], 
    Method -> {
     "GridLinesInFront" -> True, "AxisPadding" -> Scaled[0.02], 
      "DefaultBoundaryStyle" -> Automatic, 
      "DefaultGraphicsInteraction" -> {
       "Version" -> 1.2, "TrackMousePosition" -> {True, False}, 
        "Effects" -> {
         "Highlight" -> {"ratio" -> 2}, "HighlightPoint" -> {"ratio" -> 2}, 
          "Droplines" -> {
           "freeformCursorMode" -> True, 
            "placement" -> {"x" -> "All", "y" -> "None"}}}}, 
      "DefaultPlotStyle" -> Automatic, "DomainPadding" -> Scaled[0.02], 
      "RangePadding" -> Scaled[0.05]}, PlotLabel -> 
    FormBox["\"Time to replacement of wildtype plasmid\"", TraditionalForm]], 
   
   FormBox[
    FormBox[
     TemplateBox[{
       FormBox[
        StyleBox[
         StyleBox[
          PaneBox[
           TagBox[
            GridBox[{{
               StyleBox["\"Time to replacement (arbitrary units)\"", {
                 Directive[FontSize -> 12, 
                  GrayLevel[0.4]], FontFamily -> "Arial"}, Background -> 
                Automatic, StripOnInput -> False]}, {
               GraphicsBox[{
                 RasterBox[CompressedData["
1:eJwVl3k4lV0XxpGUSGTOlIqMEU1U7ujVQIo0vEkqQ0kDRZFUopLhRQllSIVk
SGlSpgqZJSKz5znHmY9zjI2K7/n+2Nf1PPcf61pr77V/99ra7r47vWaIiIiI
UquBWv//ttznU07oCUAX9XIuNGXgqKxW12gGiTNzbrccXyHA5Scs8zd7GBBn
b7i6LoFEywb5gyshwKDRTGfrYAa2zt9ucyCChHHgLeHUVgG2FCw+05DOQOz6
/SKXLpCIfiJ3qW6XAIWGNjedPzDwxdu74p4vCc5g/NxbBwWYn3/oWR+DAZXb
Z0PeeZCwXSCbvt9HgECDyy1es5lwexdmSe4lkekYZ6RzVoDe3HSh0JCJTF7c
T5FtJEQjZMqElwWw1i+bG7SDCbZi+mvtDSTcyv+zfxMlwKPHPUai/kwYW+cF
2KwgUTou3XslUYA5er/so5KYOHOi2MxDj4SqQYyP/X0BTuUoH5cvYaI4uXok
XJ1E4CGp3wr5ArTrropK62fiT2VrYZYsifakqMiBVwJYPNqVqyPKgrVw4MRH
cRL+3ITTbWUCTGcpSwdrs3Aqimy99puA6NyGoO4PAjxZ/3if2QYWCjrLzOjD
BOJMRULJGgEOfF2Tw3NjgbfkboIVk4DGrlUR7EYBpHzrJx5eZEHvzNmJlB4C
+YEnYoWfBXg7y8VmfxoLR9457f7RQsAi9WHitw4BjtznxcmXspAlvey180cC
tRVdaX96BFCyuNDf2M0Cfd8c5WclBHbTZbJmkAJUt0oZXv3JwsIcVqD0MwL0
mbb5c5gCnPFJC1qnzIbbRGWXdzYBP/0Lz+V4AiycYVwzsZKNNOsMi48pBKa2
Fb1VGRagJbVc/skuNnpiL6RoxxOI8WO/15oQ4OKK7Ye9/NlQ6ds7efEagQW3
Nep0fwlg2DxQqHGLjT36K1x7ggk8LnZuMZ4SoNvL90/HMzZun5MtX+VHYFVv
5NcVM4SInJreGtvCRlvVkEaCF4HqqXf9a2cLsTo5PnmTkA1ZufpLwy4Edi76
zrCZKwTTRJs5Jc3Bdrdswt6RAGFrNLR1vhC36orMig05iMm/suGxLYGTx9zH
HZWFsDlsE+prx0HDzwMPxNcSmIy583uvuhAjv9qalx7jYPYmS7HDpgQin30S
PagtxL1bHmpkBAebEpQ8ynUIKLeLSx7RFWKb4YT3nUccXCXHqlTVCGT/sJQ9
aSjEZNXV144fOag0bllyTpaAudpp5QBTIXJdFcUlGRyIXMi/1jaTwAerHM0L
K4XY+y3b6YMYF1Z1EaxlkwPY4d6vE2YpxMzYVRnntbkIUfTcHD0ygP5r8saR
EOKVbu3Q8g1clLhveMxmDuC/tS97f66n8vzUsn3BLi5yEpebLOMNoLRT46LD
WiFcpW8dNDvCRftm5xXfqDg8/wjNh2uEULXb5WcXxIXY7wCLsh8DUJEdffed
yqczQumKexQXpgVJVuFTA9hc4HLY3lyIxI9dN4PTuHBze7PRjsr/7JZqsftU
XTtnpD68VchFtGzPFjlpAlkM46wJYyHmWR94kfeei7eVkw5d8wm0hSbbbqX2
p/mSVnVlGxfsAA3nDFUCIhqi7HQ9IaLLaO09DC4Ul+LfIwsJmLz1uTGmI8SW
35nMse9c2HQfOmC8lMCB3e36mxcLIbHmyPc5kjz4RYe5TxhTfTi6vjF1oRDV
Z/VmLVbj4d76rKOlKwiU/JdzYkRDiCsveMprjXloGv54Iow6d66+nIytmhBW
owV6zuDh1wP26a021PnWBD+9qyLEn2W+FsedeFi6SzJQdiuBTe4MR6GiECUn
ltuFe/CwW8IwpHMHgYAphzEbeSEC88ZdUs/yEPZm25V7ewhkphQnJMsKsZLz
6viLCB6e+Zy67nWAQOsq7ZVDVN+O6QSFNN7lYUA9PtrIk8B0W9TXDVJCPPOw
/G8wnwfplqL4cR8Cy3wnAhOp/j/14E/6ZDkPFle+JJacJuAq5abKmymEIVFR
KP+Zh6Pm31KuBBGIzqktsaLuEUf9yjtDOg+JTKX7Wy4TeLtxuWuCiBA5Lhs/
b5zgoSp5Tfa86wQ4RMpf9l8BPO/MpO2X4GNkq0ve1xgCSiHiGesmBdD+Wjvq
r8KH5p8LT9MTCBy9H/lV4acAIhXtssX6fPj9Pf1TOZXiTPTI0Dy+ANfHzq9R
MeCjeFout47ijPW5vTOkBii+LdU6dJ7SRcSe7ztfQ9V1uEJVolWA+P3VET2U
vkV85xyDPgJq23RMRaspjsUfe7rWkI84ibGSnlECs1fHbPrzWoDUapnONEo/
Ll7/6uMMEt+0x11/5FK8+vVi6i+lx89UlbknQ4Iu7eI/lkb5gvE+3YNGfLyQ
OHbknCrlaz/eRwriKC65Tzm8p/TOWW8rti8hUUZfep8TJsCzpMyz2sZ8TM6W
VF5qQiK3Ofb1IOVHqxq3pIdRutacfb7TFiSS3nxrGvAWoHRaUD1I6Rulcms7
/yERnuk62L1fgA0rEob+WcbHUelfWs92kPCLrfrVvl2AGu81Co8oPXru1qAb
LiQOnDeQ/WwtgH16/9pZJnw8lbn7+ZAXCTvPm7qNlC9/bg3z8Kb0L/O4ehZ+
JFbv+LmuZqkAeyT0ousp/busxRU5yn+XWB50/rCA8k3L5ucGpnwsmB/Zzb1G
Qlan5ljZXAEO+Z7piaZ0K/nu5ZXxJKbmGYcWiwjAylQWE1C6u4J+VEoqCf7v
hKTn40M43lWmv305H9cVz9PPPCLRxfxd8IQ1hBFpd6enlJ6nVG9pX0Si+vPh
qsfdQzhnPeu8rBkfn5RVExaXkSgqrevObBrC5NmC+6cpfUzlGH+yhkTGI5OR
e++GEJrnVNdG6UoL3m5sbyURczNJIuX5ECSI78Pm5nxYqEmmFfSRCAr5q56Y
PYRo+TTlREp3U983cZVNYmhHUJhz4hCSbbzcDKl9yL4TqnJxjMpfqmBXYfAQ
ck2Yiw+p8cGc8N7S+5cEr5bQlTw0hFJ1L+7tWXzoODkFWUjSwA6X/+VhO4Qm
SWZh/TgPR55YPE5WoIGFzY0VBkMY+O4ZMEXw8EhyUdc3LRqYk8HpqrJDGB1k
WJg38cDymjN7lyENjOJC34BvfMxo9Zw++oYH3cqx1c9X0UDzp1u39PChUMGo
Tsui4mv2HpW1oYE0UVIweM+Hbr5nVGs8DznBVcmnHGgg+FtZV7P5WHOHsUPi
Ig/sr/m1Tf/SMJBz8Q0RxYfdNU/FtccoLpnf/mHgSUOvR1GUpR8f+88wenx3
UxyIC1ka6UtDjxbTNXE3HycPet7Psqbi8z33soNp6O5VMRmx5OPyNoZXN8VD
9maHCNvrNHQlbxO1X8jHLQtPQ5kFVPyslcWZN2nocA79kj2Tj0xdxoiNBA/e
Ipps0XQa2ue9zBbh8/BK3vN14BgXj10llA89puFLIztwP8WjWhHGhYIBLjhv
hJsqXtDQFqFm9/oVD90CD2taAxd6ip3n1N/R0LJxh7pcKg+8nkEJpWIuvE+/
exTcQMOn6TDh8VAe/tR6NNllUvGbc752ddDQXPr6fY0XDzKvBm9ejuNSHI+X
WE2joSmQd0vbnoeFDz32vrzAhf71oFWJQzQ0mGt6hZjyYBY3qM49ysUx+qEj
4z9oqBt2Wt2pyMM/IR50Dco3c622JjnNoKM2/5qk2SQXe44N5uykfJabsrzm
qQwdNUff9saQVH57PE5GGFHxf6h+n7uAjkDbl+u9KriIn7YvTptH+fX85CU5
WnQwpINWrrrFhT9P52cYi5pD/nLqojXocGxfazyL8uO9HdNrjpVzkMaxPOmn
Rkd56vSSLgsuLN93n99xm4OCLzFyu1XpWOpRpZ47lwv1/BclK49zUF4x8MpC
mY7bBhEKwTRqnkj6b1LNhoPmXFMXTUU6RMbspO1fcTAYenSdmCoH/bfDpsTk
6Tj5VkZcPZKD2uPWFznDbAgutz9ky9LRE9o2OeTKQf4etYpPNWz89dHd3ETV
+8+WpPFyUypv629TL9PZmLsniP9Mmo6ieS78WHEO/IxakBrAhoZ1Q1ziHDo0
OjUGD3ax4aycG3rFno1lRuorgmfTEXWP1mNawMZqsfAPRxexYaV8qstNgo4J
r+w20VA2VAWuYtt/sbBd7H3IRnE6Dhsfa2hzZuNP56qNKz6z4CaQ09YTo6N5
wqgycykbZKXs1QU51Lzd5fFRWoQOy7KRtwGTLFQ/4VWLXGLhUtWrY6N/acgK
f1lk28KiuFA9k72LhbjCWTJfJ2mQsw/KVcpkITL83qZmQxYy7u57XvKLhovz
1z1gn2PhxKmgiBdiLDy9mr8ng+oTXvf0nTd2LDju21l3t5uJd75/f4d/o2HX
g6r4SE0WzP4xkgx9xkSLy44M73EaPnhH3HAZY0LRRMLuSASTmkcfbHQYpcHY
1D7UsIaJX6pk1DY3JoZNx9nLh2lI+SET9OcuE/3iJY1mK5kQUbeNURLQIP6u
zbf5JBMVwwnSqtJMyM5KNp3k0XD6etLRe9ZMPOw56TBNZ2DhGKed4NAQr2d0
LmMWE4kyLLdl+QxMyEkJr7TSUClWsFDzIwPvoyrit/kwoBMZKCr1hIaxPsPG
tDAG2BLJlT76DOwSYSjcvkHDkuL8s2obGJgf7jtxgzOIa4GOehoUZ/beNFyY
8ncQ66c36+bkDOK1sGztI9AQeTy/QaV0EN4XFv778cggxUP9HSZqNLy1NTyb
HDSI+B8/Iwd1BqHUn+j+5jvFZ618LaVVgyj1by0VZdKxeZfYOes2Epq/DRpu
j9PBGs4VaGVR96rxVGTDExJO7XkB8kV0yJ0I07LyoOOxTW+acySJ0EIDrVun
6LDguDi5LqKj8+3mZ32eJJ7fyKuXNaLD09M8PJjiwuzlL6u8qHci090gII5L
Qxwp9erOfRosHi/sFKqRUFmfpymTQ0OJK4P1+iDFNasFHcNCApuVDepjqLpp
XWUqHZo0mBuPT4o+IhA8musvtYgG6d2JduP9JG6rNS1SoOa6gkZ9zSiC8ufW
kyFy6SS+S2Zv1VWg3iPZuXWzqX93h02FJq4k/v150W9N4wBkQvX9Iyj/j6rX
JB2oPF6z9iTbhQ3A2iVXQ0KFhE+0cHHXSwIqHSYVrhYDYHnvjJfMJ/A+PCNC
wZzKo2o289RIP+w1djIldP8/rznyHYsG0FdEk7qS04+8VidL8QcDOBIguuM/
kwFY3i8xS3Drx7zrTnGi6gMoO/H8ef2TfqTFJuzLVuxHgKUTYyqpH/O9PJQk
jPoxFXIitLipDz1CR4s/cv3wPqAQbJPXh0PHbXPqw/uwJtMx9ldMH4p3f+y/
pNeHin2an3ot+5CgvPRWTXcv7MOmuzf590LsLhFudbMXX/JKRV6o9eJTa1Xd
SFEPvIoVXfo+92C+laNvxoEeOGrfKE4Z6UZdh71psGwPtrYy+qMzulHvt+3R
PybdWDRxRULFsRuRnue3BdG6YP9eNlF4sgvX57/pexXXhbofc0s9F3fh07yO
8DsFneCaCp87t3RidvRDfSevTjgevHvGhv8VDjuWRI7KdMJKc/Wd9TlfUV94
4PCQ/lfknHQ5GLf9Ky4VNUoYcDtgP6XtmOTdgTkx8SuNYztQ8c+hs0qGHfjk
wLLakNOOU3k1Uo3N7ZjqnBgUO9kOx/Q8Yx7zC1rr/tC857ZjxfHIncOFX1A/
dEr99pIvMGSbvZFw+EK9FzQ+9I60wX6duZSVRxtiZx6LzYppw8ubz03qzNrQ
HP3jF/tBK8YWZ3jaNLVifMnmey8DWuHYW8q5SX7GbpsOS1KqFQZveqUfvP6M
eoPQzrVan/H0kJTcJfvP+JJEfl8w2oKkiRsxjaWfoDMV9mm1Ugt2lku2jwd8
QmqCnI+WRTOGLIeD/ROb0TZoVtT0swkZZimb/V834kXg/qVPFZrgNMc1Njuk
EVmti3RqzRsQ/LL2Cy+hARWm145fEmlAkl++mFpRHZaNmofqytdj/d7CLXuv
1iF13gry1LJafDO+b+R+qxblFzt1TGfXIqOwrLwy/yPKfKS70+VqsC5LZIZk
zEdkOdimKulXIzwn6Fp3fDVyG/RJ2rxqJA01B/k8qsRqBmO5omwV9Ed3lpck
VCIles+eisUf8Heh04Bj3AfkKoekJCh/wNrdFUeX2LxD9YHyqBiZ9/gf4Wqt
eg==
                  "], {{
                    Rational[-225, 2], 
                    Rational[-15, 2]}, {
                    Rational[225, 2], 
                    Rational[15, 2]}}], {Antialiasing -> False, 
                  AbsoluteThickness[0.1], 
                  Directive[
                   Opacity[0.3], 
                   GrayLevel[0]], 
                  LineBox[
                   NCache[{{
                    Rational[225, 2], 
                    Rational[-15, 2]}, {
                    Rational[-225, 2], 
                    Rational[-15, 2]}, {
                    Rational[-225, 2], 
                    Rational[15, 2]}, {
                    Rational[225, 2], 
                    Rational[15, 2]}, {
                    Rational[225, 2], 
                    Rational[-15, 2]}}, {{
                    112.5, -7.5}, {-112.5, -7.5}, {-112.5, 7.5}, {112.5, 
                    7.5}, {112.5, -7.5}}]]}, {
                  CapForm[None], {}}, 
                 StyleBox[{Antialiasing -> False, 
                   StyleBox[
                    StyleBox[{{
                    StyleBox[
                    LineBox[{{{-106.4622275089216, -7.5}, 
                    
                    Offset[{
                    0, -4.}, {-106.4622275089216, -7.5}]}, \
{{-55.76814473854121, -7.5}, 
                    Offset[{0, -4.}, {-55.76814473854121, -7.5}]}, {{
                    2.1679498561792374`, -7.5}, 
                    Offset[{0, -4.}, {2.1679498561792374`, -7.5}]}, {{
                    60.10404445089968, -7.5}, 
                    Offset[{0, -4.}, {60.10404445089968, -7.5}]}, {{
                    110.79812722128007`, -7.5}, 
                    Offset[{0, -4.}, {110.79812722128007`, -7.5}]}}], {
                    Directive[
                    AbsoluteThickness[0.5], 
                    GrayLevel[0.4]]}, StripOnInput -> False]}, 
                    StyleBox[
                    StyleBox[{{
                    StyleBox[{
                    InsetBox[
                    FormBox["1000", TraditionalForm], 
                    Offset[{0., -7.}, {-106.4622275089216, -7.5}], 
                    ImageScaled[{0.5, 1.}], Automatic, {1, 0}], 
                    InsetBox[
                    FormBox["8000", TraditionalForm], 
                    Offset[{0., -7.}, {-55.76814473854121, -7.5}], 
                    ImageScaled[{0.5, 1.}], Automatic, {1, 0}], 
                    InsetBox[
                    FormBox["16000", TraditionalForm], 
                    Offset[{0., -7.}, {2.1679498561792374`, -7.5}], 
                    ImageScaled[{0.5, 1.}], Automatic, {1, 0}], 
                    InsetBox[
                    FormBox["24000", TraditionalForm], 
                    Offset[{0., -7.}, {60.10404445089968, -7.5}], 
                    ImageScaled[{0.5, 1.}], Automatic, {1, 0}], 
                    InsetBox[
                    FormBox["31000", TraditionalForm], 
                    Offset[{0., -7.}, {110.79812722128007`, -7.5}], 
                    ImageScaled[{0.5, 1.}], Automatic, {1, 0}]}, {
                    Directive[
                    AbsoluteThickness[0.5], 
                    GrayLevel[0.4]], {
                    Directive[
                    Opacity[1], 
                    Directive[FontSize -> 12, 
                    GrayLevel[0.4]]]}}, StripOnInput -> False]}, {}}, {{
                    Directive[
                    Opacity[1], 
                    Directive[FontSize -> 12, 
                    GrayLevel[0.4]]]}}, StripOnInput -> False], {
                    "GraphicsLabel"}, StripOnInput -> False]}, {
                    "GraphicsTicks"}, StripOnInput -> False], {{
                    Directive[
                    AbsoluteThickness[0.5], 
                    GrayLevel[0.4]]}}, StripOnInput -> False]}, {
                  "GraphicsAxes"}, StripOnInput -> False]}, PlotRangePadding -> 
                Scaled[0.02], PlotRange -> All, Frame -> True, 
                FrameTicks -> {{True, False}, {False, False}}, FrameStyle -> 
                Opacity[0], FrameTicksStyle -> Opacity[0], 
                ImageSize -> {225, Automatic}, BaseStyle -> {}]}}, 
             GridBoxAlignment -> {"Columns" -> {{Center}}}, AutoDelete -> 
             False, GridBoxItemSize -> {
              "Columns" -> {{Automatic}}, "Rows" -> {{Automatic}}}, 
             GridBoxSpacings -> {
              "Columns" -> {{Automatic}}, "Rows" -> {{Automatic}}}], "Grid"], 
           Alignment -> Left, AppearanceElements -> None, 
           ImageMargins -> {{5, 5}, {5, 5}}, ImageSizeAction -> 
           "ResizeToFit"], LineIndent -> 0, StripOnInput -> False], {
          Directive[FontSize -> 12, 
           GrayLevel[0.4]], FontFamily -> "Arial"}, Background -> Automatic, 
         StripOnInput -> False], TraditionalForm]}, "BarLegend", 
      DisplayFunction -> (#& ), 
      InterpretationFunction :> (RowBox[{"BarLegend", "[", 
         RowBox[{
           RowBox[{"{", 
             RowBox[{
               RowBox[{
                 RowBox[{"Blend", "[", 
                   RowBox[{"\"CMYKColors\"", ",", "#1"}], "]"}], "&"}], ",", 
               RowBox[{"{", 
                 RowBox[{"0.5026618407701181`", ",", "1.`"}], "}"}]}], "}"}], 
           ",", 
           RowBox[{"LabelStyle", "\[Rule]", 
             RowBox[{"Directive", "[", 
               RowBox[{
                 RowBox[{"FontSize", "\[Rule]", "12"}], ",", 
                 
                 TemplateBox[<|"color" -> GrayLevel[0.4]|>, 
                  "GrayLevelColorSwatchTemplate"]}], "]"}]}], ",", 
           
           RowBox[{"LegendLabel", "\[Rule]", 
             "\"Time to replacement (arbitrary units)\""}], ",", 
           RowBox[{"LegendLayout", "\[Rule]", "\"Row\""}], ",", 
           RowBox[{"LegendMarkerSize", "\[Rule]", "225"}], ",", 
           RowBox[{"Ticks", "\[Rule]", 
             RowBox[{"{", 
               RowBox[{
                 RowBox[{"{", 
                   RowBox[{"0.6280614695053626`", ",", "8000.`"}], "}"}], ",", 
                 RowBox[{"{", 
                   RowBox[{"0.7561229390107251`", ",", "16000.`"}], "}"}], 
                 ",", 
                 RowBox[{"{", 
                   RowBox[{"0.8841844085160877`", ",", "24000.`"}], "}"}], 
                 ",", 
                 RowBox[{"{", 
                   RowBox[{"0.5160076836881703`", ",", "1000.`"}], "}"}], ",", 
                 RowBox[{"{", 
                   RowBox[{"0.99623819433328`", ",", "31000.`"}], "}"}]}], 
               "}"}]}], ",", 
           RowBox[{"\"PinningPoint\"", "\[Rule]", "0.5`"}], ",", 
           RowBox[{"\"SmoothRange\"", "\[Rule]", "False"}], ",", 
           RowBox[{"Charting`TickSide", "\[Rule]", "Right"}], ",", 
           RowBox[{"ColorFunctionScaling", "\[Rule]", "False"}]}], "]"}]& )], 
     TraditionalForm], TraditionalForm]},
  "Legended",
  DisplayFunction->(GridBox[{{
      TagBox[
       ItemBox[
        PaneBox[
         TagBox[#, "SkipImageSizeLevel"], Alignment -> {Center, Baseline}, 
         BaselinePosition -> Baseline], DefaultBaseStyle -> "Labeled"], 
       "SkipImageSizeLevel"]}, {
      ItemBox[#2, DefaultBaseStyle -> "LabeledLabel"]}}, 
    GridBoxAlignment -> {"Columns" -> {{Center}}, "Rows" -> {{Center}}}, 
    AutoDelete -> False, GridBoxItemSize -> Automatic, 
    BaselinePosition -> {1, 1}]& ),
  Editable->True,
  InterpretationFunction->(RowBox[{"Legended", "[", 
     RowBox[{#, ",", 
       RowBox[{"Placed", "[", 
         RowBox[{#2, ",", "Below"}], "]"}]}], "]"}]& )]], "Output",
 CellChangeTimes->{
  3.966934883396728*^9, 3.966934943352146*^9, 3.9669350942302933`*^9, {
   3.966935473709462*^9, 3.966935522468561*^9}, {3.9669355703032103`*^9, 
   3.966935578305566*^9}, 3.9669374682280083`*^9, 3.9669383793495817`*^9, 
   3.966938411938143*^9, {3.966938490389924*^9, 3.9669385299218817`*^9}, 
   3.966938755858282*^9, {3.966938810077018*^9, 3.966938849466752*^9}, 
   3.9669396959387712`*^9, {3.967779287037159*^9, 3.9677792945935373`*^9}, {
   3.9677794269682617`*^9, 3.967779452367051*^9}, {3.9677795424736013`*^9, 
   3.9677795962116013`*^9}, {3.9677796338762693`*^9, 3.96777967921836*^9}, 
   3.9677797462146187`*^9, {3.967779927612175*^9, 3.967779967841793*^9}, 
   3.967780124145808*^9, {3.967780173179216*^9, 3.967780182102964*^9}, {
   3.967780333830736*^9, 3.9677803481715403`*^9}, {3.967780386687109*^9, 
   3.96778044355431*^9}, 3.967780515591523*^9, {3.967780550956037*^9, 
   3.9677805617894917`*^9}, 3.9677806642669783`*^9, {3.9677807399469633`*^9, 
   3.967780808173707*^9}, 3.9677812950785017`*^9, 3.96778209937891*^9, 
   3.967802851833935*^9, 3.967803119591486*^9, 3.967975573387512*^9},
 CellLabel->"Out[22]=",ExpressionUUID->"bf7b3533-3d76-4bd7-923b-19e512e051c9"]
}, Open  ]]
}, Open  ]],

Cell[CellGroupData[{

Cell["SI results 1: across parameters", "Section",
 CellChangeTimes->{{3.967781042957345*^9, 3.967781045965891*^9}, {
  3.9679756301300573`*^9, 
  3.967975634951869*^9}},ExpressionUUID->"6b40de5a-a023-4db2-9b82-\
8692cac408f0"],

Cell["\<\
Look at effects of key parameters: entry exclusion (k), baseline transmission \
(\[Beta]), baseline loss during partitioning (m).\
\>", "Text",
 CellChangeTimes->{{3.967782108340354*^9, 
  3.967782171568927*^9}},ExpressionUUID->"747478e0-4d56-4080-8999-\
fd6f5af07fd3"],

Cell[CellGroupData[{

Cell["Generate all the results", "Subsubsection",
 CellChangeTimes->{{3.9678038745832777`*^9, 3.9678038769927197`*^9}, {
  3.967975616775894*^9, 
  3.96797562255767*^9}},ExpressionUUID->"8153a5cd-d1a4-4c4b-bfb6-\
5f2f7cd9f2c8"],

Cell[BoxData[{
 RowBox[{
  RowBox[{"ParametersB5", " ", "=", " ", 
   RowBox[{"{", 
    RowBox[{
     RowBox[{"\[Rho]", "\[Rule]", "1"}], ",", 
     RowBox[{"c", "\[Rule]", 
      FractionBox["1", "10"]}], ",", 
     RowBox[{"\[Gamma]", "\[Rule]", 
      FractionBox["1", "10"]}], ",", 
     RowBox[{"K", "\[Rule]", "1"}], ",", 
     RowBox[{"\[Beta]", "\[Rule]", "5"}], ",", 
     RowBox[{"\[Epsilon]", "\[Rule]", "0"}]}], "}"}]}], ";"}], "\[IndentingNewLine]", 
 RowBox[{
  RowBox[{"ParametersB0", " ", "=", " ", 
   RowBox[{"{", 
    RowBox[{
     RowBox[{"\[Rho]", "\[Rule]", "1"}], ",", 
     RowBox[{"c", "\[Rule]", 
      FractionBox["1", "10"]}], ",", 
     RowBox[{"\[Gamma]", "\[Rule]", 
      FractionBox["1", "10"]}], ",", 
     RowBox[{"K", "\[Rule]", "1"}], ",", 
     RowBox[{"\[Beta]", "\[Rule]", ".5"}], ",", 
     RowBox[{"\[Epsilon]", "\[Rule]", "0"}]}], "}"}]}], ";"}]}], "Input",
 CellChangeTimes->{{3.967802870184547*^9, 3.9678029231597633`*^9}, {
  3.967803437188233*^9, 3.967803439269327*^9}, {3.967803631227889*^9, 
  3.967803638677272*^9}},
 CellLabel->"In[23]:=",ExpressionUUID->"9d4e0de3-027a-47bc-b2f7-8124174a949c"],

Cell[BoxData[{
 RowBox[{
  RowBox[{"Bhigh", "=", 
   RowBox[{"Table", "[", 
    RowBox[{
     RowBox[{"firstTime", "[", 
      RowBox[{"aH", ",", "aV", ",", "0.1", ",", "0.99", ",", "ParametersB5"}],
       "]"}], ",", 
     RowBox[{"{", 
      RowBox[{"aH", ",", "HorizontalRange"}], "}"}], ",", 
     RowBox[{"{", 
      RowBox[{"aV", ",", "VerticalRange"}], "}"}]}], "]"}]}], ";"}], "\[IndentingNewLine]", 
 RowBox[{
  RowBox[{"Blow", "=", 
   RowBox[{"Table", "[", 
    RowBox[{
     RowBox[{"firstTime", "[", 
      RowBox[{"aH", ",", "aV", ",", "0.1", ",", "0.99", ",", "ParametersB0"}],
       "]"}], ",", 
     RowBox[{"{", 
      RowBox[{"aH", ",", "HorizontalRange"}], "}"}], ",", 
     RowBox[{"{", 
      RowBox[{"aV", ",", "VerticalRange"}], "}"}]}], "]"}]}], ";"}]}], "Input",\

 CellChangeTimes->{{3.9677822798184643`*^9, 3.967782282276009*^9}, {
  3.967802913420355*^9, 3.9678029168319273`*^9}, {3.9678034408549347`*^9, 
  3.967803442823277*^9}, {3.9679757453549137`*^9, 3.967975759068782*^9}, {
  3.967975811015477*^9, 3.967975811300909*^9}},
 CellLabel->"In[27]:=",ExpressionUUID->"61bdac85-7e8f-4524-bea3-b51074ea084c"],

Cell[BoxData[{
 RowBox[{
  RowBox[{"mhigh", "=", 
   RowBox[{"Table", "[", 
    RowBox[{
     RowBox[{"firstTime", "[", 
      RowBox[{"aH", ",", "aV", ",", "0.15", ",", "0.99", ",", "Parameters"}], 
      "]"}], ",", 
     RowBox[{"{", 
      RowBox[{"aH", ",", "HorizontalRange"}], "}"}], ",", 
     RowBox[{"{", 
      RowBox[{"aV", ",", "VerticalRange"}], "}"}]}], "]"}]}], ";"}], "\[IndentingNewLine]", 
 RowBox[{
  RowBox[{"mlow", "=", 
   RowBox[{"Table", "[", 
    RowBox[{
     RowBox[{"firstTime", "[", 
      RowBox[{"aH", ",", "aV", ",", "0.01", ",", "0.99", ",", "Parameters"}], 
      "]"}], ",", 
     RowBox[{"{", 
      RowBox[{"aH", ",", "HorizontalRange"}], "}"}], ",", 
     RowBox[{"{", 
      RowBox[{"aV", ",", "VerticalRange"}], "}"}]}], "]"}]}], ";"}], "\[IndentingNewLine]", 
 RowBox[{
  RowBox[{"khigh", "=", 
   RowBox[{"Table", "[", 
    RowBox[{
     RowBox[{"firstTime", "[", 
      RowBox[{"aH", ",", "aV", ",", "0.1", ",", "0.999", ",", "Parameters"}], 
      "]"}], ",", 
     RowBox[{"{", 
      RowBox[{"aH", ",", "HorizontalRange"}], "}"}], ",", 
     RowBox[{"{", 
      RowBox[{"aV", ",", "VerticalRange"}], "}"}]}], "]"}]}], ";"}], "\[IndentingNewLine]", 
 RowBox[{
  RowBox[{"klow", "=", 
   RowBox[{"Table", "[", 
    RowBox[{
     RowBox[{"firstTime", "[", 
      RowBox[{"aH", ",", "aV", ",", "0.1", ",", "0.90", ",", "Parameters"}], 
      "]"}], ",", 
     RowBox[{"{", 
      RowBox[{"aH", ",", "HorizontalRange"}], "}"}], ",", 
     RowBox[{"{", 
      RowBox[{"aV", ",", "VerticalRange"}], "}"}]}], "]"}]}], ";"}]}], "Input",\

 CellChangeTimes->{{3.967975776692511*^9, 3.967975846688507*^9}, 
   3.967976085892791*^9},ExpressionUUID->"f832bcb6-8f4a-4a34-ae1d-\
6b9616ae2ae5"],

Cell["\<\
Want to plot all on the same colour scale, so need to generate custom scale. \
Use log scale because of range of values.\
\>", "Text",
 CellChangeTimes->{{3.967975852204406*^9, 3.967975875596553*^9}, {
  3.967976826981543*^9, 
  3.9679768453801737`*^9}},ExpressionUUID->"c7aba17f-be4d-4587-9d3a-\
95f23c4dead2"],

Cell[CellGroupData[{

Cell[BoxData[
 RowBox[{
  RowBox[{"{", 
   RowBox[{"tmin", ",", " ", "tmax"}], "}"}], " ", "=", " ", 
  RowBox[{
   RowBox[{
    RowBox[{"MinMax", "[", 
     RowBox[{"DeleteCases", "[", 
      RowBox[{
       RowBox[{"Flatten", "[", 
        RowBox[{"{", 
         RowBox[{
         "Bhigh", ",", "Blow", ",", "mhigh", ",", "mlow", ",", "khigh", ",", 
          "klow"}], "}"}], "]"}], ",", "None"}], "]"}], "]"}], "//", 
    "Log10"}], "//", "N"}]}]], "Input",
 CellChangeTimes->{{3.967976888892037*^9, 3.96797695425816*^9}, {
  3.967978911240267*^9, 3.967978916205667*^9}},
 CellLabel->
  "In[124]:=",ExpressionUUID->"65d47a72-77ca-4929-beb2-28f9d4390168"],

Cell[BoxData[
 RowBox[{"{", 
  RowBox[{"1.57978359661681`", ",", "5.372606417162511`"}], "}"}]], "Output",
 CellChangeTimes->{{3.9679769374343557`*^9, 3.967976954752452*^9}, {
  3.9679789135162277`*^9, 3.967978916589292*^9}},
 CellLabel->
  "Out[124]=",ExpressionUUID->"89ff8361-55a3-469f-bfdf-a26782d76421"]
}, Open  ]],

Cell[BoxData[
 RowBox[{
  RowBox[{"ColorScheme", " ", "=", " ", 
   RowBox[{"ColorData", "[", 
    RowBox[{"{", 
     RowBox[{"\"\<CMYKColors\>\"", ",", 
      RowBox[{"{", 
       RowBox[{"1", ",", "5.5"}], "}"}]}], "}"}], "]"}]}], ";"}]], "Input",
 CellChangeTimes->{{3.967977135434949*^9, 3.9679771971763573`*^9}, {
  3.967978920001439*^9, 3.967978925255035*^9}},
 CellLabel->
  "In[125]:=",ExpressionUUID->"477d41c4-532e-41d0-a206-976c449caba3"],

Cell["\<\
Transform all matrices onto log (and fix issue with None). Include main text \
results (P1) (i.e. standard parameters, also on a log scale) for comparison.\
\>", "Text",
 CellChangeTimes->{{3.967977304718808*^9, 3.967977367884184*^9}, {
  3.96797838708613*^9, 3.9679783874879*^9}, {3.967978433219116*^9, 
  3.967978435976115*^9}},ExpressionUUID->"49d6395f-8bc3-4d50-b20f-\
5449ba2ddc00"],

Cell[BoxData[{
 RowBox[{
  RowBox[{"mats", "  ", "=", " ", 
   RowBox[{"{", 
    RowBox[{
    "Bhigh", ",", "Blow", ",", "mhigh", ",", "mlow", ",", "khigh", ",", 
     "klow", ",", "timeMatrix"}], "}"}]}], ";"}], "\[IndentingNewLine]", 
 RowBox[{
  RowBox[{"mats", " ", "=", " ", 
   RowBox[{
    RowBox[{"Log10", "[", "mats", "]"}], "/.", 
    RowBox[{"{", 
     RowBox[{
      RowBox[{
       RowBox[{"Log", "[", "None", "]"}], "/", 
       RowBox[{"Log", "[", "10", "]"}]}], "->", "None"}], "}"}]}]}], 
  ";"}], "\[IndentingNewLine]"}], "Input",
 CellChangeTimes->{{3.967977371363011*^9, 3.967977407107736*^9}, {
   3.9679783692712173`*^9, 3.967978377295311*^9}, {3.967978414718995*^9, 
   3.967978429789411*^9}, 3.967978469879512*^9},
 CellLabel->
  "In[102]:=",ExpressionUUID->"dd9b88f8-20ba-4f47-ad2d-0d381a9c4770"],

Cell[CellGroupData[{

Cell[BoxData[{
 RowBox[{
  RowBox[{"plots", "=", 
   RowBox[{"MapThread", "[", 
    RowBox[{
     RowBox[{
      RowBox[{"MatrixPlot", "[", 
       RowBox[{
        RowBox[{"#1", "//", "Reverse"}], ",", 
        RowBox[{"ColorFunction", "->", "ColorScheme"}], ",", 
        RowBox[{"ColorFunctionScaling", "->", "False"}], ",", 
        RowBox[{"PlotLabel", "->", 
         RowBox[{"Style", "[", 
          RowBox[{"#2", ",", "14"}], "]"}]}], ",", 
        RowBox[{"FrameTicks", "->", 
         RowBox[{"{", 
          RowBox[{"(*", 
           RowBox[{"y", "-", 
            RowBox[{"axis", " ", 
             RowBox[{"ticks", ":", 
              RowBox[{
              "label", " ", "rows", " ", "with", " ", "B", " ", 
               "values"}]}]}]}], "*)"}], 
          RowBox[{
           RowBox[{"Table", "[", 
            RowBox[{
             RowBox[{"{", 
              RowBox[{"i", ",", 
               RowBox[{
                RowBox[{"Reverse", "[", "HorizontalRange", "]"}], "[", 
                RowBox[{"[", "i", "]"}], "]"}]}], "}"}], ",", 
             RowBox[{"{", 
              RowBox[{"i", ",", "1", ",", 
               RowBox[{"Length", "[", "HorizontalRange", "]"}], ",", "5"}], 
              "}"}]}], "]"}], ",", 
           RowBox[{"(*", 
            RowBox[{"x", "-", 
             RowBox[{"axis", " ", 
              RowBox[{"ticks", ":", 
               RowBox[{
               "label", " ", "columns", " ", "with", " ", "m", " ", 
                "values"}]}]}]}], "*)"}], 
           RowBox[{"Table", "[", 
            RowBox[{
             RowBox[{"{", 
              RowBox[{"i", ",", 
               RowBox[{"VerticalRange", "[", 
                RowBox[{"[", "i", "]"}], "]"}]}], "}"}], ",", 
             RowBox[{"{", 
              RowBox[{"i", ",", "1", ",", 
               RowBox[{"Length", "[", "VerticalRange", "]"}], ",", "5"}], 
              "}"}]}], "]"}]}], "}"}]}]}], "]"}], "&"}], ",", 
     RowBox[{"{", 
      RowBox[{"mats", ",", 
       RowBox[{"{", 
        RowBox[{"\"\<\[Beta] = 5\>\"", ",", "\"\<\[Beta] = 0.5\>\"", 
         ",", "\"\<\!\(\*SubscriptBox[\(s\), \(B\)]\) = 0.15\>\"", 
         ",", "\"\<\!\(\*SubscriptBox[\(s\), \(B\)]\) = 0.01\>\"", 
         ",", "\"\<k = 0.999\>\"", ",", "\"\<k = 0.9\>\"", 
         ",", "\"\<Standard parameters\>\""}], "}"}]}], "}"}]}], "]"}]}], 
  ";"}], "\[IndentingNewLine]", 
 RowBox[{"GraphicsGrid", "[", 
  RowBox[{"{", 
   RowBox[{
    RowBox[{"plots", "[", 
     RowBox[{"[", 
      RowBox[{"{", 
       RowBox[{"1", ",", "2"}], "}"}], "]"}], "]"}], ",", 
    RowBox[{"plots", "[", 
     RowBox[{"[", 
      RowBox[{"{", 
       RowBox[{"3", ",", "4"}], "}"}], "]"}], "]"}], ",", 
    RowBox[{"plots", "[", 
     RowBox[{"[", 
      RowBox[{"{", 
       RowBox[{"5", ",", "6"}], "}"}], "]"}], "]"}]}], "}"}], "]"}]}], "Input",\

 CellChangeTimes->{{3.9679779127304497`*^9, 3.967977913332529*^9}, {
  3.9679782213879023`*^9, 3.967978333641961*^9}, {3.967978397478689*^9, 
  3.967978402942697*^9}, {3.96797931537953*^9, 3.967979390599655*^9}, {
  3.967979421991414*^9, 3.967979424719234*^9}, {3.967979896988253*^9, 
  3.967979905481886*^9}},
 CellLabel->
  "In[142]:=",ExpressionUUID->"ba473384-f854-4da5-ae7c-28e4d32ab284"],

Cell[BoxData[
 GraphicsBox[{{}, {{InsetBox[
      GraphicsBox[RasterBox[CompressedData["
1:eJzt2nk0lH0f+HGlsmSPCFkKpUSLlFIfaaOEQiL7UlSkoiwlKlKElFLJVkho
oWSrEEKRPc01M/ZZkVRSkd/88fs9X3/8zrnmnMnjvnu6z3nO/cfrGYeZud7X
5/O9bkXHw7tcuLm4uFT/7/+mcf2/fwbg//9vLq68T0v69gX3waI51gShJUzY
tVHHYdaS9v/8/1Jig0rqVPrBZqDulsgnOpglRC38rtT2HxcNJNnlKvWD8ZBR
xbY4Ghz8zKebIYd8786A9e8/9oHgYO0abUsqhL/mco+IQN52/gAj6nUfOHXq
JSk4UeDk3WPrq7qQywcFSKyM7gNeUR6vjLAeGMqWYU5TQ7/flL6muaUWfVCH
JQYpvOmGGR6bQvccQj5cPyeaqdIHp34mZKxf1A3mfKuNpZKRF9c9Zsb+7AWZ
KMue87e6YK1IvFZFPXKbDfw7i5p74XLZaEStXBdEmEefPPIT+d1EzX2pOb2w
4NSOrOAHnaAR5U76otDxHzfYu72M+2ovnHyWL9ayvRPazNWyzDYiP7PltaCX
ey+kdSrFY7864N2mMcYrN+QJ99aZPjDoBa6Ho15Hn3XArXjRkIOXkO8WdavS
WdgL+ofvHXno1QGRzBOU4gfIpyx5OHiPrxecHaQlUlZ1wNaj10fX1CAPOD7H
fn0fE369c1Jn/moH61vHky/RkSt5zunPb2CCr3ZF7s+qdhgslC7+yd2JPp/V
5g4v8pmwKmwgSja2Hawe7t3YKYvcvYtq2JTEhN3nY83tXNvBo+aSZp4mcsqs
yG8p4UzofB36ffb6dqBz03KaDJC3XBTnW+vD+v08yA/NJNqhpabfU90W+ZLL
vVv8XJhw78VZw+q2Nvi0J8i1zRO572bbwY+7mHC/zvR8WUwbDOwwVrA6i7ya
r1koYAMTTN75HpIzaQN1CTB9fhV5z/ynhfLLmdB2jCu2VKwNOrmdngrdRa4d
WP/Uch4THPSMX1Y2kuHG/uGjr3OQZ1trFAvPYkKQQrH2i2tksMwtC532CnlT
toWj0TQmBF70FGzeSwbdgTe++fXIzfLWLuMfYoDjLPOmKepkGM4249rehpy2
t/oTF4UB4uSst0KzyNCkvKFKpg85H5/p+4Rm1utrf8iHfiPB5ZB6vdU/keve
luTvKmPAW95plvsxEjTYhhXd4ev6j5fy/xIrfcYAwYEFcy3KSRDwWn7HZ3Hk
+XUF6oLpDHDpIYkkZpLgwFU5YrwiclvntLNKVxhgOJrgV3ueBOsMZ3UGaCKv
VX5RM3ieAYPP1l/85UUCv9bs8vnrkS/ePKxFDmTA2tFKNyk3EtR1adiu24R8
uuujon3eDPCNtVrTaE4C/ZvcNnJGyG+qxcSVujFgu0ja1I16JFAY+NygvAf5
3vwTyoUz+4H8sEUphZsG/WozekJNUX+mt/Gu2vm+D8Su2BbZvaLA4BVfQa9S
5MH3NsvfuNMHb5Kou7+W9cDhfQuXdUihPkQ22+Z52vbBivr+y/M7uiFUjUYf
dUYu3HjILFypD3RESgw95nWD7KGpt5/cRW5418feZLAXyDobpT6f7IIkcVLR
KIY8+CNFmFbZC3s9H18N+8Lqy8E3Y5F86Pp9ErV3m+KdXljh8FVV2qcTjAm3
1s9fgbyTujBFwrcXpHctTJ01uxMcNYfk1GyR0wSUX/Qa9sL8T3fUe593wMyH
h1s0LiKXjDioa6PcCzPmkhU+e3TA5SaJafGPkV/LTd1qP7UXaN8qCqRVO+Bo
mmfIqSbk826LCb7sYMLKgLUR36jt8Pb92Bbur8gbk+d5jL1iguPb6uarme3Q
upfvQ7oY+v4uq6d9vpjGZP2e21VfH2uHLo+VNjM0kNtMma88L4LVj83LaYIb
2iFq9YkKS33kU91/atp5McHF82VBomA7nDVbOZ3HEfk+uxmnttky4QU87pV6
1QZrIxYr8/kgv8f9bJjHgAkbFx5MWOXRBnHWp0q1LyGfzax7G72SCQmaiyBU
oQ3cjTvD4hORcx/z3xetwARjw2nMB2/JkDKXqnfpKXLlTUnSrsJMcLVOSFEJ
JcNmsSPS6RXIr8f0nsn6xYCupAQr681kOHSh55b5e+ReTgH63xkMeH+kgNtN
hgzVjRFJjTTkeZSc6z0tDKj4NT8q4zsJKIXDt+V/sN+H2g2l9keyGSDrN8fN
tYgEtU5qV8/PQf5os0kOLZEBQsazuD/Fk2CL3kB28kLk357FT7GOYsBBc0xc
8SwJgs+fLOjWYv/6167J/xR0lAHdZ5jbh0xIcK7y4ZU4E+QwP9W+zYkBuzWt
ZtquJkGIi5TlahvkOqbxD4+YMuBQ3ZRVpbIkcKeM3Lc7iLzs3iGDzVsZ4LmC
/NOQlwSx6/RCid7IU+d/O0dZw4DDK91kzn4mQnDv9upzgcilhGMKTNUZsEcy
vcaBTAQRNymyZRjyX8JOS8IUGfDu65AKpZIIwhsH9GyuIe/V3eJUJ8n6/UX2
6YfnESEtZYfyy3jkR+aWte0QYMC1KuFLmilE2HRIKTX9HvI5Shl28VwMuKeY
suryZSKU335PK8hGvnP0lK33EB3cqBEKAYFEKLXd9NK/EDl/9/R63c19oF+0
j74oohvOE3I0cwNRf3zae/S28PXBr9NnxmIqWX1SolfmlSI/tnFJzfSWXrBW
x5KK5buAXzs/TmHc/JQi3ftlXXovEAY0/HXCO0HSSnSdmxq6/oMWyBEk/Hqh
4dVh6VlSndAX/bJEzQb5UvV5hwT1e0GuxE9r+ZMOOLBirtDMSOSDcyRXp8v2
wjr7Xa5XWK/76Kqbt60AuVd8a6LqFyZY7XgiWCjQAfoL162814l8fZac7qw6
JkSQA3oelbXDQr1ryxNnoOtjOPExg5rFhBp+6VE/1vtyXUCx9MFC5L0jZzra
WP2pfM6XEarXDicziOlxW5EvXcNv0HCUCe/6Xe1C+duh9xs9OdoJueuPUzZN
FkwIHdvVYJjeBtyf3zX6BiDn51U1+bqe1c93L3dwbWmDSFrix43Xkaemy+WH
LmSCxi/pTz69ZGgbzrp7Owv5e51qOxUx1nzy4f4J6StkaC29q9T3iv2+VNV9
qwEqA77M5L2nIkGG8CoTcb5e5OeShOhr3jFAdQu2vKqXBFMWPg4u4ELfr9D3
nRXi+az5IHnxzqjXJBBzJ59+Nwv5PUj+lXSHAXXUhPfn7pCA5Nr/1UAFeR9P
eEzxZQZkiswy9QkmwcKphJDHK5E/GVjrPS2AAXerNvAYOZOAOuWDWPYW9ueD
xjn1kV+sGFBg0frAQZUE3xvjhajO4/p39eyaos0MOGclfzhvOgmsWh6qapxA
LlNFFbDQZkDrutTKrgEiDH+I/0QMQr4+wC1HZTEDFkhZ+s38QART1Z0msyOQ
L4OLzx/LMiDO8yD5ZTERbgZrvbl4E/lGX+VNccIMqD2kNVh6nwhVDh7edSnI
tzVHXTCcygAe13fyzleJcIivwlj/MfKZB7BTxV/ocCh+5GPCKSLkn5il+KUI
+S1387JsGh3iQi9vsHUjQl264OXdr5E33VTOOEakg6J+zo0qMyLsCT12sase
eauZ9vUpdXRIHo7Y3AZE6I07eDiOiFy9sbdOrZwOMxwZZzOWEOEilbbhUw/y
9GLTdUsL6BAVWULWlCHC6Z2vbF0/jnv/+8o16I/osJWmFHh7JhGWhewI2/cN
uWbkqeuJKXRQCLkonTaMwUXbWSryU7rR/qV864RUHB3yH3y2T6ZhsDhrjaM5
H3IFh6XRR6JZfVxDHHBrxaDJR0oxVRS5hedKyc83eyEz94b3AptOsLb15FXS
Qf24ub0wJNy+F1TFtn2U6ukAl5M6VxOPI98Wn31HR60XxqLjTTJOdkDtk90H
yu4j32FyxtNnlAl+5OBiY/kOmMM7S8fhA/v7Weeihg/VGUxQuzKnU+9kOxTm
Os6sXoT8hFGZHTOUCQc1VG1StFh9qyEuCN+BfNdMrd67rky4sVzvnUdvGxSI
v3d/5j5uf/Iyiny8jQnKNvlVBK82OK2yJfpyGPJ+ucxZIRpMuEaDL/a8bdC+
qlstNRW5Q9WWkioJJoh653AnJZHBwPJoo2HxuP3PJ+pG/BgDLthSKHIGZLBR
32zi0oI8efP79KAuBji89jxOFCKDONE5TO8jctlNjksrKxkgaftS6nMHCdSL
ZO7rz0Dfj3nd0YsksxhQUmz2zC2HBMzXREEluXH3T17BI4bXGXBl1PJYdQQJ
hPYWbmUsZX8+UUi+clv7IAPsJGavzt9Egmkyh1927h73/d2kJu29mwGRrupx
DYoksNu4Tey1K/IVqXsclm9iwKdq34h53CSoPGXje8YH+fDgQ5dTyxjw5NIN
/+wuIrwffm+SGDru9TlT1/XLs/ohqrZsaQURQtQkppdcR/7g1eeQr4IMeNCp
e24kjQh33o3e00lDvjTMb+PHX3SYomWYVxRBhG1SabvUnyCfIdD389ZHOthn
ZQf89CKC8u6Nux1LkKcdirw43EaH3FlOl3KsiOA4dcQNq0Weu7y67009HTod
ekI69IiwhMczShRjvw9rIytDLPLo4G0i5i0tRQRjEZXEsYFx89GdXVrbMlh9
+uoCi6cS4dvRx3rrR8b1TSJ1UW8C6/r+sb1G5CMGJtnH9vDNYP/6f2k7TS4j
lA4lhdI+I68xiL/AKyImjVyW38am/CQddpcdGhrNwSBBUFZklxLyF32hUblH
Wf0p+UGbfQcD4Z0ypiNqyPkEA/2CXemQaCe1bugyBs9m0uXLViLvxvaoL7Ol
w/fMJOebgRgMBSXq3V+PfINE+otGczr0V8onhh3FYEtb8aK2zcgtPzyOW7ed
DpqMRUol9hjw6J2e/ssI+bJd1kvv69FBWjs4xWIXBmqJAZ4Ou5EX6ht2jWrT
4XzKd4uyjRiQxM22EWyQV3o9HwzqZ+1fF4/OPTKlA8bMtytsp6F+PbwgWcN4
yYRt3TqnDrP2Xpc97vyFs8fNF59M3XWuMcHesC1nzc52YMweNtmii/xiiLrn
TNb8tEF/96GfvO1QIGfWtMcZ+ZF+5pY0YyZE8p1TvhfaBmfmEXgSQ9jvk3hl
bvnwLCZk1Atctr9Jhh0E762ypcgDty/X9Btmze/5NkHSy8kQurbbZRkJ+cy7
GTWLWhmg6J4tWfuTBBBl68nzHblM6IKefQUMCC0vvFBZRQJ9heAVmWLjro8N
Jxhq8QyI6Zw3tucmCZ6cXhYzumjc+Upm4ManZ1n9atwLZHfW/nXw+a/qDez3
B2//yf9UOJ17PQOGVtumPx8mQjj24GrLKeRKnlMNhhaw+jc73vthIxEqvj3I
ao4aN3+Q6/nCxBkwuiJaQjCHCGf174ZFJbE/n+D15fgelwQtMh0sNhscfWlB
hC0HeXjt6pDvVglfolVLB6FpXSsxHSLwKB9cu5A8bj+9K6xHfk6H0NY5w06K
rPnEMvyNTi/yHVF3cvgfsq7/aGMnX14iFPtnlk/9/vv6obVKWS7/HB2yn0kr
7C3BYP6DUE2fuciVpziEFx+nw6zbRyLb0zG4fO7DuSBV5E8d5SSiD9DBYfFS
bH8MBr2/elW5NJFvj15B3WRPB94VIt8lz2EgsLtoUbsO8ju3PZ/mmdLB8aJM
yZTDGDzxfR75cCvyawYdQjIGdPh8+U3yIhsMxLSudDeZIB/J61O3WE8HjcyX
W2dtx2Bf/ZsFMlbI4w2cfh1cQYfbva8I+asxeJ05YHDWCbk//4DlnoV0qFu8
+aisCgarX45sFnJHvuqIOsNGng4+ggeap0tiMLo127PaCzmj12C5/mw6nA44
YlfCgwF/pYds/EnkVT4nLs4WZM1/VLuhHcMEmL605MOFc8i519VsquSmQ/CV
Ae/7NALY7whYHxGOvN29yLpghAZNP5yi3hEJYDS8UCI5Gjn/7DbD1Z9pECPA
y9P8lgBzb2pKNd5E7lL3OWdqLw34xcvdnxUT4Oq9AgW+pHH9pRWlE/YzoXXH
coOt9DYwnT42PcgD9aGo1D/bXI8J6kaxNv6mbZBUs8SFcgW5xop0nQfyTEg4
tfa7fBUZcqViMz1zkWv66N49PYUJxQMbTiSYkGFBeBohuGlc/6aZvjtJZsBq
2oZV7jPI4P5io3/MZ+QZ4iYeeYUM2K+Y+3rsDQlkNJL3XxBF33/7DcEJHrcY
oBOgUFYUQ4IlYsmJVkvGzUftst8X+DPAzEdE+LQdCbgwDUVVA+QBR9Iyv1ow
wH1EjLJHiQTaFj7F/vuRF67oiqjRZ8DMF2Ja7fwkkJZ0vHrRC7l+zfKfNA0G
XOWPaOXvIMJT9bWFIxeQcw0fzT8yhwGM+/OTDQqJsOCx7g2L2+z3x/HOB7Wu
Pjocc3+VPfsoEcoFVGTIpchN5l7PfEigg+yX6CkNO1mvlzAadG0c18+tRVmj
FXTwl1pUlLeUtb8If3tl343cJ9DwfvITOiw2eo+1iRLhcFSY1LIvyOu/0kYL
7tDh4+Js3hNfMVAxzAwqmcp+X8K/PFr44gwd4gP0VXleYJCnig2pySOHTOF1
RV50GJW923EyFYPv6y6Zr1+MfEja8sSJfXTQCZLdcCYCg+saQYYXViGXdDDc
0WfB2s96GVNnHcfgwpy+mSKb2J8v8PqRGnN2/upldIj00tgyYyUG1QEVIm4u
yO+m1G6UVaFDM9Wad+88DA6Y6Sv99EC+3OlGUIs0HXb2f9nnJszqT1zwjsc+
yOsf74xzEaZDi5bOVo0RAnBdyUwMP4P8K/lVhNwMOoRFJtCu9xIg57VWzcWL
yMsPfM20/kGDsyLiD5tbCdAE3JSMq8gzDYg8jQM02Oa1b39tJQG+i5080hU3
rv/h7dH+FBoIyQrQKS8IQCIwlU6nINfP+XTTi0CDGzu5LeAVAWp1tQ3ID5Cb
q+ptNa+nQblWrGRYBQH2rOn48f0pcp2hwjaechqcU7IZHqkmwGptrylRL8f1
rfpQUHYhDVrEncC6lgD0AMl3zRXI5zB/2sg8pIF6MncZrYEAHcUtBil14/7+
3ddcLqXQgHe1YYB1CwFWpi1fLtmKXDq1ZTflFg3S1L/rf/hAgLW32lLj2pB7
tyVmKkfTwG3BPDM7Euv9z4sR1qIix5uvotWPOZ+tY12/Is+1P/WTIHw4ISRh
DHli2X7ZlxkMwBadO7fgMQmmF6ScMJRn//lTR2PikYZ9rPmHEDi0ax3r9T8c
W7Ksxu1HJQ+Lse0M6JHdlDdVhAT2PMHZtCPs9wlvPtIP6FsBo3Ro/DicQAkj
wlYlhYjkp8g3uaYqru6hQwdd7kywExHA7lGbeTX75y945yt45yd4/TEyuNpZ
EkiHlF+PRx4VYLCfugrrVEDuq/T53ENPOphct0x+kIDB7iqZ04Xq7M8vrqT2
RQHGrOu3yTyQsh+D84/2rzDbPq5/wpUngnTpcHBguCLXCIPYuryEdXvYn09m
yDQEkufToZf3Zc01OQwqYwS86J7I962ZszpKig5r5S62XpvJ2s9KY76m+iH3
rHr9oJyftR+ukrnr9oUAaRGbb4eGjLu+6h6ozx6jQWPkI6OKdgIsLB5uuxHF
/nzBaT+2mlHzVryhQag6l1opq0/bYu/8LC5A3hD0Lbb+BQ2cjHQvrK0hQNRl
9wX7y5Dzkqdpbs6mQdcxBbWyegJ4+v3UU69FnmUe4v/yHg2KLzswNZsJsC74
+fMbzb+vD4M2DjNGztHgYOPga4VOAjSkFOec+IT85K+EgFE/Gux20lzyvIcA
3iSFnRu+I7e+dDqwy5MGi9POBzjRCRC4/7qZwpQedH+X9TyWtY8G14Jmfp7V
R4BrZdNWSvAhr/In5ltZ04C67OGr2gFWH/uXuyuIIqes/PSIsZMGo31bFl9l
ff4KlVNO6s1BnrVJr6B7Gw2883PK534jgITwteOFcshviX2y1dOlwaWU7L1f
fxDAT3Jf4bQFyPHOnw68ifEesGFA8BqLIy7qJMC6lgyYObK/3zH22bubyDHg
8kuNMp9XRLCounxe+Qb7z5c47RPe+Y5wia9GUxJrPjN493HTIAY9hnupztPQ
57vX7OPH6+F0mOdbJRNTi0H+z3aHR7OR367fFfjKh7X/fPT5uiELg36Tg23l
C9iff/D2J7zzE7z55kyEt1CCIh2KWzVevJPGgDzLe9WHo8jX7zvr/msWHVwW
an6jcWOwKMaq7FoA+/uNrJqT7Og3GmR+Lk9pbSJArrKE+bNr466fdqbmCToN
KtRuTW18ToD6ah85tTu/ry+czh+/hpRbFRJo0HpoV8YD1vxl4vEpWYrEfj82
hd8nbQulwcB5h/p+Vn9XaRu/7+pnvx93fa4bnnangfRSmtptBgF0HVe0lHGj
67OoyKsUnGiQf3+m8M5+AjwftpUpmYm8x15+d9ceGvTOfWIvPEgA9bPynY2z
kBdv++boZkSD20usbVq/EuBYQ+H9URnkPCI16+s30iC5MFAv8zsBZpS9+75e
CbmoUpK2tDYNjEzzjMNGCeBVFrAnVg35cwO72xvVaWDQ/6bCewoGR9ekm/Gv
RL5KacPQNxUavH7/NUJqGgZh1Mi4/DXjnOknyJShge1Cg7uzeTFY3yJIM9+I
XEB38yk/cRrUpe4rreBn3d/PPRtUNEBu6S8wdyUfDRLv+az/IITBzZUD6xg7
kc/LL1CJn0KDEYkVOtdFMQip1dVsskBuLO7n/O07FZrix/qtxDF4MxrnW22D
HO/5+ZpWky2qw3So5f31wOosET5T6lZMK2B/v9vTzHcl5yUdnnw8kumjRIT4
wztP3GOwPz9tLOg5GB5BB7kehWXkegx8ZUJXTJFgv0/O6Xl8rs508Az53jUz
jLV/nXZ4bKzN/nykwzhvuliHDlp2vEruW1n9CM7k/7EXedvZp+XRi+iwUvy+
MKbKen/lud/PO8j+/GOv7T/jGC8dOmNLt59h3R/3X4vvCw39ff15KU3LPPSe
BvMCGx5YlBEg2eVG95rHyNWVmiTlK2mgeNRVuq2KAOKZa08ueI7cUTLY9NBT
GhyNVotMrCOAv7ixZf4b9vebjodLRu/Fsu7/Pyr6pmEECFu4u3Ne53+vL+L5
A1itHQ3m3CeZRn4kgJonKeiwEPKT3pH3Xc1p0HxRZcnOzwT49cyz58Js5I27
7R9Zb6UB807SPudhAkROv9btr4icUK3I/0iHtd9+S3gCrP1YsPyieo3quP7M
XsrfvYwGpy4b7lbhwuDQD2WK1nLkQzOuZRnOp0Hlonrmwems+VtIOShmHfLA
etU0TSlWnwS3TPfgw0Ah9Lv3mi3Ir0XPDy0SoYFF9mGyggAGRsa6zgKGyGNq
Da8fnE6Dbv4loatEMJAWdskmmbHfh7opY1d0B6mgLdbgoSSJQTt/1oYaJ+S/
4s5lRFKosDKiucxGhnX/F+KyoB9Cbk8MvPiQTAWjx5+XabH2g1WFZiYCx5Cf
4WO6vGihwlnZojJxRQxy1S+E6fgi35uc8LmwlgodUsPXv8/HYMcORz2/08if
OUVT0yqokB6s+LpbBYNpDYqPyoORd+19/jnoBRW+fnX1aGFdnzqnr4jKhyOX
1hWuNMilQo5Y0f1aNQwedUqnhEQj5yuPr+MpYs03Z37a7pAjQshaQ6mGPvbP
t+W7s8qyQ+gwrCnenVmGgeWakugyGeQL6Z5SaR50WLornn9THAb3BlUx/6Xs
P5/C298kC2MvvFGjw9ngJ93XlmBwLEy7ebUb+33CO98R4+a9d+srDXI6jh5u
ZfVh0a5B57LYcT+fue7sqS4anEgRffTzJev+vf+ZcFMa8gcSBq8317Luz0uv
Lk59TQDnH4YnrfPYn39U6AVv+zNo0Olxfo8Qq4+yHuePyDX+9/pjGf/hi+QB
GqhGPh19zyRA6kLV6oMz2J9f8Pabye5Ldip38Q8BGqw/oG59UpA1vxfG1303
Yn/+mNa6eqrcEBW6R0o/v5DAINycZ1u1PfIfiy2P+DKoYLVVq+nzHAx45B1K
iG6/rx8fI1KUn1RTYeYxE0cPZQz8mEnr488gX3EsRuN6KRW+KH2rsl6Iwbuu
8/EDoePmr+PfVF0LqLD6jnTezsUYtH2cK7ozErneq6xXKtlUeBPHt22HOgZl
xNjmlzHIL+1fE5CUQgWN+xJWjctZ8wlhi3NQwrj3Z4XQ06W3qSBqQ+FvZ+03
VyTVJSRSkavUNdlkXqWCpcC+t59XYyDsUTc1LxN5so/cXPFwKqz6ePulkA4G
wVvdvQ7kIFfT+LS/+DwVDC8eGYpfh8ERLCSmKhf54yNj1/lOU+EAY+mXMl0M
ErNnvL/yfFz/0570rztOhZslO/0GN2KwzXi/hUcZcrzna4164RpxO+mw+epe
R++DGMjHPNQJMmD/+Tjefof3/Arv/BnvfAjv/BivT3jzEd7+VZXksvx+EOv6
mlbTYNpFgDSiQLfgF/bPZ/DmH7z9Ce98hdP+4O0/nM4vrzZvELXrp8Lj+Rud
wqQwGDyutb9xH/KEgz25SZ1UoKmbr66SxcBixYj698O/ry948wdeP3hWHEtv
SKdC0qcPt42XYRAjhKmti0O+IO518MEkKjDfHW7Yo8n6+a1nLauSf18/TFW/
XN1/lgqxEkEzlgEGJxx0ctQKkOeEv3RO9aNCgczXV1Z6GPy8HMg/Voyc9GqZ
at0RKjhvwWTCN2Nw2v3W647X4z7f0YUnu12pECcovaJcH4M+guKa5lrkxKqr
XzrtqKArm6YxwxCDnjufcj40I9eStFR5s5sKO99cXm1sjMF9Yf0LH4nIU8s1
kuN2UGG2gtDxxF0YWMV+EJHsRm5UppU3ok8Fken7VhqasTx+45XHVOTxV7dt
zwAqvJUpFL5vgQHD39HoSz/yiBlXufW0qJDsdSRUZC+rT94fEwyGxu3/OM/n
8fY/vPNtvPMlvOdbnM5PeH3C28/wzofx5iO88xu88xm8+Qfv/AWvP5zON3oq
y/a+bKCCkm6sc8g8DJoVWnIsT7I/v+DtN/k/9oiNZVEhZdPbGzUaLH9Scn8k
9r/XF07nD1vCXh4bdyqUPdXKWrAVA9Udii6Wb5BvOGbnt8+ZCu+jDLOdt7Fc
j2li3jDu+0FTI1nupcKeU+KP0ndgINfwzt3xA/K46ZKlWruooFaqXjtkwupz
0ybRoPb/Xj/8rDdtPbeMCkVXRIVeW2MwUCxg9/M7cqVKstHQAipcV7WqXGOP
waY0163uUyj/cV9JeV1jOSpoKfBceeaEwfZbEkWDvMjtp/arHJ1DhcRcf3df
Fww2NJsyiwSQKzPK/e8KU2FeldPiaW4YLGkb8rYXR864EOtSNJ0KY1fLvWIP
YVCzxPaalCxyKULM5hdcVKBUD67b54GBUXVS0Ig8crzzKU7nqze25zLaImgQ
22s/J4JMAIEkc75XdOTPcpqvJJ+ggbt8YeBnCmu/W+Z/jfwTOd75NN78hLe/
cdonvPkIb//CO7/hdP7B258muj94+w+n88u/vS8zc3NcitVYfZCXfXvaFoPz
hwRoj0fHnV/YnR1Unk+FzNMZvMMOGHTdeXthyfTf1487o4MVOfxUOO17WKbm
AAZbtYN7taXY70fN8Gmz/J8UWBsff0rLE4PGb+lFPfORXxr4lHPzE4X1Od7w
Jx/DYJFHrHXlYuT5wvPIgb0UeBb4amuuNwZPF9q1lWggP7ZIu3xVJwXSbjFv
u/tisNZz1vXyVch/PCZZ8pIoMPjIW2uHPwZr3tkx361FXvRoie2VBgqYaRbt
Fz+NQXWkbvPXjcgFci/e2VFDAe6MEuGRQAyUhN+Gieojxzufwtv/8OYrvPNt
vP0O7/kW3vw00X3COx/Gm4/w9q+H6zGuT7FUsJsfzOO2CgONc2MJzum/b/6Z
6P7g7UdcBaFfd2+iQr9ZoOgPcwzmvGHcMWEiD7Vyvf99DRW4voautLZkXd8u
B+LjBv+cvhyTSjydNUSBWd/D1vAdxSA6b+bupgXs96NTMZxhR2W9nqmYGnWC
9f0by+orXsF+P4iU91fq31PA+aTmCY1TGAjlpf5oA/b78fOstn5GKQVkrhen
NJ7D4IJkXJ2VCXKFQgF/o+cU2O9Vc+dVCAZnloUHhZohj8nqeUd/RoHWY4G+
uaEY+PtXmhbtQR6i7HyGN4sCat5hNXfDWfOHdcNdLQfkwxccH4WlUaCTS8Ym
MQKDBeEl+qdckC89OytpRjLLQ0oo8VGs+bZ/455qN+Svwq+s9Y2jQJ7gqWOJ
0Rgs135BmeuBHO/5Pt7ze7z5Cu98G+98yWoRzM0nUOGr9I8nd+Ux0PeSL513
/PfNTxPdJ7z5CG//wju/4XT+wesP3v400f3B2484nV847QvefGJnut6Iq5IC
OfwyJyhnMFBv1dBYYch+X/D6Qea/pHEqmwKWFB2NzIsYTJnqajlk/d/rR0jz
at7NlynQqPC9IPMa6/54kP6u9fi4vveazYgPo4D6zZDQZ7EYpK9UMdX1R84t
vXBLfzAFQn+UBZTfZN3fJE+kPjiN/Gi+f+bKQAr0G15Ia4nDYF2ASNv8c8iT
dt2Y6+VHgbI3LQLMeAxMjl4USwwd9/cd23oq3YsCr7nb86YmYfCRv2v3/EvI
TTwrHjSz/h45Lt7cuXcwmPk1sDTrMnK8fuGdT+HNV3jnT5zudyRd32LHKCrM
2PvYJnANBpWSsVuEH7E/P010n/DmI073L7zzmyYTekyEOBW+SS2NX7eftf/m
vVEKF/nv9Wei959/el8OPr60r+saBWxjvQRSrmKw71wfj8/R39eXye5HoWCw
qJgTBa5orqm1ScNgaLbewdabyJM1popGsd5Ps4z4uUUPMHh5ZVU+JQF5l2pL
xgFz1nxJ/WgWX4hBnrHmNs+UcfvtU5Vr2kas+fG5V0JMJQb8T/gYUzOQS0Yc
Tx/ZQoHlCZf1kpsxmNp+MTf+EfJM2QsvcljzsNggd3BZJwYPNOVrN+YiH/Cx
ybJdTYFEPuaDkY8Y0JdVGA8WIue0X3jzFd75E975Nt7zMbznX5zOT5z2idP5
CG//4nT+mej+cLof4c0veP3hdH750/vCaT9Wb1LdMbqUAmeO1PNtH8Xg7TGZ
vfdLkJ+2MPWKVKWA4bnc9of8RKDUW4kceo388CaPYfF5FJA3kwpcLEUE7yTn
qFU1yG3Tlj+4JE0BSdroyhfKRJgtWzoi0IjcWN/X7bsYBUQapuxyXUGEg73p
J3pbkf/iXTlqMZMCugo2yos2EGF95zSlFvK4v+/2obXp3Kzvz4PBqdOMiZD1
7qhydTdyTvuFdz6FN1/hnW9zut9xOj9NdJ/w5qeJ7tNE70+czjd4fbERqrk6
7EqBV6e7hHRSMEgV0joE19jvz0TPL//rfVklovm192cPnCJYwZA1EVZfNk6s
ZCAvm576Y96XHjiS9HHplINE2KGXl18/MO7zqyFKb+/tAfsFHzSUfYlgmBh1
vWcIuas6c75Ldw+8fSR9zfE8ERi3Q+2njSKfOdjU6cmalwREE1/mxxBBWHWe
jjo39T9er3F+vkdTD0hf2c6/+C4RtJWf7XLiQ453fo7XL7z5Cu/8Ce98G2+/
4/T512T3CW8/w+sTp/PPP70/Ez3f/Nv7MtH94LQvYzvqHlm/7YFhh2ktudlE
qI47XXNHGLl2gYWZDmvesj5efs6mhAhhi2NbPkogLzKLaREo6oH1wll+8nVE
GLjLe2OrLPKFYZW/anJ6wLNQQG6UTIS04WrdjHnIF8t/jD6d0QOtP3zfD/UR
wXJPww9pVeT+MYUWind6oOpUm6jgKBHsksS+XtNAzul8xenze073P7znY3jn
S5yeH3E6P+HtZ3h9wtu/Jnv+mej+/Onzy7+9L9wGYSI5N3ugky9yja4ACeIE
Q23ltZCvlbM+rRndAykzzUqiZEgQoQ77n+iw76sbSpxTLvRAPzFEamwRCRZq
2eju3oi8q51wenpQDzhVKjwNW0OC5qiFstO3IXcf3RRh5tMDZQ11Qqu2kSCm
SVS9xAQ53nyF9/wf7/ncZO9/nO53E90nTucjvP1roueff3t//vS+4PVjovvy
Q1LUMPpwD2w0FU2cYkUCAb7n9y9aIB9m5B57sa8Hcp3XU5huJKgynFnpYMu+
R/Dzvmi16YE67SyHIV8SzCUqPd/iglzIc15nu1kPmNuVxSheJIFuwNlS7UPI
+fwdY1q298Dzb+J8HjdJkGIzKrr2GHK8fuGdn3M6X3G6/3G633E6P010n/7p
+xen88+f3p/J7gtePya6L44OZmH5ej2wbcRrM/E+CZ6Y1FG2+bHv2Vpi07Ys
7YEP3nk7Fd6S4J10hfj10N/njsusuvtVeuB+5q0t34gkkJJ/z2yMHPf94PD8
arLnq4ne7zidnzjt0z99//rbn8ntyzyeFO8L2j0QHSXdeqiQBB6xWafcgn5f
HwYjF5Wencv6+0yrjQb7SHAietUmheu/7/WzDwhtnSbeA+1N82eIjZFAgthj
fzKefY8v3Cvtyd8DsofPCFiIkCF/67UQWsq4++eofEcFVw/MWEGeXqpIBkyo
9KdzFvuO1y9O//uiyZ6vON3v8Oanie7TP30++tufie3PRPdjovvS0jNzPe+3
bogJOnLTdAUZLHif8Q4+QX5lm239ir5uODq/7bjAZjL489z7FlnEvm8Qrl1t
0NUNVYJWhn27yVDw+bk4lCEvlz0mrP+hG5KZtXVDrmQgJqs+GHvDvnPar4k+
n+J0vvq3z09/56N/dp847QteP/7tfblv9KBP4103cJ0TfqnqTwbpQC3xhkbk
BAMRN67ybsBmc70PuUQGy5m2N3Ix9n3LEhDPL+iGHW8rSEKJZNiiYx2d1cW+
ywtgAZaPusHedPR2aTYZRpo37X7GRM7pfjjR8xWn50//6/PT3/5w1he8fkx0
f/D6wml/JroveG6i4LCyI6UbKt51U5PLyRCXd2N902fk75MFS4xvsd6fVXGX
H7WSYRE4pk0bYd+XaBWl3Y3qBp7Nlid6mWSg5m38qD+N9h+PG+kMG/PrBsWB
mPODYm2w5u71u0ISyCf6/JzT+YrT86e/ffqz+zTR880/vT94feG0P801FQfb
gruhX+Guv8UYGXyEbp1IEmC/L3gedHn0zDTPbnB0lw57odIGFuEWpKi5/72f
j+cT3a+Jnq8mer/726f/7fmH077gzS+T3Z8PbuKVfc7d8OqF5qmiNW3gLDs9
fKHK7+sL3s/H86k2QrUFlt1AfrbVus+oDTp/fp3boo48Ruky90Ej1vf7uYP6
Lqc2WFf6hvvmqt/nnPbrT5+v/vQ+TfT5z2T3h9M+TXYfJrovE92fy4rNDaN6
3TB2NnxK74k2uK9z7bGXLvteSDyedHRVN7h1KfQWhreB4PFv8fsM2HdzuS11
lYu7Yfl0ecFXSW1QGGew1XMX+z7Z/frT56uJno/+7ec/nM5PnPYJrw+T3Z9/
e1+WHRcrHJPvhnT1sPCpz9pgS3eFavRe9v02v3febPFuqPF6d8v/bRucOptT
9daZfXcJuj5HkLcbMtLnHdfobAPTTxceKHiw75O9H/7b56s/fX6a7D7h9eNv
f/7d/alu+Kba+bML5hK+2MsPt8H3YFXniBPse2LDQo2Yj12QSly6W4WnHbbe
4/GfHcS+P18V6arc1QWGD5ssrcXa4XW2U2j+ReSTPV9NdL8m+3x7svs02f3i
tE9/en8muy+T3R88v9AjLRzd0gXQ8d4je247fHpxSsXn6u/zGq0RM0JVF+Q8
KzFSVW2HkdC6L7vikXPar3/7fPVPPx//0/v0p88/nPbln94fvL7geQi3ucto
URf4DXrnl2i2w4Vko9ht936fj0n0OP142AV6MoHeJ3XbgVvjTqFdNvv+p/dr
ovs00fvdv71Pkz0f/e3P5PYFzxWfPz5Ul8x6/3ScTKwM20HR7bjwlSL2XWH+
vSsBMV1QZdQvZ72nHS5q5W7rqfh9/qf3a7LPn/70Pv3tz7+7LxPdH3veNd3c
oV1w+lnM8zPO7fBrVtcii/rf5198v9jb+XXB9KUNIu88Wb9/hoMXHft9/m/v
12SfP/3t05/dp7/94awvvmIi3FGHuuDemeDpeqfa4b5b/WAc5ff5Z4Mf+Vdt
u2BlqMtl4oV2CPF19T366ff5P71fkz1fTfR+90/v09/+/O0PJ30Jj5/+7qpx
F0RkP1nucKMdXLMK3yqP/j63O05N2gpdUL7/SHNBZjs4PvZ9/ZWP/tt8ovs1
0efnkz1fTXafOO3X3/787c9k9kfU7/itMvUueFh9y8msuB2eH+eRGJj9+7xc
S9+UX64LOt5Ov6DR1A7uThl1Ekrs+z99P5zo+erfvt9Ndp8m+vxnsvsz0X36
X+8Pntu+TdglKdgFtqeCphrR2sE4ok/Bddnv8x6h9FmMn51wI686/vFIO1T4
LV9NW4/8396vf/t8Ndl9+jsf/e3PZPaHU1famMoVxOiE6y8CwVq0Ayz22ptf
N/x9/nc/nNx+/el9+qfPR3/7M7n9KbQSPkZo7YQPY0sJxiodIFMQWXbc6vf5
txNJ2V8qOkHmipdvxNoOWHKysu28K/v+fwC6lY8Z
        "], {{0, 0}, {41, 41}}, {0, 1}],
       DisplayFunction->Identity,
       Frame->True,
       FrameLabel->{None, None},
       FrameTicks->{{{{40.5, 
            FormBox["5.`", TraditionalForm]}, {35.5, 
            FormBox["4.5`", TraditionalForm]}, {30.5, 
            FormBox["4.`", TraditionalForm]}, {25.5, 
            FormBox["3.5`", TraditionalForm]}, {20.5, 
            FormBox["3.`", TraditionalForm]}, {15.5, 
            FormBox["2.5`", TraditionalForm]}, {10.5, 
            FormBox["2.`", TraditionalForm]}, {5.5, 
            FormBox["1.5`", TraditionalForm]}, {0.5, 
            FormBox["1.`", TraditionalForm]}}, None}, {{{0.5, 
            FormBox["1.`", TraditionalForm]}, {5.5, 
            FormBox["1.5`", TraditionalForm]}, {10.5, 
            FormBox["2.`", TraditionalForm]}, {15.5, 
            FormBox["2.5`", TraditionalForm]}, {20.5, 
            FormBox["3.`", TraditionalForm]}, {25.5, 
            FormBox["3.5`", TraditionalForm]}, {30.5, 
            FormBox["4.`", TraditionalForm]}, {35.5, 
            FormBox["4.5`", TraditionalForm]}, {40.5, 
            FormBox["5.`", TraditionalForm]}}, None}},
       GridLinesStyle->Directive[
         GrayLevel[0.5, 0.4]],
       ImagePadding->{{16.9013671875, 1.5}, {15.171874999999998`, 0.5}},
       Method->{
        "GridLinesInFront" -> True, "AxisPadding" -> Scaled[0.02], 
         "DefaultBoundaryStyle" -> Automatic, 
         "DefaultGraphicsInteraction" -> {
          "Version" -> 1.2, "TrackMousePosition" -> {True, False}, 
           "Effects" -> {
            "Highlight" -> {"ratio" -> 2}, "HighlightPoint" -> {"ratio" -> 2},
              "Droplines" -> {
              "freeformCursorMode" -> True, 
               "placement" -> {"x" -> "All", "y" -> "None"}}}}, 
         "DefaultPlotStyle" -> Automatic, "DomainPadding" -> Scaled[0.02], 
         "RangePadding" -> Scaled[0.05]},
       PlotLabel->FormBox[
         StyleBox["\"\[Beta] = 5\"", 14, StripOnInput -> False], 
         TraditionalForm]], {192., -200.1459590625}, 
      ImageScaled[{0.5, 0.5}], {360., 372.364575},
      BaseStyle->{Graphics3DBoxOptions -> {SphericalRegion -> False}}], 
     InsetBox[
      GraphicsBox[RasterBox[CompressedData["
1:eJyUvHk0VW38928MpcxDokFEpqiM0adSSIYKRbqVqRBlKDQJFRkzF0WmQsmU
MpRGyRSlKBlyZsPehxAK9buetX7Pd+8/nrX0vde61/3H6z6cs8/er/1+f65r
W+Nyar87NwcHx/r//18ejv/7zxj8v//LwfFcKaClsYEF5cemcxW2sIA7Y/m5
PD7q//x/PkvzDxzeOgKmpfnGbprDcHHd95r2K5T/4TlluQ/UH2Cg4rDV7sSm
EXA7qnOnhzrwP7z7ebrhXlUcLpltki/dMAK7LnS2rgwm+BWltEvCMThoveNN
p6uNwDq3J98dlQk++deTqfIFBx6xbyXFKiPAuaugFv/4/X946s6h3gt/cNBX
V2r04hoBEeOPZYdjCO7r/7teX4ANHQ7fxnJqhuHgqInvcl+Cqzbc1D8ryoZF
xu0Px88Nw3VgFGbZE/zVLoz7tAwb+E9ulOzdOQxFYpwah3cS3N/PP9JnDRt0
W8pcUiWGQa/sDOveRoKbtBR7PlZiw9H53MdcI0NwZNVEZqU8wVNYx69vUmdD
wtdVZ969HQIHWsHV1+IEr/90f05vIxu+BSaef543BAeb9uFc/ARvVA9OGdJh
Q1EN49rk5SFILu+tkpnr/x8+eLdh9pcBG7q6BNw9PIbgU9YD3aYfBL+lzToj
AWzQWjOvlWgxBOsnpDMcWQTHh53anQzZIGC/xfCb2hDo+X28noER/M+hrZEb
0e8fKzy1SJ5vCI7G/62//4vgER93nO7bwIZhi63xvgODYBkXYCnCR7z/YpVL
bYaqbLh5p+PL+vpBqGtiGvcKEzx0y7uOe4psGOq5x8ufOwiuN3GPElmCy3Ms
Eb+Jjr/37T1dhlGDkFf05vZORYLbFqU+V5VjQ7T2o0btk4MwI7C7P1uD4Epq
sop3pdkQGnzKMH7/IERvN3y8WY/gTadGhUwl2HDQc+rab6NBMJ/as8wOCC51
0zwtQ4QNn1+6d0QqDULBkgCLFaYEf336uHDvUjaof17z+Z7wIMhlcz7jsya4
iI+8X+FiNtzRupIiOc+CXGcRgzY7go/bxnrX87Fh7ZGoF94jLGjdd30H5khw
gWDHZioPGyj1By587GaBwGMb4HUhOAcLuyrCxQbxX24GGY0s+OZcmj57nOAr
wo5rnv+Lw5MnguIt1SwoPPfL8IwPwa8E/lVdNI/Dx1nr8HdFLOhb3+9U6E/6
/tr3Z939jUNkTfjstlssGLYM21gWRPBgK4bzoRkcgrf0PTGMY4FbXuBQ9AXS
8aHizySncEjFb3ceu8SCSLd71+3CCI6t89vKN4nDp7xbme3+LHjQf6K7/CrB
RYdDOTnHcdBVS5n0PcYCvana2N9RBD8RevUIzxgOdM2vcxaHWBC//gimEU/w
eEuT27VHhuDmzyCNuKpBCE08fG3tCsJ/PTT1WJffI7CSJZ4i8mwYzJqcX97Y
TPiveVi5ac08Bndkzr/m0xqByN3CnDeyCH+tS1EWdw7GwXN2lt9XfQSUd82H
YroEFxe79CXpMw6bxewXv0R+Gw9uEdrWRbw/mtv7GlcONvzNVS+P+DkMWy62
pF6LIPgxyYqtTYJsWK88/PhSzjDYfc40ESJ9v6YVdDF1KTbs4n2cK+o4DIqH
atRKLAhelOZjvXg1G/pW40rzK4fhv0WlDWo6BM+Yi0lgIX9BINSXDA3B2GPJ
3dokf01NdJwu1mBD6Z3ol61PhyDdYfI2rwjB98y/bq7ZzAYnOX12QxLiAWG/
CjgJ/n1xULoa8tPHv/oxX32GwLf1zYOOCcIfAq5dVp7IT75+Td/szYfgMeZY
HcEkeNnvSpYUen3Ss8yTYyuHIMvwmKw3yW+LhJPvuSJ/6oyvWN43Oghmf4s+
1JB+//jLMGkn5J/TD3m2/0T+ETGJ/phK8k+ylQg7WYENMoxqy+Bbg3B6l4PC
5EqC777Rok1byQY7XXvZR8GDcF6B1vdHheCt/kLSq5Yjf9/85B5kNwiy4y55
G3VJ/hDewy8rzobXVSJ2X3QGQXgqp+/9dtLPNyjOkhNig7J/drGN9CAscTTd
foT0/cU5VsQ/Rv7wti6tPob88ZXrTXAFyR9GDhfMEhexYdvR9lkpOgsu+wkY
BjoR3PiAWl0s8sNDf5c1MS0s8Pkb1z11jOCbT3HubkD312d1eg/PVrLA7PBt
kcmTBH/ZFXFMahYH54cRRjOZLKi9Lef5IpDgq6JknmVN49Csy7vi9TUWqGWH
c0uHEDyAT7ZCAV3f8mLGKZcDWGC8gXU1gHR9Jz+OuVSErt/FiXa/jJxY0GzA
PP8xluBLJufCuNg4qGn2LxGwYsFqZqPTySSCbxF5YB86gsMZ/iXrH29lwdTZ
6H11Nwj+IeuNB+8QDuYuk15xG9Drb8T8nrtN8NPxrbnlTByKZqtnbdewoFHx
+uuhHIIrFFY/OEDHwdr3YsaYKAtWjb98zbhH8L+Gdi0KVBzexfHvieRlgWG7
Vnv0A4IDD/+3ue84dFJ+lByaYYLiBnanTBnp/n61/vloHw6Spo1LO0aY8PW0
vqh/JcHN/zyqxXtwiFn6n1bcdyYY+Kt3lVeTvr+G5Yv5v+Hw8muU189PTOAe
ulz4+BnB89tDDt/9isOSP+nqIS1MeOBssSX/BcmPy4/VhR/CQFtFQusc9wi4
H1k7nLKE8F+CbqiTnCYOFiMDljEo320dE8NWnib8xuRTa3QrxgG/e5wyojoC
UQfcPW4KEjzJjMNOdQ6HXXtTGGtER2BEdn0WJBK/P3rs6F/rJWzYAT0tFx4M
Q711gth7L9L543TufS7y2wDvYNHkwWHoNv5kenkPwQfydkiLybNBaV2H/CaR
YejK6ozh0iL5MeO8jzK6/mOupLnlfBqCv1bZT8aXE/ymrlbrLPKH1IUqjrSs
IbjhGLVPfBHBfRQzxWr12VC+8V77gO8QLFnrc+rnJOGftI6vJ+qQv7bwKT1Z
aTYEdSGN68sZBB86N9YjrcsGQx9v/xzBIdiVY3vwzTTBFdXf7ZhA+TCt48OO
us+D0FoTUbByCfH7D+oeRVJnw6jTd+3kO4Pg/kd7wzU5kh+uXOXlQn4aEN4l
axMwCHNNtZ49aqTPd7ClJEeSDY69WVHbTFB+eVJ1LciQlA9SflF1hNmwOMP8
wOJVg/A9QERA0Jzgw8Lf3AD5J0NnoizlNwtkXryLLD5A8F1JD4xqUT4pW/fx
cfdXFliOCwg5kvLJ0ypVwRmUP26l3OBpeIr8YzDG5eNNcN5jPC5OyC/5ftt+
Fd1hwXuGz8b1JL/oHP9z/QjKD+eTezvWhrFAMok74GkowS26/hv/gPLBnr7E
hOMnWHCnvSN0xzWCK2Kn+hjIH6muVhaBNizYoSRmGJdA8u+fIX3mMA6KEpYn
+FA/alUVD+ZOJ7iLiUbMSRYOj1pqzb8osmB+79d5h2yCL8t88Wod8kPsL8HP
LSIsaNJYrbyngOBhlR4OnBQciq2op5L+oOs7yT9x4iHBq2rEjTj6cfCmTnbq
YEzgCMBUrEnXf+sOv0YTdP0vsZgWS+xhwqdPlmvEagm+SP+hRwq6vqlcJ25I
ouvbc8h4RSPp+k6ITEne24XD0GHRBKhjwgFhK6XkeoLjq4zFSz/hkFlycJPa
QyZkt5l7KTST+gtb8LP5RxzWSTWJX89iQpIRh8jmdoKLHeZqHWvDIcpP1UMz
gQnnV9pLaXwm3R+umFx824qDH5ej4Wg4E+Sllxq9/Ury+z2HseRmHISFGcOR
Z5jg+q3vpmcfKV985v8S2ohD3hnO4m8eTKh0jrr8nkLwbCRejwaUP4XexC4+
zATdWwfCjZik/qc0maxTj8P9nWPteVZMyNB9eJ8yTPDpEq1Pvq/R+XVMbEO7
MRNs9XRZOWyCK98sFTu7G4fQTbhIm8YIlPjM7/rrRPjtlLM2pR99vpyp2au/
UL5b5xfsIkEjXv/YzKY/iZsNQnaJJ398Hwbs8AhHAOn+ON8yPmUhxoZDstIB
B88MwzK9AZGrpOtLapWmtxnKb8s+6inYyw3DXNSo2HVtgg91n3o4qYLyz5lg
VY7OIbjfby8TKEPwr6x38+xNqN/MPk1UvDkE4RDVf5+b4BFqUqw3W9jwIUfp
qZDrEPhnpl1vHCX8ZDQSJtqA+Bv68Njm9UMQ2Onf1IcT/Ln/0SuJqP9d3Cge
m90/CDmGNhwVpP53SiVtawXy128J93ZL1O8cTKKM0kj9jue/8rPBsmzY+GTN
EbbnIOQO7zKS1STlj5Y15+rR8fn9rsH25eZB6Nn3aF3kDtL5FRtmO4fuHy3b
h/028aL8Nvli4s9+0uc3efaFysuGKWqGGPs7C35xS7myjpD6RdPo2BLkp0Jn
Kau1T1gQ0RNadJSUf0ypgS/LUL8R/ysabHEdXf/+vfKfzxN8/UaFTYITOFyf
dsv+6I38deKy7NtIgpesPytHx5HfFK7ZWVuyIDl2rrSElF+qK8sNmIM4fNjL
x2jTYMGBCtOprZkEf76+sCmfgcNNV9nNwzIs0F7C8Ug+n9QfNgbFXh/A4V4w
S7hnlgkvjPrd6CUEpzonPohF+UJVPaXo9BATIm+JPTN+TJp/zJ90YnbjsP1R
ZrESyg/3JKKH5kj5wf+zhJQc8ofxn9CfPM+Y8NL57wqOtwSPtOmR3dCBQ7RF
yl/OfCYUHPgzvfc9wTmbE25xteMArUuMMpEfbBv+O8ZP8sNU+J0Va9H1c4fj
PrfQJSZE7VD+LvuN4Dtx6qR5Ew4n5neWP/RhQhAf1rxmgOCMguzmNe9wuLtl
4PbZo0yooo0dr6QTvJ0j++F3dP0bz5RLPtzPBJ099z6cHyK4WVZRSxq6/rs+
H9lUtZMJgnr3Y/eRrv+oMt4Nh17iUBnONBfUZYJ32+zepRMEj2E+D+N+jsPG
DU/kXiszQV+OYyvHDMlPG/a18j3DYXy1d0ueLBOWXV1StHGO4NuW0hZP1OCQ
vZ3LBxNiwqbzmYstOQi//C1YWbP3CQ4VLQPtmVxMiE/reGXKQ/BAvVElKMeB
0il/ZOQHA1yWSLX1CBB8bNUvTvUSHBKs1919z2JAdPZLTqOlBNfWPlz+7D7K
bz9XV53tZcBnoQ1feUUInqV68bJ0Aer/mbqj5z4wYEiR6w2fBMHNXnLYCKH7
k0j18rzryH8xjtYP/FpIfjrEc9SKnw32guvC+14Mwy0vDslTpPnCcfOgrx+k
2XD53lW7n9bD8M573uuKGcF912Z9ObOODTnMjK/BE6ifZkvNfifNfyzeNd8M
0mKDUXioXV/hENht+ITjAqT8wvrRPYD644dIqxeinkNwQO7eIoFxwl9fLxhO
lSN+5IZuU6b8EDxz3Ci9bozgzW9P5CegfOYRlFTo0jEIA//JHRol5bPx46aO
HWvY0LHW9kd29CCk0SLNmhRI598pI9dDKL9+idJUKTJHfHiwcMyAdP/7z3Z6
cCkbXqzxv/9TeBCKnu4/iVmR/Fw9YXQY+WtU+9qtql4WnDGcN+BxJvi+O7qX
U1G+5lqcLCtVgPxWx9WYFkBweXHJlF8/cfDZp1pYGcICW3bHzmTS/GV4fmWg
Fupfw37Kl446smCventYexzBTVTHCpaifKQ5dF+8V5sFV2+yG95nEHyxUffr
ezSUnyy5q+uWseD189e8hwpJ/as7OpmJ8k1S0lOLJz+YkP/nSs3xin/vL923
aNbhnTj0Lw7faFON8kfwn3umDf+eTzo0Zlzs3qPzf211uFMEE+r+vq5O+UJw
OYGv61qQX3qizXnrfJlgutQoTPQ7wTeKT8sPo3zxdkVAlOIR9P5osxoqDFI+
TF39tgj5Q/xZuoLqLibkyG1zX0/yh+Z4ibv+C+T/zd4lSppMaH/3y9/3J+n+
t4o/MR/5oXBra5XzaiaI/G5lMX8TXOmG/sCiWhy2vnmV6S7MhKJdO5bp/S/8
kGM2GfmsDPm3bbeI0RgDiq7VJpxYTPAGH6agxAMc1nvYNN7uY0CytUhGvjDB
7034W7+4h8No4Sdxu3YGXNB3H/UkXf+bW6Wec+fioHA4eqzuBQPUVkzb3ZEh
uJT5ZbU3mej7TVGefVrOgMzlnk6Wqwju4BZ8Kigdh6YMRYPUPAY80u4t51Mg
+PVcRodVKg69R6Q0qakMUHdIPnyLtH7Q83oyckUi4mohU0uuMcCN/06jgTrB
b6/aIHArDgcHD9en4RcYML6hzkdCi+DSeZ+LbaJw+OWjeMzrJHr/69pGm7UJ
Hn+T9V4+Agfzj95BLFcG3Nu3b8JSn+BbtjELR8JxUH471WftwIDBHs/+L4YE
95T40bEb9ac/p/woPhXDQP/S9OQYaf4650Ft3YLyT5dk+b1mvWGwV/T/3UWa
Pw9V5p+LQ/nO3mf3w6dfhuDHj2tyF1aQ5g8uoitsddiw3MvoyVDkELy6cEcv
bZ7wl7L0/CW+bWyoWJ39Udt4CM6O2tj20gk+PZ1rsl6TDSWfpHuBOgiRGou6
fUn9V3Fg8MwG1K/FNlh3d8cOAn9iwHYekt++dc1EbkT9Miht+6F040FIDpJ6
5WJE8Db8zsBZlM9UuyL2S3INAh+vH4+YLcG3Hm3UfsHJBhPfEzvyGliQf/N1
c5EHwe8+8KH0oPwlwqXOaZvAgsMufX3B5//dXwZn8vjeoXy1aE/eNmGUrxjN
CXOhpHzlGtwWwkPFYbr5KfsVDwvKs9asbyfNbz7csBDqQ/e32nP37ZS+M2HC
lCnbSZq/5FKkdmigfHR98UivD8pHqkJG73pI/Sr2fdiL8Q84dDc6fj99mwl6
ygGBbJKfThm7XlyK/BQveVOz4Aq6flM6+9VI/Wih/lO4Zr37bpRvaMvVWiSt
mRDz/PTXGlK/aeL1bdiE8svPuavpa3SY8LG85aYTKb+YvSw4cRH5J1W444r/
KibQ3sq/0J8l+T2iJU25GoeMeKktZfxM8Kua8d3GRZzf+cEzju7ILweLhQfl
RhmQGvwmtIXkF78fNy4koHwhanNearCHAb2bf4TokPJFk/adwVX5ODTguw+V
NzBAKZ/nm4U0wW3YN1+OIX9cuy63en8FA8wLOLVXkPxx4Ets9OabOBRUDMT6
3GGA08e/y04oElyp3O1YIfLDSQcD7t4oBvDzfnxxR+3f/bA7SO7Xm2s47Grb
xJPozYB2+Q5JTx2Ch75zYi27gvq1u7qZ0H8M6PO/eODGFoKftVCPUwzB4Wxv
LUfabgYc0Srvl95BcOGDbQfOn8Ph65JR+8tGDBDmt/VZY0Lw1e7CLWmBOGyi
lUaWaTJg/RnODV7mpP55eJFXjz8O7qJ/9rsrMCDroUHuVSuCT7/U9pM6hYPA
zrb2eSkGWP8+GX1/P8Gde4I/0LxwsNuVfH7dYgYstWfZmh8kuEbqY8Olx1G/
5bYqCZunQ8sGrqrLjgQvHCyfd3bFoaygOuvEDzqwvZgecUcI/nvs+y1bZxyw
jJjBwmE6tBnE32l3JniJUcC71XKo/1VzJNVuHIbrt3OyEkn+uD/Xda9HjQ1x
WwxtVjQOwdyl0Sc5EgTviS08d1kf5bNXprT9/kMQtLl5aehPwm9dJ30K3uux
wfKB/ullUkPwn2Hn/DrS/C5985THJyU2VKfacO0rHYSYTzvjxaVJ84PxJ/66
y9kQ+MdUR/DAICxvil3+l7R+knPfw99PkA116h7if/kGIerNyxV8pP45+mP5
hBLym6nm1PyiNywoERSnD3kSvKD+1KDKNOp/pZ6H/lxlwVR54eqllwg+sf3j
xSeoP57JeB6nZ8ECrpdphkLJBK/nqYrbhfrhQMhis3xpFjgkihpipH5o3Hh6
y3PU/+TmZcLzhplwqOVL9zfSfOmX/YGwRuSvYcoGZ9mXTIjgGXdMfUPyB9z/
eg35Kz7boh5PZ8LbuYdJbR9I/ksccaxuxsE1aObMsUAmKF8yjJAlzW+O5O08
avQWh825UXeGbJkwt5cS+XiQ3O+LZ02Qn1xvzU2nIT9ZvqKNa5P8tBzfnnj3
KQ6oQ1/fI4P64ftLUVzzpH4/zG00U4nDMsFZrg1/UD6gjVNe8xLnl4f4m9rd
xTjwznbkpFIY4OWAUfYKkfKTm+PhT8g/x/e+C+VoYkBnZPGhSCmCK2w6s98A
+efcQzmVX6UMsHl3YpZG8o/pWOLubyifSNqW33p4gwHV+5585yTlkzhe+43M
eBz4Nabz3oai/KURP1244d/9ws83dywa5QvV44fOC9kzYOdF7sEdRqTrW/Jw
d+sFHGrqLC+s28WAJaryhinGBO8/+KtPLQgHXboMK2sjA9Kl6nne7ia42uP8
5H4/HHIf3vJRWMMATxUnxi1r0vqmzsH/GN7IX1eadV8LMyCNs2mthB3Bg5bt
LhX2wGGbtOyhrxwMOP0zXP3YIZL/du12TUN+2KpRrS89TodkLPC5DckP1Mtv
K4SO4PDfH1+TDTQ6HA+aHLdyI/jdJe72Fw7hEHi185bsZzoYh1tK2XsS/Esn
zaHyADo/i+9+LXhHB+vEOu8wH4J/jN0nIGODfv+pxOtNT+lQfdbmQrAfwe+P
KtwvscbhS8C64atldHDMEKFuOUPwYpebEoYWOBS1Vl5VuUuH+5SXOnxnCa5e
v0j9tRn6fsR2zz9Jp4OL3Yrb3y6Qzo+SHavO7sLhztEaN3o8HZz8/hoGhxJ8
xDphrcsOdPx53eueXKGDrULv6/7LBDccT3ulgvpn+70V8twNQ5BBG/r+lbR/
RO79MjOlLWxQ+GB8SPv4EPzSvKt9gLQ+WpNs/UB9MxuiZrybW34Pgu/Qrrgx
Uj5UsJO5N4T6a+vixp0bYgah8/mP+RukfNcVyM5VFGWDfpLz2W6VQaBGXVz8
cxfBPTJiCxN52JD24PVTyhcWXNqSPlZGmv+LxKqEv0f57ds70w1z11lwOWvS
9AYpv1XF7t87gfx26uvezcWWLPggLx8RT5qPLTRfN5zFsGCUzzKXnA1+08uE
X09u8xTV/Pt8u3LRsxPXW5EfpcO/5YcxYRlWUKjbTXAV9Xeqmqj/fVNv3vz4
EBPuvnlX84g0X15oPqRlaB4xgPrbbxuvmBsSTFgyeOxq3h+Cr9ybuy6tHIc6
kw0TAhMMCEukC10gzW94Pkfl+xXgwJ0nGJP9kQGHQ68+uCv+7/1KprRS/U0K
6t8c21QlUxgweS1XUHs9wV+MGndbxaLr22KLn2EwAwLuyvBe3kjwlsVG7adQ
vuGSUg63cmJASdd8qRop3xirdE90nsch/MaU8q/tDPjtGvQzbyfBx/+2VLuh
/IKlv09dgvLLyfxt5jmk/LJQPvG0yW7+jvyie1A7I5ybAexL97aGO5Be/7lj
5S8XHEIq+pREx+jwPMP3E8dR0vH7s2PL8f/Q+/8Q87e6jw6PRwOWyx8j+HfH
ubnpg6j/n3Cb+dhCB9/9llvlvAlu22LN+XA/6u/3xl1daunwa3rF+TGSP46d
9DWbssQh+PEynZ77dMgIPh27OojgJhLCr4XNcXDjVVPlzUJ+sp9x9jr/7374
W3hM32Q7Or4ZK4KFwuggua5VX+oqwbFjjT3bjXDoynnx+VMAHTj+nue4HEXw
bZ/enfPRR/3Yav8uneN0UBY3mq6JI/jA5yNhzdqov1LizmxxpAPNISW+NpHg
aYfvHFm1EeU7bqcGRWs6fBDbubo+leDNGgL6KzfgIOxetHjbLvT60bks0XSC
Zxu1lvao4mA9HD8cbkCHbVsSxYpuk36+01x6kjIOeygXdcs20EFx+946k2zS
/pkPYn07FNH9OVQq450CHfoivGpG8kjzh808S3iQ/zxDD2kreAyBZeHBh6Uk
//H7VG612siGYwVVFodGB+FJu64ci7Q/JGVAfscwyp9fT8gPvvIfBMqigEdL
1QleNpMvobSUDZkcHNO2goMwuy+zJmIvaT5GUZQa+4NDWtmvVWcfs6C3Iyf9
Fmn94P3tMqc946j/2Esc0vVgQW29oMZ/pP1L17ov9eYwUX6rnLgxuZoFmu3+
CktyCa5ja5yzrxeHljaRnFEKykccS3z6q0jzJ4VmR1HktyfObxNPFjHhOeSI
+JLmrw3vZ/3yW3DQsxgQFLjAhCrJzGHlnn9fH+tj77a3rcPB6Wh/a7ICE8Cf
PeL/i+DeUsZvA1H+CvadunJljgHRUUlO+xYR3w+H3G6FvYU4mNpnXbr4mQHK
1dytZWL/nq9obk+0FyXh0L/BfbFIDANW+ieE6ZH625W9XOKbUX7qPRn/94kX
A+LitU7zkfZf7UxTkVpxCeWTt8Y9zy0Y0PbhU97i7QRvDbT/0oj8JO32zd1O
iwFfS+1lNpH85Nu3M4h+Eoe/6s+pdshPPen38qkkPy3UjxbKN5GFBfcMHHCo
kj9HnWmng972I/K1XgS/Zdl3jYb8s39bAK8kyi/Xq9uDKkn+EWd7rqKifCJY
uemCZQEdOvVzz+0l7b9NmnUMMzDFYQ3njxfFKXR4KRNyPyqE9P56jlCqkF+a
VMe/Xw2nw/lr82szrhD8pHDynKMhDgabL6f1+9JhSfC2+UvRBFc+9jBRWRcH
iwrdvGdH6PB6b565fgIp3+AWuqnIH8f0b88U7aVDluPcyR0kf7ToGvlraqD+
q2P7WnMHHaJ/f7aSziC43cX9L16sx0ElSXBbwiY6uCffsZ4l7b+Lvuno/Az5
YW5xH/PgOjosfj8+507yQ2gpXaR0DQ6G2yxb/0jTYe3557d6CgguOrXJRWwl
DmFBiX9WLKVDaM4r9c8PCP7+5MD9UzLo/b9RqVvJSYcXV+XSOksJ/lbMo4JL
Cvn5nf+nzp80YHdaP894ROrvbk0X48VwkC13ET8zTIP3ywd7j1eRji9VoXe/
MA60EMlHbd9p8IZTsXqqluBcj2+o71uKg837C7qsThpMz4W27npO8M8xLfju
xTjo/PjqhrfQoPKbD+etV6TjI2VyKh757wX/QAR1bBCy9pw2OULyn2DsvjRN
WTYIl4XI6HoMwmRWsVMlaf01b9UB2LiYDV0aGw7v/M0C3efDDo2k9enwwvLf
v3+j68OXJ9k8kwXpDMv4WdL+jXWGB6zGMBwu6HTHXTRlQWt5eF5FCmm+Dud7
BwbQ/Zuvc6RlngnrS9v36ZHWL7kP3zgBqJ/OTso87XrGhIK24jNVpPmaZ7vU
2Ucov71SG1IMC2fChgz3/0ZI87N0kOc6hfzmOOiWPWfNBMmDkeBF8ttC8/e3
ZQpSg2Xo+rp28XrrGANqSzdmbyHNtwp3n1URzcNB64Zbvd4bBpwIkqs+s5zk
r5ivie5pOGz5FHAyOJ0BKi5DqR5KpH73JN3pURQOj1+m5949xYCnMWlZzqT5
s/JQQWdkCOoXG0zru80Z8H7R6spikr+WRfQk8J5B/jk31RahyoDr+hOv1lqQ
5uf5+9aGnMDB42v/N3lBBuyOtrmYfYDgnZ8i79aj/GTlM73HfZQOSiPxyQak
/LRQ/1ooHyV6sd6t24NDdehLvvQcOlCU+Y7rnSN4VN3br4+NUf4I6nwvEYXy
zWw63SOc4LtWtp/iR/km4IpSsSTKN9mJhRtfk/KN/rtujkzkn/EtNC1DZ5R/
Nsutq7lOyrfTdsfpWjj43TC64mpFh4i5jEW8aQQ3H+CyslHDocFszZSgIep3
x5ecVCTlk5mPy5NG1uFwcfbOg60qdLAT0LOWziV47PR09np5HGxrxiOTZOhQ
pFVQY0vyy94GvNRBDuVXX3WT6sV0oD5yic0uJrhrb2aNoTQO8iLdewZ+0cC7
feXa7RUEZ3wzSLEQx2GzB9dOFkYDu5PCRWlP/t0fE11OLtaCONRK7vmT2kGD
w7vErji/ILiWRfzUdn70/g0PRhi+pYG9u+iOL28InvB6WM2bB/WbOdb+jGoa
8G6vfSvUSOr/QTnWcRw4aDNH9L49oMGvDeUm+1sJjnufnfGZx4B/sFkgMYcG
jxyV/r5qJ/gGiw5D3t8YrKwqljiQRoP96/wvhn8ieFHPL9PuKQzSNfcdpMXQ
4Lq8kzTHF9L9PysuZmQCAx15qwSjcBp4dcvr638j+OwTwciZMQzugolrRDAN
Uu6Orw/uI/X/939bS1D+E31w6OYBv0HYeCsxIoaU/3T5cvX3C7BBeTz0wsgk
C/Ytw3xy7f+93y60v2Po5NHKVSjfGXSYJTwfYEJAsLi4GWl9IWOQV47yAeWr
QbqcwG0mWEcvaRQjzd8W2v8gy7fRQeU5Dotar54uXc+EieXJS0qmSesPugO4
cQUO5ZcGPEx+MgATkml/xk8cHwF9frmMbBxOX75eJPmUARLhbrbqsgTvfTtz
uS4BhytLurZ3RTBA+m7ntlzS+ttC/XHwan/6qrOon85f/SygzwB+Or98tinB
w3kc9kmj/LUv+6nzY3EGVIfg+97YELyucv/rZlccvMxWv6gfp4O35NYVMqT5
kvTtDD0R5C/N3SHVTzvosOZWw9x7kr/sS4Pqp/eifnpVf8nrSjr85X1U+jGA
4NpHi+Pvo/xkVzrXL5dGh5muPPtlpPyUU/TLNQTQz0+R7tM6TweHpaUMwUjS
579hqfYF+an7D3ycRX6KoW9ec5bkp84NQiJ1mjiE3nTISjOnQ7LyIyHzGwTf
dItvYBbln8av+fsPbKYDl8GytTWk/NMXFOZlrYADa8om7+4a1F/f8RZM5xP8
pQ6Xzj6UbzS1A++zUL7Bzh6QTyDlm/Q0Y/Fa5B+5G7WGF2dpUKUdql5VTvAH
Gg1LrVF+WSqSIZM/RIP6G7MPH5LyS2vdkpWiy3BwtxlscflKg6zNW8/41RE8
eICxw0QAhz+Xwv+mNtIgR2Gosfr1v/sl6uvWUH7kF44Ks2qF+zSYXDzvSyf5
pfbR0M525I/Js82ZozdpoDB+XiG/g3T/oQvMbfuJQe6aOdvcCBpY5S4KePWV
4Bb5wUf3jmPQb2gsPXEBvT/xvmfzPQQvPf7hHn0UA9bIpvRfp2lwyY2nsaCf
5B+N5mf5GAYuodqyu7xokM9Fc9hCej5O9dXOsY+DGNx6p/eq+D8aGPlfSPZl
ErzB3aLlMgMDyWv3XJv204DJm9MmNkzw/dhnCKRi8Eq751OtGQ00VM1/nMIJ
Pl9cMuXyHYPj+XmH0rfSwHP4hHvHGMEnTTQ2JvVi8IFvNaeNNvJjW1T+yATB
3S8dj33WjYGZ+vaUOVUaSM/G7Vg8TfCN3dLUXpT/hp1pPAf/sCC8gW/bEdLz
B3dC7zZ5IP+ZUbKfpcSxoL3Gw8eb9PxPiMvP2lYWDtFCmz5IKrNgzwPj4qQ7
pP0v56tCDb6h8/PaUP36TibYH+PuNyft/+hoNj+j1obD7xjh8tAYJtgkt6a+
7yT4ddwgaMUbHGYakr5TTJlQsTOnWQ8nuNoKmYmOKhzg3rqVaXxMUEjZWZ5F
Wr/cbWymznEXh6NVX+RTmhjg/GEp/wHS/H+gJeYRfwq6fxe6D5QmMqCGDaZc
KqT7t0q9QTby2xOL09xs5Ldgvz/u0wb/3i8f2CyVo3ri4LK5OaFzEQO0403H
3e0JXlwTkbHICQe1m/s4Gr7ToaAo5JG/O2m+lv9zMsIGh7eU5/9p1tGhpvf1
bQ5S/spqkhXp3o0Du232sWUmHeS2JhUXkOZPEXoPJjq2ovwj5CU7H0wHxWbr
5CaSv+IPSHJV6uDwsvh1kaETHdpvdSXVkPrdQvOfs37et9yUcFC84eD6XhX5
+aWoTHIO6f57pJaTczU6/qd/SgSK0eGI89RwZdG/+2kr30l8rygO5823Tzkx
aRBXb3z4bfW/55+H7bLDwYtw6K1qGD70ggY+O7ftbHtL8FSOsUkRTtTfn//Q
uP6QBvx5leYvW/7dP9tejh9IRfnl4EWTSG6UX975HO83J+UXP/ENMw0/MNBt
f+ivcZ4G5ys8plJ6Cd6ENXVtwDFolok4IORNgxhDHuNcyr/7RUGkdtsaOgZ7
1k+e0beigbngCo6MEYJLuBuOhA1gsG/V8nzzHSgfdX1MTRv9d3/0UL98UkH+
sPSvjpFVoYHrBdfc+yR//Ld98b5nnRgk1s/Ht62kQbxd0gW/WVK+N4mNMenA
YOrU0QIPMRr4X3Sw3faX4FXHXN2a2jB4Uf7p5DAf6re/PuyR4iaeT+Fbm+vs
0ozB97elXZ6/qNBUuCRvlI/gFtg669XvMDCIaTYqYVPBTxJPuUp6vuWGq9Lt
A28x0Phx/WLzIHp9hofVxaUEpyfpKW59g0FrkvMuGoUKlPzgqhYhgn+7e3mR
FOq/tkK2D7tvsOC1l/5kXzAp360L+RmH/Pes4fW2G+tY8Gt5drgU6fmBoACX
gMtf0f3fZMtMSTMT5PMd/oyQ9u8/2Dx0RrEF9atnLis5zzIhR+hKvnbvv+8v
O+skOcVXivKdSetI1jADZCYUBSxIz+fE2cXM999G+VO8zaK1hAEvZc5eMltN
8odZ6JbcaJTvMaFL1f4MWPy4+NmhzQQPnNz4dPc51O9Tx/DvhgxojZvltSft
X8iQe24qhfonz/VLvB8WMyCK61WZCGl/AUXztfPt/3BQOMIt6dFPB9f7TzJY
JL9Fnrqy1X0fDqYHI0pUntAh+vnxTQ6kfJZXLHB3aBfKxwHpwgcT6LAtPPHY
3CWCfwujZJ3Zgvw5f6uK5UMH/236Vy/GENxfsO5YEeqHvKXP1uVY0mHnYamp
XaR+aCz0SzQH+cu9kSclRY0OX+zZcXtJ/rrnJqFitgoH558N6hIidBiQ+m0f
ep+Uz9pCk7dLof591Hcqfwr5i3o12o40H1q/KWSqQwjlG4ti5/X9NPhvx5Zz
l58S/HL/pGY96mcOzQlXhxpooKZnMGpK6mdMo6evZLhw2Dt6+cJ0GQ0kbTb3
3W4meDafZaToLAZx89c03qfTwFr53spDJD9NJESPbJjE4KHh9/crL6N8Zzo7
g3cT/Mcl2bZoNgbnzSatI3xpINHQclxhgNRP7368EjiMgWFkhIGkKw2EK/8+
yqGT5hee5iunkH+yQk+WTO2lQVFbQ20pKd9cxMLOcCK/fGty1AncRIOLz5VG
oycJfuZhbYRvDwaBENVwU4sGMyeGfVV+ku7fj1uzbnZhEOVgbJa/hgZ9sQl8
l34TfEXYi7wE5JddFvbPDovTYCzveSP7z7/75XwB54FfyC/Y0k+yjrNUaCh8
ELr7f+GXRMgdj0b+yA7Fdw1QqXBLbFwziOQP7s+m4lteYvD3/iGD6S9UUFfv
2ScrRvDMC2sD6M8wCFfWH5pupcLK/HRaoyTBw1e7TETUYOAtPTBFeUWFdd9a
eS7KENz4+x+VT4/R8T2xtbH0MRVeeHasSFhJcObez7hkBQafD3k8dy6iwoNv
VmHF8qTPv6047MhDDDxKR7Z/TacC88D0wT4lgi911wq+ch+D1y4C4r4JVKiU
9qFzqhJ82CxTwXAY5X/LOfkZHRbcKMk4doK0f/jkxFWB38h/JdvLUi+/Z8Lb
d8qLfzwnuFSG4h4x5D/vl5qyScFMMFUOlzxM8l/q0u31489w+BE+EwfyTGhc
hHttJ83vylva7HweoPs7j+LtF/0MyBU642tM2t+60P4NxbzYOodwHG4yVmqc
OsiAYx0KgcGk/RejRV7p532RvyelhZNlGdCoX5sov4/kv7DX+Cpn9P5b85xm
h1D+edOWLuBC6rfq64/Wofw2tvtbDg3lN37f+9X1vgSvURLXTjJB/bpv4GB4
Eh0qrLbSdpD8dql/bu0KAxziR0Tt/T2Rn26FfvkdS/A5/j+fqBo4nHm30+XC
Tjo0WfPO25DymdAnb9tY1B8NhV9ZnJSng6w3V2YlqT8qZYT/h8mgfN6UfKWG
iw6aeccdLEjz7xV8z0cTRXCg/+lrHaLR4HFvRvyNmn/vf8eEv+raonxlJSER
6FlCg6Vji52CSPlqofkQ+0fVrW7U35Y8O7u+KgT5S4NWeYzU3yYL/VYeQf1M
8PPg2yOeNFh9w3MmktTPjF6v3vyNhkGohKKntSUNTnx4ojVIykeF9jFR46hf
9fo47vXfRgNttQSXzaR+tdprr6jVNwyWiY3+7FGnwUGxIBmvKZL/+Pg2rkf5
x7Xy7tCQLA0meFnHxOYIfk35Q71TOwZV903DuwRoEH6Fi+nP9e/+CVrptP5z
Awa/ePzdH+FUkIybdukm+afa0crj4GsMtve3qo30U6HwkFFhkzDBx1qcuGWf
Y2Dvucz49wcqnDDp+uMnQXBhB1sZhVoMeIZDClhvqJBkYC38YTnB15zmrfJ7
goFYsJJIbRUV6jTssyhyBG8LsWU8QX7h5X5Y6fuACgcV2gLm1hA8qzcgZKIE
gzemhqJL7lDh6B33p6vXEdxsx89HwQ8wSNiYlJOSTAUOfvflP9cTvOcD28us
EAMJ/oJssSj0+WrZQUHqBO8OnrzpnY+B9KveuP8uUEFCSv/OEy2C216JS4vM
xuDa2xrtqFNUqFIPof3VJvnXxS1jeybiCjI1L92ocOH2u7UZ+gSPGQ+zyrmJ
wbuKdScu21Ghrb4zonwrwSnjRprZ6RhYLEoQbLGnQotdFXe6EcHrEiJ1PXpw
SKJUHfmvlwkzX88dbSXtX5F6Ej3xB/nvve0v8Y0hTJjPmHbxJD0f1Z6pYrGo
DvlJL5PxBPnPYUJIUprkP5fVQmkXCpFfWVsGhToZIH5AjnqJtP5a8jnJkDMB
5ZPnSXxeVxiwu1wkyE+DlH8W2N/BOxcUJob6K1YW+1ONhwHhW6Nsd5P2Z5hP
uWxut0f5zNV3NK0N+aUj00XzBOn6XvTSPuf/9NOpo8ppt+nA9rT9Syf10xdK
WjtKUX7ToIak3T2J+FtFya0x/+436CyzWbkWh+kyh8xqOTrs6Xx0wvQeqb8v
MH9vVT9zaP8yHA6/5z2u002DW0U6b1RI862ZOix9lAf1+xylnXtqadBc47fm
0juCR2+sXdqL8pfRyfAl7rdRflvrZnvhI8ENFdxWF0xgUEPB1Q+H0UA+Pe3q
FdL8ejDp8unlyF+GnAG7z3nQQGu8NO8zyV8L5au5bSOGxv0YqP13LZJhQANj
X+FlQuME7w8bLaj7goHjW490T0Ua8F79FmH4i+BSNxSY1z5gkLej4lbxUhrs
0vjZpMJJnL/KcpVOPS0YmHeefWL8hwpnHuvU7V1EcIbipsotyE/fKVWqdSNU
MKv+rBYmSPArvXnPOlH+kba0fzTZjfpVo4qsv+i/+yeM2eWyGeWbzMhtNfmP
qBAwdbZn6yqCz6TL1QSWY2BCvfhnXwEVbJnqHYfXEnzz1tO6K4ox6HmZN/sg
lQpCe+y27iD55X1PvhJHAQYVQT+Mv12hwqGR/LoBDYKrVvuIvstDx8el39Tw
HBVOr+xu9t5IcPVATr4e5JcJi61it32pULpRTCif5Jcd6X4VqcgvFP6a553u
VIijD6YZkfyicrSK+yfyh7XCjfNUBypcv5VcuIXkj8tFrB146v/x712DAmt0
fJJeNntvJzj/i6dOBQkY+C8LC129iwrnBnS3lpgQHL++Tc4kDp1/3cu3OG9F
v/+qVIGgOcGjPO+JdEdjoLN4f1CUPvJ3SW1BkAXBUz86rhmPwGD9eKDtCy0q
bHvwxcpxL8GfdL3N5bmMQZi81YrB9ej8aK0N2WVLcIH+qkvClzCgFiTf4Zan
wnOOEEsde5Lf5cMvFrXhsKpXp/xCPBN8Kirm60nPj2oVrxQbQ/6TOJpydI8y
EwS3H/pvPen5y4X2n3y9M25gGIfDlOVZb/PzDMj6Fl1/kbT//1rVhoh1wchf
s6f3d2ozIHXk/vYKM5L/OlSrj7vhcJyDq61pko7ud02HfUjPhy+0/5RSlRHy
aQcO2yTeK6lF0KGrqZrThbT/M1a89q7mZhy251yy+mlHh6q9CjkXk0nrG34e
r7XX4bDaN+UFS4kOVmPbjg+Q1ie5vWc6zyxH+fNh6nPWPA3MKceiB8tI8+XK
t18+LsWBsd9K+PoXlD90V2+sJvntlc9pljw3Dou1avL+q6TB19EkpXNNBF8V
vvSTwS8MBPY173maTAOuLYPbnT//+/y85E/MI1UWynf7MzuM7Gnw5VTrru2D
BNc/9VZmBcpfhbqs3GIjGgR6a55f84PgfyS+B59G/hpoOHUlWIEGFb8GROL+
F/46qvtKp6UJg/3wtzdomgremh6cafz/3t9yfghot9VhoGmnOvmrnQq6X+Sy
35Hy0+8Myck91ejz7Ta0/FxHhUi+ReVfVvx7PkrqFPApQ/3LdMitg5pBhSDZ
sN1XSP1rwfzzrX7ycw4GPpmPXT8FUCE78eTfBNLft7LgqMR23sYg1qTeIdSZ
CuLm8gZlBgRvWSPjdjwNg/uiE3y39lIh8K678MQ2gisZ/71Xdh0Dv7VJ85uM
qRC2f9O6fFOSn4fuxh9G/njNWz6YoIf8u5b6aoLkj379oSPTVzFYN/D7VfMG
KkS9kTey20fwVo2EzthQDM7tu9P/W4EKobXDuk8PEPyq6uWW1HMYNBVeDxdd
TgWvXVKGDw+T8u/pw4dTz2PgfsWwVHgFFXZ7+oeXOJLyn/sBLolgDE6XXj8g
Jo546sMh1SME15rlUFx2GoNF7QbBAoLI/zITLhtcCZ4RzWXB4Yv6Q/Ouoh/c
VDC05ujQP07i/DFHT3pjcGYqbuvHOQpsfk152uhF8Lc+ieo2HhjgqacasyYp
8OrHg7MDJ0nHv7jB+7EbBlsyPZ8fwynQUzukcd6f4EY2SxNCX+IgtkOubUqX
CRzPlJc/Gyf8Z3OoZNN21H9nK5j6Gqj/TkQ94jpN6r+u/S/yTyD/JQe8vc1E
/vP6sSFtN8l/IctqWxOCcLCtrlw+uAn1X/NAgYOk5wcYm0NCxlG/fT7ixl2O
0YHT4WrvGtLzPbIlznm3rFA+FD2HzRbTYRPWkuAVSMp3yZOzbYY4eK7P8HTw
p4P4tjAfTtL+spMl1sLX1XD4e7z240dDOtiVHi2i3SL4Qvu3/hi/zegQxsHk
4fjlAAoN3hdxrvEi7Y/4PpM8+BDlN5GBK73+NTSI5hryeUfKbxP5Vw6EIL/9
CR2qSE+hgZ5jwKQkyW+BuyVMJZDfRN0+BFn508BquyJX7HeCj6U2/TZkYHDE
s1F2YB8Nbp5Z8dyZlM8Wmq+DallY9ScM5A6sdVaVpoG1rr1K0Twp/y2QvzgD
zi3yq8dA4W28VheDCurP4PfZZf/ur+aV0nzCVcg/5xJT3tRQQUy/22UTqd8J
n+I07SrDYHixzentd5E/hrOOLVUg+El3sx+d9zHYW3U06EIiFR4KzesXqhDc
Jmltv8hdDB5NZsxdDEH56UP4Uw5SP/tQWH554A7KN/nyXS4+VPBcbPWmSofg
B321pSYyMCh+kn5G6T8qHHby5VcwJLjezzf8ASgfmVjHbXlkRYW+2ulMJikf
eT0aV9BG/vK5Sz1ltIMKuTqwbZUZwRdLY57MaxgcyhnnvadNhSWP4h54WBHc
x/zr+YhwDFLuuJtgyqh/V/hseUPKN6GCKTkSyD9a59dUishQoUSq+KM6yU8x
emtbYwMw4BQJ38G3hArLAhhWZa7/7o+F/JCx52lE7FGUz0TNR6UZFHC/YJiS
HUjKn6vNl4g6YxBg7R68lkkBLwXZ0BUkPibyLb3TEYMrD4oySnsokGbXes3m
PMHjxiqkJA6i7/fqQ4VNHRTw3Z6wWDiUNJ+4/pZLfx8GP57wpIc2UEDJY68m
6yrB95RFPw60xODTmHL63+cUsLuia3MviuATWndz3phjUC09yne7hgKnVqiv
ORhLcE0Nee+lZuj++uqczsZK9P43yS1bcp3gq8TwIGopDvPLOGpP4gygplnH
Oy4hrh/6rTbFVck4zNWbhpXEM2Bfqc0+blVSfqj3049G+S+DR/SVnC4DDBy+
RO4k5b+rbTefhh3FYenBV0bjLDrsbXKprCLN96KDXsH7PTgcmqvyqMtD+c+n
XSuM9PzQmrtJsb/0cNC3unik2h35S/BznH48wWVczXcdUMah/Ebe2SENOjg0
Sq+NIu2PX2h9lHnL5UX0YhxUIl1GXrfSIN9T74ENaX/o3cDz7WXzGKjsbdPz
yaVB1+pLp4JJ+7MWWp/kG21NzWJi8LvE5qf3ARocPmCa0kvKb6GfXXlqejBw
8F+RHLmRBi0y8kXfSPP9hebzOiOfYi+hfHY+sOh2yBQV7j+SNx0i5TNJ3QlV
31fo+99x3PdHD+JlxoqNIgRfPmgQ31mD7v89Z1n011RYGucbvo40H19o/r3Q
/Gnw5SPjF/kY5G5bPuBzkQomZm75jiR/OQjJezGyMJCqELuv5EUFjQi6bKvu
v8+HeHTxssxE1P8tnuoJmlKheMzvafUuggslVv/4HoWuT1XrdTd1qcB/e+Dn
Kct/7193hIKGxC6i/M4qPiS4kgqKV8/pah0i+Gd1S0gOxCB4+YEdIiLo/f38
frz46L/nnx393Q+dvTDQa9D7UDNDgZTrdZWfvP/dX4dfzeyadULf32QQe5pC
gdHXspc1gwkuR81T3X4IA36lue3XvlLg5q6AXOYFgovvdrL6aYtBpJvTrZ/v
KWB6d05AI5zghzIs+8SsUb4MTzqs95oC1kWHIxdf+3e/RH9v/7t4BwYasc2r
NxVSQJP7lxd/Kqmfu5xiRhhi4KtF0dXMpEB59Y7vkRmk47/iaNMVXQwuN/xu
1kymwKZdZfVX75DuP5o+S5Q3Y5BjuPfaOeQ96/LPD7/nEjzQPt63QRPld6+g
hFrkVbWa1lNb75GOX+ms/Q91DBqLL0mLIS8/mm9WECkinZ8L/P0NIenId3oX
cHiSI1y11ZgB4RcfaemS5n9NyoqiSi44WGxfreOE08E1wu0vi7R/+OaGGAsn
5L/lIzPD1rl08A/Wspwl+W+h5wcW2t+20P604334MRWU7zjNTQpeVdHActGQ
sj1pfxlmMs/vPI3BvqK46Nw4Ghj8KCzz6iKtD7gnnX42jIHi/J/bc640oG+l
PLUlrW8u1E+HfrrJW3zGoLmnqlxEBuU7U9PyRaT8ttD+Ba4Qr1l55Lfz47br
J76h/jgzIC1Hmo8t1C+hbZ8yoxQDa7MIZaVcKlgWnKiXVPz3/jh848sxDdQf
i0d5a0v8qCDY9MPCjDS/Wmg+dXslKzM5CYP3Aax102Yof9nFZ77ZSXp90icD
V+SvhiFJzTs6VHDue2mMkfy1UP+jspTvSpzFQGa/8j0xSSq4bJ5aqeZE8OtG
nnsj/FD+HVE0nFtEBeUGXsnH7qSf/7Jim8cJDIS/qv1++5sC4u/+/nl/4t/9
VOrYvfsM8lOvTkkgNkCB/fMey56Q/PTZxOPBA3uU7y6bNzh1ouubqvf+XAjB
3Xdppn7aj0H7qO7myiYKjH/LnrYk/f39hfLR6tQlPVMmqJ+kHV21qIICRktz
Klcn/LufssTGD+caYRDUuUbiGPLOdfA/6JNO8KdPV+bk6qH7u8YJjxPodUOU
/D6PLIJvEAjpqkJ+ehGRmpIeR4ELHt2Oe0l+8uC6/CF/A7q/jS09FnyZAoV+
P1ccKSC4yKuukggVDOJ3Ni/efpYCIXIe7OBigq8zt6xuUsBgKF4sq9WHAtzZ
M0JaFQQfkOn29lyJAffeVQqizhQIPzI8F1NN8EKNuYdHpdD3i3W78dlQwKD7
RHv8C4LP2ZVZfRbDgKNLaen4HgpkXX2vJf2G4CWr6xc/DcchbdvU41J7Bryc
lTm6lLT+27h7SlngGA7FfxNHlX/TocOI+iPnMGl92OCY53JLHJz0NmdxF9Ih
k+2QI0Z6PmvMdsySrYPDTslvj+ac6FAuauJ1luS/hdYvNNYEbdwvgkPmxuuf
pWg0+CBYVdlHWn9daP/aQvvjhT80a5fSUX73iZFeupcGc9cK6udJ/fXtrpDB
m18xqEsa6NmiTIMB/5UGe2YI7r3cnIv/PQZbRW6LyXPRYP/e/f28vKT5zALr
kwv5jRU4KL6/BIOzPjP207epcDFK6WgHaf1woX650Px9ofn6XXlY0RyL/Gk1
+9DTiAo3Iou3XSPNz7UK15SGo/w1Vqj2lKaC+uGOy73vbEjzMaWV3yTOYdDx
5pSMmDQV8KQXr9T++3d//VKQ/NXlgfqrrxzl7k8KqNjKy/1Hmh9NrJb0v4H6
nY2PVIM6iwKtCXej0s4QPFmrbdAK9TuTk5U1ud+Q38q8G7tJ/S7Er2KZD8pP
9ccKshitFFhigXc9JuWns6nr4zisMDAa2Vov+hL9fLsHo7IkP+1r/eh8Avmp
SvtuxWgZBVYGe1Q/IPnphmzekZDtGFz9Y3xcBnlhUOBpSgrJT5OL9lb3GmBQ
FrXldB/yUj6E39O8TerXagq8X7QxuL8ptr8L5TLeHXyrNuaQ5pvlEoIHtTDQ
/kIx7ImggOT5xVYldwneeYmr5b4qBjoloqrX0Of+755Oo90Dgp9yWvZXUgmD
qdisKTfkfW7pkzWMUoLb+UqrnpPHQMi/vXaDJwXEAgUfhFQS3N5LR/WzHLo/
6UxsGDyC/Pi+7+XqGoKfeOph9nQ5BtmjkwdrD1Kgpeqkpk4dwV9oP1S5JYGB
eJyASIg1BWx6uj7vf0XK36IzUoKiGEi/XWHnakaBIxmOg/31BK/4rWvWvxQD
tSyzqiXbKBDwBzYJNBEcWw7eywRQ/rx/9LavDgUmggc5O9+TPt97atQcF8rv
+qeK9qugfL2/6R3lE8ELvr1ZWeGNg21fjsdyYQasmYiKsiT9fZCx/tfq0Xtx
cDWJEHB4RAeG8LU95qS/H25+ziDkKuq/r/40Cxm40aFiT5NpDan/rm4Q9HJE
/jt4UbU7bCUdLlPfafKQ/Pfj4ya2qDAOEcuCZeb6aaC15oOYEWn/HPcbjldP
/2DQmTKf2nuXBnFTkvf2t/37/K5YrDSqaQADu0+HE3WMaaC2uuKNKWl/bH9L
S+bJTxh4p56f0ZWiQfA95wu/SflueZH0ce936Pq6HDNYOEqF87/kurRI+zM8
MJaN2TMMPhbbZP5sRvmsv+fxaSnS/emRfE9DOQYHLpZPOxSi/PWfdQ4Paf1y
ofyW1LZMQ/8O6veQmLHlBBVaR29hp3T/3W8Lze/3TPc6X7+E8lmD7jDHWiqk
bNbqqjpI8BnZ+XDhMxgMt100XLqMCjMmkf3qLv/eDxfy10L9Lztz/cbDNhi8
Oac5Ut9Mge6d5e/fXiZ4enfzqa97MHB98iWj/im6Ps6uNDSOIbhyauXGxp0Y
aFZbMe8/pIAod3SEZRLBy+aDK8RRfir9wWm2B+UiY8fs6N+k/JT/39b7P3Uw
uNjDlhBDr6szsDwhnv3vfrrK8aJNGvnp6Nrw527nKFDJHbubRfKTVPyJbf8p
YrBIrn/1BPJ+4mcJnqxy0nxkbGS/8mrUPxrbjOPdKPDu4frrbU8IPtRiX3px
BQZUTu5AI0cKKPHU7zzzlOC7lV0LmyQx8A/yH+7eR4HDfN12ii8J/mhiX3WA
CAZPGQylTaYUuHuu4l3gW4Kfk83c+kAQ5d86v+Z7qBdMFFoZbGkmeM5of10A
PwbhQvinLahXeP7k0zjVRnBpV5fDH3gwqH01GDeDzutfTgaXhDpI+Tc8OSaa
AwOu5FkeP9Rrrk1PPdnXRfCqByZ9hnMjsIR5u7FblgLAk/T21jeCK8of0ouY
GYEdtzSX+UpQYKB5drd1P8FPZ33NXj85AocsK5c+FaSAmbKRdiGV5O8CgaV8
P0bArzOOFbyIgnq+nmIjg+AL/X2Rhf5+x0LPty+0viF14tOtiXkM/r/azjwe
qvb///a1lH1JIUQbpUVF3kghQomQpcha1lJUKEpZKlHaUFHWLBESUUiyVqTV
zJlBmDMVibTgdz7//M7575r7cd/fv5+PNM7MvK7X671cEreWmJhn9cHemBRc
i1LfWzeVZM1is0Gx3NNyyf4+mP4p2/yVsl9QJRD/za+X0L/Gxr+K6/ogLq5o
3hRlfgQ1v5b0UnLPHcLf/bVnPhyiM8E6RW7sEMXfqQfHf35SwQYdvhi89iET
Wnydw+Ip/QX//VemXhSwIb33ks+tS0yYfUI76wal/nY0VqbiJJFPzx1etORp
CBOy8iTS2ZT+5uW94mstr7IhU3ZEbv9OJnhzYcvnAMkD3jUetUtgg/xj09cn
NxD5NNIt548F5/qG6g+G3V6+nubLBvP0oX1lPxmg0F35yN6f5FcdnPsF9rBh
//KCJWL9DPj2VrJJ/QjF3wa1BvHbE++fl81HqZcMUL5d2bbgJOf5EKVfCX1+
w356bMA/z7f6dZ0Bo9WqXzJvUPLPO5EoU8JfzX0ztvvheQbUyG1e9pTir1D1
JXtx3xf6mmwwC8wNLj5E5Ev8yOcnRZR899uIPaDCBqxwU6ugDwPepc72lyin
+Het0FhJRTbErUi55OPMgIb6bpz+iHN/FL0+5JTxXDac+F7f/8qEAevOXfyd
3URyt+RlV46IEq+/JzbTUI8BH2SKaP6tFP/z1ao+U4DI54+vXb9B5IaAw6KZ
Bi8p+bkq5VMDN6F/4lePMjUYUBvZ5i//hlL/sLhf/YHQH7tZsl+lFhD6oC97
YPr9f6c/5Z86ehq/4YSv5i0Z52WAdbaSpfAg5fyP0KneheMQoKRRqfQHA+xE
SmEITvn8RptqMT/jcKD0Wd864nv9fmp9eP83krtw3+8X6sPhlJE+dzyR+zYX
qZx+NEbyuf4vxzroOKzAHHTl+zHY8vZk7egEyV8IDZ9N+oSDeEZpxE0iV75p
Ug1Y/pvk9xM2WLqZfIGJkE08Jgn9cGXhtFfRScp8jtm8Sd0lX+BRW4eZ4pp+
kIv8O3OYsv+Kqv+h/B9qPhjVvzh5+OaXmjY26Jb8rF3C3Qevmp5HOVDyrVrZ
E1n+OjbcSPGS+N3FhFX07UeDpUjuZblu1KuUDdNN5Tt885lQylYP2UnpP+SZ
JXwtzGbD0l3SPq0xTFju56Wnp03RhyR60sgNgs+hH/Lbw4THQtfEZ+uRHNXf
TGjftkEomtD3Omf9EQ0m2CnlSBjZUfTrwqqzFwn/dlB5XavYHCZot49vLtzL
ub6h6veo+jyq/4fKj6j6Fao+5V1jPJFH5L94A2WH+IMMCF76Z6MtJf+h/BUq
35lck/TQl2SDyrHLz+u3MqCp6nh6MaX+ZKoy760Jkd/sw5b6vDdgQMIODdVM
Sn57z3t08J0g8fOtU6sFiHMv4YRItHAn5/qE8kepy6b4zX4S+hJy9sMPCQas
+uEVlEin/P43NVPNvuNgcCr22W8hBkS2fMg/00+pHxyW32PwBYfpTg8tfBoD
5xuHM88Nk/yBskdo2xAOHe+/3RCdwOBc3c+OP19IPmceS2BHPw5Gjsoi875g
UDtnbljId871R6vt+Py0DzjsCbgV+/A9BslOy1Yr/yW53tVIh6IeHLQLWU+w
Vxgs2a+fL8JF/n1Ag803VDy6cEhxv3hsWysGuvck59nyUnjhAkPJlzicp0UO
lDRioGmcqnNLgOS6V89ckGzDIb3kmWN5DQbZ8zVPp4mQPC+xc0NVMw4PFxoN
8lZgYOgnL/hjNslpRVM6kyu+gPPzPF9Hi344LHPmjxDlfgArgTXTU//bL4vl
viv+qw9M7wcsj6XML6P2K/i6wnaEfmFDvm3Whh8H+qD+SlaLHYNz/WviE5RK
amVDtger2GKKCaNTitezKPMnpuVtfqlEvj0eAx8nWpng7/uwcQEl36o6Dc8z
KWaDcb14ptQtJuwRKORppvQnqn8VbuvIJPKZV9cLoSNMuK6QlhK5iuQ88Z4H
GKlsWOYfn3V+OxMWv/wUEE6ZT5vWZ4Wzz7Dhm94F6bJVTOjYL/dirzXJH1o5
tl8OJ/zbofxjkrJMWJBb4n6PUn9DzV+g5itQ+vZU5qTIekLfntnEup55yADa
+vRNDIq+RbVx1+wzZMOcSAGtoTsMyDBdZVGYSvLa2A8+XkS+HEqNUhxPYoB6
0JzVWZR86TmRznIj/Flkls7zkUgGpImXymVS/BkqP6L8l11Mk+QBKcIfcb/m
V9lG+LfAU+wT9ZzXn1D+qsFnbarNDOE/BoxNp4lzMYA1lhX/luQ71bQk1H/h
wHM8cXGhDAPu2+HjJb2c+6fhFHPACH3CQpK3a3Ex4IDJZQv2EOf6tL/WP7GQ
8EfJf9+VvsYx2Fgj6iND8Ufui2I2LCb0ScfxtkcH4StOTBixU3+SfFmviVj2
Oxy+28aZd7zBQEvlZprUNCXfBr9Pd3mDw4eiw+cNidwGdTvNnbhJfSioV1D0
7cQhUjnV0KUBAza287k55e87b5xxMvVpxeFlSZa/WzUG3F7yG01FSX71u+bf
WYT+pAXKzrn3AIPMReUPboqRvCtzYcBMAw7ubS1vLt3D4N1u4fd5EiQvjpNt
Z9XhsLVfPyLwDgaeDv4i1TIkd5dcwtVZTeibV0uXXhoG7XV5e7sUSH7jQEDj
7Coc5FMOc9WkYnDgZ5xF8nySX/v7OvNKOeGfY16Ldf3v3pRH49H8KiRH7d96
Tbof1hX4AqwCFauY2j7Itv1sKdNE8vO1OYUBI4Q/FJQzf3K4D5iuv+hzKPPJ
1XbMmoVE/s0cNdXQ1u0D/bOsJMsxzvVP5Yrr74Jq4vvV7HLxezMTwp+ZNSvL
kTy9MSdWrJANjSPMiParTNDxzDmyVpPkqPk31HzIctV5tLiTbHgqMX9qbBET
0k1D+Ooo/u7gwNZdogcJ/8j/rZuPOJfa2x7Zr9xHclT/M6Dy1CY1BzZYrbYL
s+km8uW4TAN3FCVfcbOy3S3Z4JSdfOpdDQNiDrqHV8WTfFuaR8YooW8ZBZX7
ubMZ4PLjIF2Zom+o+v7WjNIs/WVsmEnOsCk4zoCOB/Z+jfkUfUHU51H+DFXf
4l5e/D1XmA379ipI39Ul9D3kytQGSv0c5b88ci2zuP7gcHD22xh3BUK/J4zH
ez6SPHzvQEjcGA4SYnssjokyQDDI6pNpH8lv+UvbpbEJf7S7sixnCoPGcQF1
bRbJm6e6vQ2IfPfad2BsdAQDSf+G8jMjJGec2xJ1CMPhiNj5Yo8BDCRMQmot
/4F/irn5QUKA8E+rtX/2JL3E4DS+3L2U4p90R16tekz4o46bPxbzEd+7+zdm
2if4Ofc/Dkkb391rxOHxrFreb4UYRIeOc02Jk9xHtc7r2hNCfw4vEm67i4G6
exvvbIr+RF9z9NZ6jIN0itH2X0RuzLF1Xxgqz7n+rAkQah14gEMiXiscdB6D
WWnTjRUU/dF7+/uI730cDl1ZVH30DAbuh+9qrlAn+eSt+6zBQhzaRRSmjp7A
4MoslfoiTZIvWektuTefeH0r5pcEhWMwVbL4ts4ykh/4VXt1QTbhT/22vvwW
ROg38/zp4BUkN46x3rIpi3j9qslDevsxCJ5YErR1FclR+x0H613VTo+zQdNk
zcfoM30QPqgUdJhyPxLqfhDjdSeEbdsJ/Yj7oifP2weXHxdYlPGRnw/BskCt
34T+udd6aP94wYTUKeHKFor/43t3ce+Be2wQ5e5yqkxlwtqiTtYQRf889o0U
b8wg9OOAoeqMNxPeMnofnFpH8rf2Zt0bzxP+6Up+tbUhExzqc55Im5McNd8W
veX57EP+bMhhqmV8JM7dTpMZVoMvyVHzHds80oeKbdjw7uyioQBCF0J9+N8G
xlL8YcjUWn0TNqTVSoem3GPA9MCeWe8p9TdUPkX5N5S+Bcpkf1Aj9E2wIHfW
eXsGrNhzWqmNom+Pvs4tyZvDhgd3YztubWLA1W1GVvCcc3/2S7zYpWwaB80t
IwcaVRhwR17WQeMdJZ8ZmhbmThDfH3fm0wpxwr8e+2q8FKO8fw8Sj6p+w0Fr
/arkMh4GbDA7qZxPqV8dWjKxejHhvw5oX698RuSO6mPs0xlfKfrVO/1JnoFD
V+jBtsLPGGhP/cJzxjnXL1S+K0iTPefbjoPSXL7Ze+oweKqUkmMqzLl+ibkM
8Nypx+GcsZclPQ8DumeVEp8U5/pknT/5paASh8mI5uxfKYS/bBaZ/L6AwudU
8neWEv4v6VWUSTzx+22Yed6qyrn+BJ8VoxXk4XDCS2NMIIzg2vjGQYr+7FAW
Y3b/T3/S1B7sDiFe35a6N9XanOtPokac9r2bOBzfsXKZ+D4MZEa5TtLWkrzF
On7M7gYOSdO3P/nsxuDOfAWZlXokL5r73tL/Kg4Lby93vG6HgV96rbmsAcmN
WCquzy4Rz99UfGqbFQbT++3VaoxIbpj78Fj3RRyEcsVFAs2I5y/VmJhvQvKp
w75Lhv6y4WyfjvG7m31gV1BjZPeS4u8Q97MVJThu63rJhg83vzy4LdYHcnVe
g++4yM8Xar8e5f/e8GRUDaez4ahzbSLLiwkhR9IVGRT9a5oQbXmVwAazyzm/
wonn5tr77EkUpX+Byreo+ZEjs/2UHjmyQecAT8FRInfFt//Q94/gvD6Hmi9D
za+i8ml+kGfSdgU2PEl4v+uzAwOcVkx73ar57/QNVb9H5ctFleoLfuM4zM9x
YXj8xaCN27XrJcWfoepbC7CLv9f24sA4HfQUJ3IJr13W2TO/OPdfqHz4f61f
ki7dm80rcPjrFJu/5iLx+yfHhe5UJvmJFsaeihIcNNRz10nHYlA5/i2XSfFP
zCWv37cU4LAsRZ5pfJzQ/wp30ZYlnOuTf9+gZfdtHOzPXLVz88EgoP3c6oer
SZ4y8UciOp3QL4tdAnVuGBjI/GgRWE/yF3o8UsxrxPnQKx8d7UDkc4eImix9
krtsV+Q9eRmHuwMLUhqtMci74Tqf+x/ojwu3qvrC8zhMb9YZmm2EQdK6I02O
ZiR3G6axfeNxEE++JnR7PfH+D/d/ErMkeeFC2ScFsTh4KRVv1tTB4O+Z18wX
1iR/LuP0Sz0ah3X868RUFmNQZnL7g8VOin+u7XpBjyJev4Z9b6oaBmcyhpWS
7EmO6g8f3LS8nb+HDc5aH28/UeoDkfVVacqU+91Q+xmo+z9YkYGXLxL+b2GY
XbSkLxOYDzLdNP+B/qH2O5c2Rn8y9mLDWOJb5RNELjq8/P3sb0EU/U6dFRhh
x4a5/Ouc+DsZcDvw2+5sSv8VNd9mr2TTJEn4u2v8jXpWlxiQa6Bp+JPi71Dz
Haj5VpWqTzZ3JNhA+zi2OoXwvYwLd7VNKfNfqP5A6q3OP9KEfxOTljaMV2YA
PTlwTeM7zvUN1V/snrg+Zx8Th0+ecuOGwxiwHvt1uv7g3J+pBcl/rXqNQ/j6
poo/LzD4Xq3w5A/Fn6HqW6j8mDG3pL2X0K9HmY2hu25hcOtjrXWTHOf+C5X/
UPqFyndTs0eD993CYfdTB66TnhhIs56+X/QP/BNKn6I2NRbJEvrEeL1UfWIL
kf9zah55bSb5Z8kLP+8m4sB8fvaXjAEGw7xDZd3mJN8OLo+XnsXBM1765aI1
GGRrDmhaWJF8i1zJD99TODQs6HmXvRwD+6VFz4V3UPzn3wy5zBM4ePNkPlFY
RLw+98eHOuxIvmBd594rETjYTl7dKKSMgWDQqxs9DiR3Yn73aAzH4djto2xP
OQwkF1nuzXYmeexeZwU8FIfLK0aFK+diENWzyv/4HpLHx2oFiYYQ56+Z/YE/
Qhg8WrCz22EfydNrVW3UA3B4p7FqWIebyOc5WIGeD8lR+7uo+5lQ+/+o+0NQ
93eg9C9vQQnfBk828PxUDAwkctWLqByBn8GU+hJifm43aPeqbmLDIkPjDo98
BmxtmHd0JIXkVmXP519dxYanr3l0dycwYHGU6cLALJJ7XVp9Z4Twd+78Krvl
Cd0NLvJVFKX4u94oEdPzcmwIa+sI3WvHgH3z7Fa715IcNV82dOSSmQY3G5Rp
lUN5xLnCp/49opxSf7P+KrdEmMinroaHdobNZcCXOy3QQsmnKP+G0rcY/0+j
P94T+tlwt9PvHQYNjwS7mij69m/rY4cvnW43fYpDXWSktmYOkb9qGNpu0iQf
5F7eEvAIh7m+kVXHrxH+KnluoI4iyRVFrh8/WYbD97CI+twEDPb0ewzKU/Jj
86VF+6Pu4aCgdGdXQQQGPY7zJGT+Q/0q9M1VTruOw9NTAsPjjhgcGD5pyfoH
+hWi27k3/QIOTyzHxnlMMLhspvqCvoXkvTewt5oJOGzYkayxQA+DoGM5yTYW
JB8XHd6Hnyb+fXKtae4KQh92CKTF2XCuT+ZuGnFzjxPnlygP719FDFZ6OC11
diJ5T7yUsF4Y4e8CaMU7pYnn1/41SMuV5Dz+f1a7HSL0M6ju0a3ZGMTsXMMv
6E7RX+83P48HEf71b8EvOj9xPmILpwY8Kf3nfTr6lw7g8LWvJEbtLx2GjkkH
tPpS6q+DrxbO9SbOJy3a/QWf6eC70o25NZBSf8RXHJH1wEH9AhGPeuhwQ6l/
jeFBkl+Y9jYYcMPhutk12okXdBjLuvc48DDJudaGmWG7cfgTTq8+VEWHzrFF
24OPkhyalt6K7GCDiM0q1R8CfeAbWHPJl3K/plrD8jlTlWwQdc71eVnDBME/
/ae0FCnfX8R+Lep+I9R+BUr/wgq43m/dQeT/jhGDrGYGuPndM+yh7Geh+heo
fIuaf0PtJ+mn/RnaSPi72SKrbF/pMEC/gW86i+LvUP0F1PxY9zeDnRNEPu0e
2STo8RWDJQPS5R2jnPu3PNEH8XMJ/+b1cW9yXjPhrwR7L93h41zfUP3Fe58c
x5wf4tAl1yW4+zIGFZKPzhhT/BkqX6LqX31WNQMJmYR/uaT39n9/N+J1qO1a
bkp+3FTfmjgnjfj+vVzl8tGZ8L8GC+XDNlDy46itv34q8Xws6WUbthPng8yk
zRZDzvULlf9gpqt1CaFfVgf1OjS0MXj4nZ1svp3zfPeI73uN5TEc/O5aLwqd
h8HgueIdSrs590+z0pbamQTjcO7W6nF/QeL5Py80VfoH+uQ4VJP3gdCnd9t0
zE2H6WDLP8N/MoDkP2vm7uoj9Ek4cs+14Pd0WJ9+nzs05L/TJ5/fES7du3A4
O7PjtWUeHXjHOrvCI0k+N3u951Nbwl8+VX0qdI0O0x9fu8RFk3ye/BUs3AYH
hx6XyZEEOizWiFXqOE1yuSC5SUdLHCoCpCD8GB1ijGnnWXEkv5vhe29HHRsk
XK2yfnUz4S8tWk6RMh8YxXer8EIeG/ZOSJWYn2NCeFeG5ZxlJEfNv8RlX9RN
iWDD3aju4yJKTJBWS9lZ6kjyBFV7sPBmg0E97/CF7wzQSMuJGwyk9B8Q+6mo
+RSTeb2tktpEvtVuHbSPZsCBqojsb5T5uo1si7hpIt9W7JjToefOAPMTgq4/
Kyn9GcT8Lmo/CeXvBl4wgiRYOLRE73NKncTghcGvgQo2yausN9vG0HDIeLx6
dQwDgyMTrab6kyQ3v7JTfVY3Dr52v7CMNgz6mPfu5vOQ76+o3T1V8RbifOUx
Dix9iMFC1zeQPotz/4bSNz0PFSleQt+OBIhZFJ/CIOD2A9fLiyj6UhfUYZiL
Qy8P9wqdUAyKGjrnbdfi3J/FvjzYrnGN0BfDSzliu4j8a7TCy2UjyRtCVsy+
mIyD6HbdsEFzDOz4Za5/3cR5fvy3/uvJ2mslZ4/iUNCT8uKLPAb3Fn+vYlL0
a4euj5k6oV/85++rLpuDwZaelKtGezn3VyccGxR49uOQEyrMTR+nA1t8QN95
P8m9727ZtdkLh81ZiULjTDoEd6vzSgdR6g/MW58j9+KQGP3Lv7+TDofLfAPe
HqLkx6P+pcddcPj9e9Cyr44OrOFw454wkvtV1CUfdMThS/PKhKZiOlg8X/H3
43GS19MY55N34vA+oKzHIo3Qx68W/Q9PUvojGYYrLLcTn7/x2qx1F+hQHTV+
4u8pklcPv6levg0HjPWnsimSDld+hkTIUvTpAVZZrWOGg7+vjUm/H6FfWWwL
sfMkdx1/3vbBBAfJvo7ReBc6SOQp+HlcpNQnhN+IRRrhYNMZfmCBDR20pMH2
8SWSr9GZOKhogIPa0ubjGcZ0EJ2vK614laK/iPulDngm6l5LY4OiToVAKuGb
c186h9pS7q9D7d+i9v9R9T+U/1srIHonWosNO1u3q64h/t1IktTOE7kkR+2H
oubnUPNxqPlclL8LXxZxZRuRX5+pOVUrvsXA8dbRW/5TJOeilRpLdeDA+/lC
94MnRH5sqDyZLkS+f6j5MVQ+Rfm3f6tvqP4iqj526CizMT+O8IedA4Gq6zDI
qRr2aKf4s3W+NxIGo3EIb1ULz1qCgdjKPXi8LcmXr/CQ7ibyI1Y27Ra9AAPZ
vuZN1xxJbqXOW1ByGAe+zG5/IwnifAFWdKUb5/7r3+qX25GLa0r3EP7PYoNO
WRsdKnPnHcwK5dxfuUXftecj/NXcB92bxbLpcJTn+FLzKJIPBSiuXbADh4Cm
w5pRyXQY9fqxdClFn3Je1a3mtiLO5+tqApLRdODTT6swOUtyY/23w5/MCX18
eKM1LpgOSYqFpzwTSR4W6K53fzMOCjOzxPv20KHNXbzkXNJ/p09GhcqxH9fj
oBRz6EvmSjqk1MsGOKaRfFWdTFPAWhzMgkIjJ1TpYGL1zqLhJsntDhn9/qtD
PF/W+PAaGTosDFBbqZNF8q8L7knGauOQOgQ/9gjRAdPtX5adTfJIlVDp1bfY
cCHGXeUw4Zvz+De07KbMB6L6I5vXLN/PF8yG22t0v07yM8FoJXZurRfJZ80v
+aHjyIb2SvW3B3oYsLn+0/gYpf/LenFCoWQTG1aoBdcfK2DA4QpG6T5K/Q+1
X4HSP1R9b5tNdFDYFA5HaaefWCsxQF5IUn8vpT+Lmi9ZmC4xu46Bw5pIvfM/
BzFoezuzhZcyP4Kav93fO2rq+QKH+JqLzrsriXxo8i7ejJJfp+mFXOdqcdiS
/nxV+W0iX3aYlchS+gtnzO1qVz0gzn9s1o1Z5zCgxzbo+Syk1GcQ82FxpcXH
FG/jYDLj4THihUFMwF+/wDWc61toyfJspyQczrRveHF8MwY7V6irqVLy5xGr
Rjf8LA77tRe73F2LgWb7J43EbSQf7fbR3HcSh9lHNRZlaGCwPtJFaPY/8Gd4
Oot+9SChH7qNHVKzCP94cVNZG6X+tUuncdDZH4e+Eu37m2fo0KEXuZ/3H+RH
lP/6v9avf+uvDAUShZZvwmHP41G5t/Z06L8b3DgnheQiQottxgl9WtNZt41r
Cx0uDN36tukKydVe8n8t30Dk53QDlsgaOhwPVayNukHRJ+1bAVt1cfjM8j3m
oUGH7w+2OA9l/Hf6JGuSobVkKQ6G9XXVvyZosHulmdd0Psl9t7an5GgQ749/
oujEEA3WX/KZFVlEcqdjQ+o86jhsbfzm5UmjwY3ij6Byn+S8B495JSvjYG3J
hxe10eDu/EHjc+WU+uxui0beS2w4Xlkl0WPBBLrdssKdmzifj/kypqR20o0N
+wQDlvD2MWBBVLF0AWU/F3U/nNPS4x+O6LBB+2pL47w4BlyQ7gk5f4fz/Iva
/0LNp6D2r1D7Caj6XXSCxlynZzhsPBPVblaMQcvGIScbSn9VaZ3d3toqHHQT
RpIUr2LgVLx7E5Pi7zqCr120LsZBYJX8d7MYDETPS2410yB5BkPP7f4dHHYe
OlAtE4CBm2NsQu9KyvmN6H+i8inKv6H0DdV/XLFBxPx1CA6dX33czopgwP45
nJnsQfLANUbbWgl/9rxhjTnPLzqs3NtVluJH8YcX2VuOeuKQWxtj2UIn9MXh
pA+d4s/MPH5wybkRzyfGPmRbEx22XrS00j9CqT/cV1a844BDdvUpg/h7dLjR
o9iYH0Hy8M2u378R+pX/0vZM42U6jGyzVnaK4dx//Vv9+rf+6vKmlOiK1cTz
Y1+vkZtPh7zxm4pHb5O8xj7HbN8KHLYfklvwTpQOYQYCZc13Sb5VT/jU8DIc
PKrzKsemaLBE+VycYR7Js/MWVJ3VxEF7WmE0jE0D+mThnfRCkgvxtBYoqeEw
alK7ovcDDfT2b/rDU8q5PoU3h5XNKOIQevvzpF8tDY7cLxhTrCL57njxaG95
gnvVyYqX0EA7afWC0hpKfbHiY+V9GeL1l29Ugbs0KO1aecuzjuSlztpP5kji
cFL5yfraVBo4VjSe5Wug5IMOm7DIU2zgmlJz/vA/X3HfcbBtB2W+w4Vrc6c3
G6aYjaFXxhjgE7J4zINSH0Td/4S6/wTV/0DlX9T+Kmo/AjVfh5qfQ83Hoebf
TpZ9F5cpIPKXbuHM+6MYrFslqBe5lOSo+VlUfwFVf9O0tKPnxuBQf9fAW30Z
BicHgje0UOYzUP0BlL6h8ieqvo+qj6H8Gao+33LI6sL9rTiou1S9+HCIDlGL
tiRfTOC8voXyX//X+oXyVwdW5Mk3LSL0/YpdV/AADX4eL2p2LSb5+hOvyh0X
4rDX2LquuYsG17wnQ56XUeor7VXVLxbgEK1yt+DCMxqcoin676yk1Cf3rpS0
UiDe/+qFmXllNBBU0rduq/7v9Cln+1+LCDEctkmYL484RYO+s86qKc9JPnsJ
62CHCA5ckgOfmkNpMLk/gmHQSvJjVyQjBYVwQmfaHEr9aHBy+u4J3g6Sd5fu
crfiw+FEfNDsN7tpYDjSGl71iuS5/fub4kLYkHHcV5tHmAk5G6KOllL241D3
s6Duh/qx8VFfzCI2XJ+csYRgBrzazXQIKyE5av8MtX+B8n+o+zlQ+w9PxIK5
9OtwWHwoNkEiC4MKA+YmX1mSo/YTUPO7qP4qqj5nxB3bu/8Mkd8DnJtzVhH6
O7HYW4QyH8s353KAUyShT5hq2jkVDJQvb10lRZkvQ/UPUP1N++FLo0X7cDj8
Rigi4xMdHjvcksgP5lzf4vg8BVfb48CtaXS1I5MO0kq2rXInKD9/QsSjm/Bn
srZ7l7iepsNzf/UNIWcon1/eyklBcxw2ae6/qRtAhzTniPr15yj6Un+s1M4Y
By2rqy7HbOlwu32552eKP+MbN+n01ceh40Hg0rd6dLCYP2TRfo3z+tZIoeFS
45U4GIcKzmybQ+hXk0kCfofkxSuUeEUI//XYNXnPkd+E//E1tlL6D/VrOtOv
r38+4c/1dbmnn9Lg2ZvKU+secu6v4tVzghhSODyZyY/kzqBBVkPwntVPOdef
9cm25Y9EcUg2jp0fFk4DjQp+b9sWksOOS+9+EPrEPFzyxzOABnx5vF9l2kmu
pV6lu5EfBwVvrmvn3Qj+9Yx/60uSrw4zvBPFTby+EaMjN22In5+Y8+F0N8mv
XGZHF06zoO/2TSfnzTQ4EDdww+4tyWf2JDsM/GZB2cK8UeO1xPP/8idV4SPJ
C8atQox/siAz6uFlsRU06H+z4+9GGslRfz8iJbp89s7NbFh7Z4NMfREDrr/Y
plJ/kdI/LsIcOpaxwdrLTLsjggEC+AftVZT93aqrd47ryLBBIaZf9Z4NA7xu
WvDUUO6fQ+3Xoup/nb5TG3sJ/+ekgeXqYhj8Nlz/ijHJuf6h6nuo/oXmt4aA
31k4XPiKxeUdwKBwapSRosN5/W6WStyyfeeI87leuTAZMPAfk1OSpfg7VP9B
prW7ZyYMh4Plxed7ZTCYvjFo5udC8pUFM7vKA3HYILQvfDsfBt+j6T/ueZEc
NV+Gyqco/xb8Fd+SY008H+FT6rln6RC98IPgrVjO8yeqvo+qj6H82YIG8cQc
LRwG1sedGOIj/v/6eb9icij+X6g3zncxDgsqZ079/kaDzEVw8fE9zvMjyn/9
W/2Sytl6bsdcIl80VxZ1JBDf/4pV/nXPONev4+csnskL4lAmeHLjlBcNzoNh
8AjFX4k1n1juxotDc89TPgUHGrQLrRnIeU3ynrCkaxkzLIhz/fx5gTkNXLQ2
23j2kPyslfrE2z8sED1Qmyq6gQa9VeXPND9wrk8CuS8DXL+zgHWXFtujQQMs
0vr2ISbl8xvyW63oKwtUD42nZanQIM928eLMAZJ/+9E3WT3MAuOSN/W28jQw
Nu/hGhgm+dDullGuzyyQohW2iUnSoFvd6MW8L5T6xm3+4kU2bDi848ykcyMD
RGLnpE9S9oNR9+t9l5ddl6dI5Os9O3xSXBjwzcfw4Vbq/SuI/TVU/xd1f9LK
kvzntR04uETx6gnXY6DKsE8co+RflP6h6nuo/SzU/C9qPk5DjaY3PwqHUtXv
xyRUMeASEBXZsYtzf4eqz3UvbNpu4f6/+ejUZKkuOiwS9i4WpfQXUPMbqPkM
lH/7t/pWJrtw8P0qHIxM34/nyNOhpM5y2i6T5Eeqr99vXo7DYO300wBuOnjq
sGTdc0mOqt/n0UPWH1Yh8pujULT+SxoEv36unf+A5Bf4by9VUCT800j2xZ5H
NLAP1nvE/Yjz/Lg80PCOvjih/zfvm4deIPLvY+d5PY0kjzHOuJY9CwdpFTeW
egQNrKxczX1ecJ4PUfr1b/0VZCYFvfrBgtXPT+n/WEoDZ7dNIQ4YJR+EPvMd
/saCu68hsFyVBnR9y8TkfpIf8og0+8ViwdvgR7y+82jQ0nX+dtcQpT708mc7
DLLgh6hQ7iJpGiS+sJESZlNeX7bORiMmCy4qy/5+OosGSTscrtmPkDxAOWXL
hl4WDBbpa1vz0WCu5Vmngh8k/1JYHB74ngW8Qfsrv031gtn79KpvP0kuLGz7
9uYbFrh3/FY6+7MXLsa+Ml73h+R/5gQ8fAts8NsqXtSRxYCHKULv1l8h9Qe1
/4vqj6Dur0Pd34Taz0DNJ6P0D9W/TZfc7rEtBYdlCYOBbhYY+GqcY+pQ+heo
fIvaT0DNj6D6q15uAhFbXXGohftsuQY66J1fqi5Mya+o+TTUfGzA5Y3ifCbE
66/Yd3OlEx1eiXYFrU+m+I+vtgJJesT5YLQ5L3gdHco1Ql2yr3Pu31D6hsqf
qPo+qj6G8mfqJrcVfObg4ON88+6iszTYLBGskNdE8mFvuTcMYRw2XrHTkAuh
wZsusaolbZzXt1D+6/9av1D+KsTwQtLTfhbU11WJT8ylwZ2k1yNaXynv3729
L2vpLNB6u3F3vBANmGaf5574TnLlT6vTyj6wwMpDMmguFw1Wf9ke/m6C5A8/
l10Z6GFB07RqUsGvXvhcPZmu9Jvk1dcUbFtfscDhmMJOudFewBgdXKenSe48
ehAbbWfB9oY8g1usXvhd7Df9hrvv/3NFE/cVzc0skHWtkxtj9IJWzbx8MwGS
G6bLivQ1sqBNiM/R+2MvvHZNqMkSJjlqfiY827eUV5oNSyYe3be2YsAj3vPt
w5T7j5H7vYj7VR7s3vPrQTdxPvetGvzWjoH+yVY3Hsp8M6r/gdqP/bf6h5of
RvVny35HhH4JwMFRju9QPQ8GBT/maB/yJjmqP5HzOfGpsRMOO9apVHGX0YEl
8eHYbIq/Q/Uf/IuzdFxMCf+782DVBW9CnwZXqPRR8iuqv4Cqv6HyKcq//Vt9
k2queDYpiUPBq1kX91ynwbYPoaaK9SQXj5VUSZ6NQ5rVJZPXJ2gwtcjgbEQz
5/7s0s/Bq4E8OOxb3BDhspMGqfvmlKR2kbyu/fTKlr8saN7SVPZ6Iw3WmVjb
677nPD8K7RlepjbKAl3I8W5Sp8HTVQvdYvo491//1/pFE5RMdOxmwdTZoCaP
8V6YuGHltv0vyZO1Du6LeckCwbmP149+7YXEyZuxN2dIri9Vru7aSugfv3qC
xedeyPQ76irGR+pPxZr0v9pNLMAvTmKpvb0wuzOr/5QQyd+ATbBpPeHvmG8O
8L/thQ77J31MUYr+Pae7Cz9mQbbDT9G1Hb1QGtE4z3suyc++ZTZJVbHAMnPp
9qTnvSDhT4vqlCT50nbDIYVy4vn/MatjPOmF7e5qB/RlSY66fxmVj1H1QdT+
Ljv703BZE+Evynau+XOf0E8IuPNzDvl8UfN9qPofSv9Q+1+o/VNU/wI1P4eq
36Hm31D+DpVfB1TLq5V0cKAf5LpaL0EHJq9HuRilv4CqvyH7n903LVbPw8Ez
2a/FsJIGO9zz332m5FNU/xKlb6j62Tq1jdYXuHD4s1hkhG5Jg437tnqGvuG8
PobyZ4cc57uGfGGBppPUSJISDWSzpNeWfuY8P4ZJrtzKxWBBvsjIjWwRGhRU
zp63f5Rz/ULlw1O3xYY3dLJg8ZaPOi/YvcCtef/0Iy7y+y/YdSNEsoUFWV/W
tCj198Lzp1lblvJz7q+wfQZJeXUseKBbnX/zdS942u7iURMjeYGUTcDDahZ4
q1Q8n2nthXnamd5x4iSfd/RHc0AFC9Y+ecVWbOiFp2HVN2RlSN5hVL8nuJQF
ikflfX1qCH30WHbpjDzJ2+ucMgKKWGAwWvI5v7wXPNbLLP6rSPI/dlYHvfJZ
AKfstvUX9YLQhyGvUGWSlxd/f+mQzYJ9n/eeksrthYjqLU5jqiT/f2yH1KE=

        "], {{0, 0}, {41, 41}}, {0, 1}],
       DisplayFunction->Identity,
       Frame->True,
       FrameLabel->{None, None},
       FrameTicks->{{{{40.5, 
            FormBox["5.`", TraditionalForm]}, {35.5, 
            FormBox["4.5`", TraditionalForm]}, {30.5, 
            FormBox["4.`", TraditionalForm]}, {25.5, 
            FormBox["3.5`", TraditionalForm]}, {20.5, 
            FormBox["3.`", TraditionalForm]}, {15.5, 
            FormBox["2.5`", TraditionalForm]}, {10.5, 
            FormBox["2.`", TraditionalForm]}, {5.5, 
            FormBox["1.5`", TraditionalForm]}, {0.5, 
            FormBox["1.`", TraditionalForm]}}, None}, {{{0.5, 
            FormBox["1.`", TraditionalForm]}, {5.5, 
            FormBox["1.5`", TraditionalForm]}, {10.5, 
            FormBox["2.`", TraditionalForm]}, {15.5, 
            FormBox["2.5`", TraditionalForm]}, {20.5, 
            FormBox["3.`", TraditionalForm]}, {25.5, 
            FormBox["3.5`", TraditionalForm]}, {30.5, 
            FormBox["4.`", TraditionalForm]}, {35.5, 
            FormBox["4.5`", TraditionalForm]}, {40.5, 
            FormBox["5.`", TraditionalForm]}}, None}},
       GridLinesStyle->Directive[
         GrayLevel[0.5, 0.4]],
       ImagePadding->{{16.9013671875, 1.5}, {15.171874999999998`, 0.5}},
       Method->{
        "GridLinesInFront" -> True, "AxisPadding" -> Scaled[0.02], 
         "DefaultBoundaryStyle" -> Automatic, 
         "DefaultGraphicsInteraction" -> {
          "Version" -> 1.2, "TrackMousePosition" -> {True, False}, 
           "Effects" -> {
            "Highlight" -> {"ratio" -> 2}, "HighlightPoint" -> {"ratio" -> 2},
              "Droplines" -> {
              "freeformCursorMode" -> True, 
               "placement" -> {"x" -> "All", "y" -> "None"}}}}, 
         "DefaultPlotStyle" -> Automatic, "DomainPadding" -> Scaled[0.02], 
         "RangePadding" -> Scaled[0.05]},
       PlotLabel->FormBox[
         StyleBox["\"\[Beta] = 0.5\"", 14, StripOnInput -> False], 
         TraditionalForm]], {576., -200.1459590625}, 
      ImageScaled[{0.5, 0.5}], {360., 372.364575},
      BaseStyle->{Graphics3DBoxOptions -> {SphericalRegion -> False}}]}, {
     InsetBox[
      GraphicsBox[RasterBox[CompressedData["
1:eJy8vHk0VX//9y8aSQlFEUlICVHmepVIIpEhZUiGSiKUqJAkoZI0D4SMSYSS
oWTIPFREyjnOZDp7HxlKMv72b63ffb33H7+1jnt9r/v+rHWtzx+P6xz77LP3
Yz+fr/f7fGScTx9w4+Ph4VH8//43l+d//TMI////5uGp6xGufLMJA87Uiffz
1rHB7bP+fvZ1+n/+f1axNQdrNDlwaq358gMqGKRYXCot9qT9h8/pKLk0NsiB
7OvTa3BFDNqCv2cPpnb9h0d1WvzxXzYAq+kNIeWX2cD41tq20Q7x+5ox/mZy
A5AszBnfO9EPiusV2Y3rEc/0Fj3Gv3UAsnDn6OSYfuANEz/wkwfxqZZnhwS2
DUB2e9G1MdV+CLcy8dqEUf/DwwKFq+nrB4C6PV/405s+qPfLOfZ9OXq93nMn
cTOxAViwIEjQcW8fDFRYveTXRVyucdM1mYUD4HIyLC2F0wvbZy7oKpCOP9N5
X+KpcQ78LNctZz3qBQnLX/XrAxDndXyz+fEAB+bwP2anWfTCt0cFjptuI74k
rrRMnsWBG/8Wt9Yv64Va5TXrTdIQN/6u/yboBwcmF286VdnWA5Y+91NKihHn
24xb5H/hQOUXr1ciiT2Q+bXvq1UT4vEfC36+q+WAVfShbfu8eyDWoEBTuwvx
19MqrQ7lxPd3YVLCblcP5D23W1U3gPgDam/37WLi71uVHGlZ2QMPNtkrKk0h
nhwwZueWw4GDL4X6Vv/qhnsBFSH1/Oj6ePktfWb4OQeWZfK7r67qBsNUMaNg
ccQzqkOLnB9yIGbHgbx5Cd3g5SSgoyWHeOmvXR1mNzhw3lTXRy+gG86krJp3
RQ3xhQsmj0WFcmDj8cMXl9p2g0EQX5/+NtL7s5X4SwI4QPsk9LNMsxuKg9/l
C+5BfOud6ro93hxIfpH9GpPoBrc9xoGHLRA3V/T83nmcA2olpvc28XTDcEqn
zrPDiNepsYdNnTjQsNba3qCXBb3HafVDzohf4VxJdbHlgN77gMQtjSzYuW9b
WaoH4ikywleVLThgn5px4twbFlRtjvO8dwbxNT/D0gv2csC2NGhsQwILguPn
5+VeQPz6wrx9QbuI78dYIsouggXLXfWl00IRn/wm/TR/GweMHyp93+fHgrDM
1W/nRiJelTdx0kSLA5RgpY8XXFgQd1xQ7V804v6f3qz4rMaBRy61fR4WxOc7
MT95zj3Eg3auXKe/iQOZ7+VKpIEFVPnEO1JPEMeudPeuXE9cX8Eyz9Yqs+C9
zNnY+gTS56tafNJOlrh+gjZ2XJZiwRVGtercVMRNN+8sb5DiQL7kqvTgpSxo
V4hXXJiJ+I/Fz3ZtXsUB87vXN1rwsOD8veZdq3IQl1I+2Tx/BQd22bYtfTjM
hEfz7v/JzkdcoGe/91kXHIor5ddK82NwJzJlUeUC5L+Zy4WmJxM4oNDWamCo
hMFGtuvn2BXo9Vr2YqNDiwag79w677J8Nqz7cKDO0AvdH/2S5bUZawcgaNX4
662CbKAJZg1fUUHcNLlWIZzw27aH4nkON/vh3K86ycQZ5K8z2h+f2WkR/pK1
f2Ut2g9PH1/fJ/4H8S/NBxLEZAZAxdl7cGN4H0Sox/lYyaP3L38WvXCLIOHf
rFsrkhf3QZZFzAEPc8RFM9xWOExyoCLF0+pDSi/odhupLjmLeMGNA+YjHA6c
/m6+5eW+Xvi8dm14dCziP6Ymn3ymcWDk5/G4E1M9cOaF8dvDrxDfXhrxT7uV
A6l8n/oDc3rg5WTyxekaxBcWDE7NqePAhXpjqcW+PdCSEHMmnor4nCuXe5XK
OLBCZwtTRK8HXtnKuuwfQnzdwMT64HccEJE9IlW3qAfC/Ad3Meag7yd+Y9AV
8TQOXIvT/HXhczf0y/FWLFiO+IZooc6MBxyoKSvOT47rhjle17P55BGfuzds
XDiKA/VvhB7QvLshkveU29gWxFsOdL91CiKOf9DgnqBRN7T9kAoZ0kd8Z+Hu
3ed9OJDWzPeuTbobjAWvOwuYI76+tF172zEOyPVdOdM6zoKJg1nJJ+xJ169r
jsh7Ow4cHz6kuO07C4r5zkn8PY64rvIULDrAgV+Hu4d3v2OByqo/ecm+iG+q
nL+pfA/hRxHjqbePWOBsLfH0RyDiThmsa4PAgUBLXUpGIAtgxN/oVjji0TYr
ePM1OPDxZXmGniMLmp+0xRbGIG6xjtp/V4UDSVE7FlbvJt7/RcH0rYeI33ec
fBRL3P8m9CDNHBUWyO00f7+bdP9byvf9HV1DvH4eyyphBQsM3Rdop6YjrvA4
1AEn7m/V2jthhbwsUH1+/JBpNuJT/OOr60U5cHfaTiJigAm3CyluAm8Rb3gv
ICW8hANuln31zt+ZEL9lu5/Pe8Q3m0aP7lxIPB/1DobrfWKCrZuwfnsF4mWe
Z3vX8nGAf3Phc4d8Jnz/FatwoRbxnpwwB41pHLQEAjfJJTNB/pPTme4mxKVD
BVt0/uGwyKLOpPgOE3h1+3YebUU87Ixg1LvfOEQvqvxBC2OCQFJI3MEOxLOP
f05l/cKhF1N/9O8sEy65zq1JoyKuatg+dRPDgVewg/LqGBPS/t1Y48VEnGH4
SNW3F4fbKjfnyx9iwlNepdyRXsT1mwtGTZg4zHuu9/2CCROyGTUlYTjiWYfn
Gxh2cWBg3kJN7w0YyObXN3hWovvvmoZqwtkVA3BqTkPP7yNsCBspvRhqhvie
63J4jvIAsNJqL7wq7ofUcPnd40KI3xUON1fdPgCVpjmZo5r9cFOPebasD/mN
Mxyw9w/ht20+sifOXe+DXKefhy+tI+Wfx/I+GwUGoKpOdbEmTx+I6nzlKbRC
fNGbqpV1fzmwhyIiVh/ZCyVF/NtLghAXFGdI7OrhwOOys3GvpXohKTUyvSUJ
8RXHz92C7xzie7KWEartgS/H+jMufkT89Lmyyh/1HLjtbj5lFdQDFPO/v9/8
QHybpWBMyEfCT/qrm0Y1e4CnZP3KkmHEz82cf/s4lwN2D9/udR3thvPRPqYO
C9H5X6fud0AnjvBL1uoN/7K7wbLaY4IpjXica86g03UOZJg+K1Ty64bHHdI/
ItQRl2yPiNp5kQM69KhdQju6wVXY3MTIEHFB+Zpok1McOGBodKN6STcw4z65
f7BG/NY3x3fejhxQ/zJwW5bOggilvv4pV8SvnQ7b7kbkF6OD4a82vGVB1Ifj
6odI+cXolb70eUMOPHMqdGVFs8DRZ0YvIIR0fxkJ/bXS4YDPObNW1ZMs8Kz8
qV58A/HlhS+3fib8MlIT6hBlxIKRML8SM5JfxH1OlG+V58Aa77ulvQosMBvc
cZyWhLiBZliBxGoiP1W/lsEXsWD6qthH1svZ+yNhrxDr1mIOfA9ICjrZwoSF
mg1XV5Ui3jV2py9rLpFvaWGdvoVMiOLt96yuRpxz6vyY5xQOC/vqFt1OZEKe
ncJMWTPiOz4O29wbxYn8s/sa33UmVHsep+5tR3zi7eJrY4M4pMBul/AAJtxN
GVYMoCAerOQUqcrGwcf7+msVZyY8a514N8AiXT/LinbIsHAwUfztp23GhL2L
JXgeY4hrn/60SqILh3TN3qSX25hw7pTqRZkhxN0uHb9R0oHDnk07705uZIL4
xE19/r+IPyhcfaurFYdrMoIH/0owYfWjUz6uk6Tn1wDf4EgzDg8MTvSUCTAh
Rq66qGkOylev1jcWG9TjUKXwLtBykgH8P/Cro/MRd+iqcv31CQfrsS11ZWwG
fL+Ru/7bYsTf2ZmdOFiOw05qgxJGZUD64W3ptUKIJw4t2tr0HgdV642//zUz
QLN9dUL1csSFDlmtWleEw1x2cFpvBQNidfYLfV6JuJxPVM/Htziozb2CfXjH
gDp3+4Co1YhTN9VaR68eAPf7+mMtKmwwK93uf1GP1G/j55/8ojEATy3MbB6G
9cMKjw/CtpPIb50BG8RECT/+qDCmXP3WB+fniSp38KPXiz3ce/8x0Z9bP7p9
vabQB2kCZ0wljBDXjb0uaU70z3Zhz0saRP90dKTKuZH6Z59SUaVcNwfGV4Qs
ZYj1wifjlEsqKYi/e3vquT2Rz/7dlCg0f90Dt44krnlDymcrNEZeT1ZxYDRj
0eD9Iz3gtbm3j7cbcbWtEepdhYQ/en6pnFnaAz+nVy1y5iH1M4O9uwMTObDb
5vyrmffd8KFipecWCcQbc07FxBD+Yt+7/6SW8FfdeXdvK5K/1j9PoYyf40Dv
VwvV8c3dEFBmsHjSGPHP207qfnblgJfsfLG1oyxQerfi4LgD4nbu9jIbrDhQ
XKbFMi4l+oNu84J93ojzs+Z92UH4aU/Jsf4NhJ+u/cjb8pbkp70XdIKvEv2o
bLpuqY4rC3JNao0KSf1I6xql5dlGDry5d7XovTYLRN/6/GY/RZyl4Pj5qjQH
Or+83UVbxoI2o/RLei8Q327KoFwn/OPb4FVawCHuT8UtvBYk/2y7NL593iLi
+/Hd1FJazYSRq6E2PKR8co9n8PeyORxw+DCkfCuL8NPz/L0f6xE/zpK0VRrD
oUF93GhHDBNYtdW/or4hvvb1Cd/DRL44KKppqXaGCcIlWxjQhfiCXw334ntw
GH9l+eeUDRPsbYzudvYhnm57PXKY8Eenp5257w4mbFWKcd4yiLjxm4b4h204
RB7atSdZhgmUGzELLo2T/PRR+9jkFxwOH1c+flaYCULebgO3Z0j9dO4C0RjC
D6ku7GyTKQYMTUk+fk7ywwMXhac2hB+Uh24F1fUxoPbxCbMgQcRrevPVEkpx
8N/PnPvvGwOGLa5UVYkgvrJPJ/pbIQ5uP8/3ssoZIHjTO1R+FeKm9gGfDPNx
MDcUeRWbwwCZvQH+hmsQlz3cL2GQjYN++bIk0QQGOM3P4q2RQ1zQbXNA2Asc
yp0XiXrHMCBf3JM1ZyPi3k/3pNilEu/fOGlTEsqA+vlDdfdUEO/4Ufm7NREH
z7g3Li1nGJBw22smZgvipfdO+3Ce4jBgVX8x04UBImI7K0a1ET+k/cJ69CEO
ZS1eYU9sGKBR+HnYcjvi90In5SLv4CC6P9OEvpcBW411WE27EG+32dO6LRqH
Tw9eFO/fwQDb8rSPy40R3xDbouMSSfi7f4XqMw0GHKV83IXvQ/wX3cTtie4A
jB73M13r2g+Gg+nHVQaR/67c5Fy5JDsAhps19nbd7QP3OQyxbTLIL4mqFQJZ
8wYgRKXjcAq1FxgnzuseckL8bHRRlwnRT11Zf4WzjHthtfuTzsE7iB/dFh/o
S+S3dVqLzI3qeiBRMpq1lJTfutMS6mSqOZCiS3t63qkHCpiDx/NZiIe5yFZP
FXBg/4dv6rILe0Ay/030aV50fVZOMy44PCby3wE+/uup3cDn5R3GL0vqZzt6
0rFQDqz/NErZf6gb+n66U9v1EBcrtN8mTuQvic0Cl6SI/KVctIs1Sspf79rf
7LU5yIGOqMj972tZYJC+Sr351Oz9VTa5Lpi2hQMMk2N3tGxZ4LB/dGVJLOJR
D+2OlshxYJKf0nNQngX8jcOTbs8Rbz3jql0qxgGKp3KX/hgTwj3F9etzSX5S
GA6v5+fAyS0M84eNRH56udhpcRni562+Ok8T/Ugms3b5u1QmlPmOmS8i9aOR
mChMheg/WXpdjVJXmFBpNDHGIfUf2lKdUHY/DkVtPLzGR5lwYqCjTrcb8S+a
13bo0HCQf+wb7biTCRdSTvt1/0LcYSe/Rck3ov9UTkU3STEh2jo20GcC8cLk
3XzxjTiIj01oCs1lQsvHpmqnuej67ZZTz9etwqGLXrDxPcaAPe9alS6T8se+
L/lnCz7gwHZedWD8KwPeqoxiVaKI66zLFz9SQPz9826La4oY0OtS49ApiTjn
HnX0ag4OEdNbmFrJDFhpv73ObR3iRW4uNvQMHJb1+efYRDNgyYYCzzckf2x8
5ylc/RyH585UI70LDDgr1VF3Sg3xb7zxhf1xOFyw/3CDfYwBvv5xknQt0v1/
dJmGKeGHJLFBcQ8rBhznoW1aCojTE0Purr2NQ4kV22/FbgZc81T3Vt+NOL84
7t4TQfg7cXhe6lYGCOTdzDxhhvj1xn06C0OJ/FZqrzeowABr6TThndak/HbW
3v7eRcK/YXrZQhIMMHb3DX1lR1p/ePjMR/gcDk92BawVEmKAmo1YrdJRxB9H
8ZryeOMQUmeYMcTHAL39PF+1jyMekLhJm+qOg3Fcn2veXzqsai0osvFEvDbg
XIGqKw4nfs1tccDpMPPn/NkZX8Tty8YMJxyJ4/vtP/CXTodf5ZJXVAMQ9xc8
KV10iMiHp3gzL7TTIarxt55nEOKixo5mf6yIfOzq+ORPIx2MUiYXKYci/qJx
puEVkR+FMw8/tPHpA7Unt8Ovb0L+qb9YXvh9igOPRG4vb3rVC5sNverZ3oh/
K1iXdY/BgXnpIKi9sBcarBw4T14gblRxx7K4iQP8YYys/ugeSNcY3P6sleS3
nZYzMSUcWNBqto4t3QM3F7haCE0gvuBz/uHWeA5UPBJnwZtueFj/qWCNFLp/
PJPPLlEk/LbsODQ12XTDPc8Q/lek+ftUx+Y9KceIfHLRX3fjJAuS+RKkR+0Q
t832r/xrzgH8qrZAeT4LZublZX8h9ceXobGUPl2i/z7caedymgX9pQ3Z01Gk
+cXZf/euKHJgVeOUUJ0aC8QN865ue4b4o/u7RIvEObD6QZFe0AQTCraGbCp4
jfjSH1/EryzkQJtS0gqRKiYcyxG5c4uUr3qPr2ou+4fDRunNo/73mNAw/De3
oYU0v1GuK0nGcXAO2SppeJIJybzMQ7oM0vGLZEfWEn6ybrG/rbGLCUprciuM
/jf8xC3/8LUaiep+xGHmxWGdv+0M2LTpp4WkyOz9E995JnjkFQ4VRnrCAs+I
/PLMrXiNPOKNP5MVeNJwyPUf2vUjjAGHseT3NGXEP6e/vkJ7hoNI8to2Z08G
uPObVRRozD5/nMwbXrf1FpFvUhint+kzIEkDdkjvQXx/ZGXj2XAc+A55y31S
ZQBFv0fruzni0elxJ4WDcdjbNXZi4Rri/r/1/Ib6IdL9f0s94rYfDmfWaNUv
WcoAlcY/hlkkf3S7njMcOoUD/+aeqLYpOqhZqBjuPknya2Vop/4xHEZutK8J
GaTDuU0dgr+8EX9pla/yywEHzZk/5bQuOqjeTizQPY+4cOzfkqcHic8nvYGz
s4UOk/Vh7RGXSP649YlX2wKHobdzH4VU0UHhhLlq71VS/mx/J25mgkNjrrVP
ThEdSnxzpRpJ67Pr7+Wr1RgQ/fadWc+LLDoI80WF74tF/NqHh3f2Ag7bm99h
+Ul0eHuGL7zqAeJLtDoPbdbGIbpMyCLiPh08/iyP+xFH8ruqp8D6LTgk6plH
XLhBh/2vW7O6khA3kKDUi6jg4KRS32tDeO1UYVDqrzTEz1hrefxWJD7/3pql
qwlvilh0vuXPQlx+7753tetw6I8WiW8gvMyXMLZ0cy4pf66dtxH/x4GcgoKG
lvu9kKS9NVXrPGn9IL7K6k0nB6xX/vxuzuoh8uuv0wIFs893thITXjmvOPB7
xO1+cH837F8Z4PBy8ezna/IaBx26ifx2PqxOs1yoG+7PqZVdTspvg9TyTVGE
31x2hy86lMeCbqEIk71nEb9EnZSV0OFANCZs6+tO9NMnIe3jpPnX0pZTVjfW
cUBPqMzUay0LJE/xxuUnIy6x4MOv28s4wJqmNPQzmfCm83H0g0LEx09khV+Z
IfwlmvPSK50JzPg3tecaEZf7YqTAM4DDo/T5t997MSG2iD1TQpt9v2OIfn/1
4yuRX3bLpZovJ/JT9S2TuGnS+qGUo2IrkZ/+zfV1y+MwYMXNv84dAuj7TZHN
LnAoxiG8WaVisJoBVzXj+8+JIw5NFuu7iX61f0/4eoUkBuxL86hcQepXzy+2
mSwi+lNLX6xQ1mUGOH40OTVI6k/c+tFTqd64O7HE/XWmV/7vHsIv1tFxFQak
fPTFTmaY8I/i8Dmr0s0M2JHZbmZH8s+/+X0TooE4tE//PbNUkgHaiY5mKqT8
wr/swsqFvji81+qwmFnAgCvt24vU3RD/5Hl7k+UJnMiBp2vif9OhbCjzPM0L
8Wy7DmM/In90arw6h9PocGDqxJK3pPxRMDiezbIk8suPUZdv9XQI8W8u33YF
8Ucddae/E/5wedv+uLKYDmfOS+ntIvnjse+Uhh7hj6cflvvdeUmH6W6nxR0k
f+RMBeSKbsMhe2jOHpN4OuyyS4gaf4T4Mwmn2jBNHK5Ujdep3qGDumFO5dVn
s/cD1eArnzPhB0mrQ41j5+hwY+F40lOSHyYDwXCJLA5rb0kfPUh4+dGPJ4JY
Hik/GVtUbl+Nw9ffbkPvHekQbfI7400h4unKk1lOYjgI4R2uCyzpoNPh0Rxd
Svr8wmNii4WJ/P9JwtqFeO4ceWzXR60kXR85GcHLFuOwZeEI5YweHcyV6gJa
6xD/YiA26TEPh5ceUloqxHXHcL7tfPYL4mtC71yP4sGB987EXB/iuo34O/rW
oo30/iavi39MYmC9WGxAVIoO3npip6Y7SPl3nbKw3D8MeANvKGatoMNra+xP
DgVxX+3IuZk/ORA2ZRH9h9IDK8IV+aCQtP5sl/JpWTkHrgsGO0bt7IGMHokl
Hr8Q39Ig9oEviejH9lGD70u7QUnir/WzVaT9Cc8fOy0I5MCX8vh/T/S7Yazz
SIynASmfZOyuUrAn+unK38lPO1igZar06jJpfVJl6Ov5AuCAFoz3cy6ywO2+
iXATaX3xYNdaifUKHLjs1b18/kYWDAp+y/6WSJpfXbvgIUz4TZHXoMSQwYQf
3aHdskWkfNVdu2LjFJEvvj8uyE9gwuDIrccCn2ffH38y2ls2dOCwz/fddckN
THAJdEl6QZpvL5BNOupcR/S/T9lt7v8YUJsu8PwXaX9AXKDsGVYJDqHrtfv/
NjBAKvkRs2YF4mrZ5g+2Ev3u0F1TadXnDJCp/Lb9A6nfZex/pHGW6G9vu4cs
N55nwPCd3IlqUn/jlp8i3VOXdUThoMF/wD9SmwEHXxWl+ZuSeOptzTtBOKRc
ag3kl2bA8nV3rHJJ+chw6yaPuT7E832r5sDYPAbs3Ey7qXEM8fqXVafeEP1I
N879wzEOHX4W9StfJPUjbv3n8ON9FJH9RP8MjbXXKifyQ4b9Nf4IxNm1Iaty
dhH5ZZ1P+cVMIl+9pee63iHnQ1c3Mx0cejK+25Q9pMPAx7uXPzwlvf/GwB/+
ajioPKyrlIikw63lbb7RybP3y5H+jAgLGRzwoYOxXcTnTnZ8bZn6BnGP4hN7
ilfikPDr98Gig3SoL/BS1Xg/e3/UH1sWQeHH4UD4XHFBHTq45S45taAB8UKv
jXe3zCWeDzXfYsuU6GBvsavyxVfS82VZtkPeNAbrdw+eqpQhjm+lmK3Cd9L6
xNrDWuFjGOg/UV3ivZwOtLoJ4/1UxD++W7CqfxiD85JO6rr8dNjAI/+ql4l4
[truncated: 462,456 more chars]
